# Supplementary material for: p53 promotes revival stem cells in the regenerating intestine after severe radiation injury
Source: Nat Commun. 2024 Apr 8;15:3018. doi: 10.1038/s41467-024-47124-8 (PMC11001929; doi:10.1038/s41467-024-47124-8)
Supplement: Supplementary file 4 — Supplementary Data 1 [file 41467_2024_47124_MOESM4_ESM.xlsx]

## Sheet: Supplementary Table 1
DIFFERENTIALLY EXPRESSED GENES IN EACH CELL CLUSTER
p_val	avg_log2FC	pct.1	pct.2	p_val_adj	cluster	gene
0	1.4327	0.999	0.725	0	0	Ccl25
0	1.27432	0.998	0.776	0	0	Gna11
0	1.24782	0.921	0.341	0	0	Car4
0	1.23729	0.961	0.344	0	0	Apol10a
0	0.942361	0.882	0.286	0	0	Ces1f
0	0.800137	0.955	0.402	0	0	Slc26a3
0	0.786879	0.909	0.298	0	0	Ms4a18
3.76361e-307	1.01355	0.994	0.657	7.73987e-303	0	Prpsap1
1.37385e-302	0.509701	0.762	0.216	2.82531e-298	0	Cyp4f40
2.39865e-302	1.27466	1	0.832	4.93282e-298	0	Gpx1
7.23007e-295	1.24645	0.973	0.443	1.48686e-290	0	Arg2
8.53928e-286	1.19331	0.998	0.683	1.7561e-281	0	Mgst1
1.43716e-280	0.851731	0.981	0.554	2.95553e-276	0	Dhrs11
1.091e-271	0.735207	0.935	0.377	2.24365e-267	0	Bche
2.58649e-271	0.819535	0.984	0.592	5.31913e-267	0	Fahd1
1.09319e-269	0.871163	1	0.903	2.24815e-265	0	Cox5a
8.82788e-267	1.06493	0.999	0.797	1.81545e-262	0	Mgst3
3.68912e-265	0.766552	0.872	0.334	7.58667e-261	0	Akr1c19
1.7025e-262	0.624361	0.954	0.439	3.5012e-258	0	Cmbl
3.87706e-262	0.683824	0.954	0.439	7.97318e-258	0	Hkdc1
1.40034e-261	0.870939	1	0.896	2.87981e-257	0	Cox7b
2.9792e-260	0.955248	1	0.888	6.12673e-256	0	Atp5g1
1.53401e-259	1.17906	1	0.764	3.1547e-255	0	Pycard
5.75113e-253	0.817828	0.99	0.611	1.18272e-248	0	Coro2a
3.6151e-251	0.879581	0.998	0.785	7.43446e-247	0	Mtch2
3.95095e-248	1.41768	0.938	0.504	8.12512e-244	0	St3gal4
5.01129e-248	0.698412	0.922	0.408	1.03057e-243	0	Cdkn2b
9.37903e-248	0.740422	1	0.939	1.9288e-243	0	Uqcrh
4.8513e-247	0.897675	0.979	0.547	9.9767e-243	0	Tstd1
9.99806e-246	0.76941	1	0.928	2.0561e-241	0	Cox5b
1.69874e-245	0.857462	1	0.92	3.49346e-241	0	Uqcr11
1.5189e-244	0.744743	1	0.962	3.12363e-240	0	Cox8a
4.63031e-242	0.927819	1	0.833	9.52223e-238	0	Chchd10
2.35411e-241	0.745235	0.92	0.414	4.84123e-237	0	Aadac
4.54073e-240	0.793152	0.992	0.64	9.33801e-236	0	Ugt2b34
6.57799e-239	0.801948	0.999	0.799	1.35276e-234	0	Ndufb5
5.30302e-238	0.900258	0.997	0.651	1.09057e-233	0	Maoa
1.52179e-237	0.345711	0.737	0.231	3.12957e-233	0	Slco2b1
2.80997e-237	0.816502	1	0.86	5.7787e-233	0	Atp5c1
1.58053e-236	0.724338	0.778	0.247	3.25036e-232	0	Rdh7
5.03723e-236	0.414064	0.765	0.241	1.03591e-231	0	Ugt2a3
4.51748e-235	0.814531	1	0.8	9.2902e-231	0	Ndufb10
1.0983e-234	0.714425	1	0.887	2.25865e-230	0	Ndufb9
3.48061e-234	0.655592	0.875	0.337	7.15787e-230	0	Slc6a20a
1.80866e-233	0.679821	0.957	0.544	3.71952e-229	0	Elovl6
3.90177e-232	0.792733	0.997	0.716	8.02399e-228	0	Cisd3
1.60506e-231	0.660082	0.971	0.592	3.30081e-227	0	Acp5
7.60643e-231	0.646262	0.96	0.522	1.56426e-226	0	Slc39a5
3.00511e-230	0.812621	0.951	0.557	6.18001e-226	0	Akr1c13
3.71541e-230	0.841137	0.995	0.683	7.64075e-226	0	Glod5
4.417e-228	0.648084	0.963	0.498	9.08356e-224	0	Mylk
4.5311e-228	0.514721	0.919	0.462	9.31821e-224	0	Cth
1.41733e-227	0.742358	1	0.953	2.91474e-223	0	Cox7c
1.50616e-227	0.441624	0.797	0.305	3.09741e-223	0	Abat
2.12104e-227	0.840088	0.992	0.635	4.36192e-223	0	Aoc1
2.98012e-227	0.696992	0.982	0.629	6.12861e-223	0	Akr7a5
1.18728e-226	0.533443	0.935	0.489	2.44164e-222	0	Aqp11
1.49898e-226	0.709129	0.928	0.419	3.08264e-222	0	Igsf9
2.56573e-226	0.989458	1	0.94	5.27643e-222	0	Lypd8
3.43379e-223	0.347661	0.6	0.15	7.06158e-219	0	Edn2
4.57986e-223	1.25551	0.99	0.575	9.41848e-219	0	Sis
2.05608e-222	0.753023	1	0.903	4.22833e-218	0	Atp5a1
2.1735e-222	0.700706	1	0.934	4.4698e-218	0	Atp5l
1.00543e-221	0.75333	0.982	0.578	2.06766e-217	0	Sult1d1
3.27273e-221	0.504127	0.87	0.341	6.73036e-217	0	Smlr1
1.79364e-220	0.731095	1	0.93	3.68862e-216	0	Cox7a2
9.56732e-220	0.847663	0.999	0.807	1.96752e-215	0	Sdhb
1.14029e-219	1.05075	1	0.942	2.345e-215	0	Krt19
1.20091e-219	0.751936	0.999	0.793	2.46968e-215	0	Cyb5a
3.44643e-219	0.767667	1	0.896	7.08758e-215	0	Atp5o
7.08404e-217	0.894629	1	0.898	1.45683e-212	0	Mdh2
1.61833e-215	0.711427	0.999	0.822	3.3281e-211	0	Uqcrfs1
2.71221e-215	0.760128	0.999	0.945	5.57765e-211	0	Uqcrq
9.76565e-214	0.590436	0.947	0.527	2.00831e-209	0	Svip
1.96942e-213	0.520508	0.853	0.368	4.05012e-209	0	Tmem252
1.37107e-211	1.11141	0.983	0.582	2.81961e-207	0	Cox7a1
2.54397e-211	1.0504	1	0.988	5.23167e-207	0	Fth1
4.29243e-211	1.0403	1	0.804	8.82739e-207	0	Oat
4.30299e-211	0.654751	1	0.973	8.8491e-207	0	Cox4i1
5.1947e-211	0.598685	0.983	0.65	1.06829e-206	0	Aamdc
5.24842e-211	0.719948	1	0.918	1.07934e-206	0	Ndufa4
1.44376e-210	0.644113	0.992	0.7	2.96909e-206	0	Cisd1
5.05651e-210	0.590659	0.761	0.266	1.03987e-205	0	Maob
2.8781e-207	0.564631	0.958	0.579	5.91882e-203	0	Mal2
4.48476e-207	0.579164	1	0.948	9.22291e-203	0	Chchd2
5.66474e-207	0.616011	1	0.926	1.16495e-202	0	Atp5d
8.5355e-206	0.657061	0.977	0.691	1.75532e-201	0	Mgat4a
1.73264e-205	0.811522	1	0.923	3.56318e-201	0	Ldha
5.4957e-205	0.390969	0.797	0.298	1.13019e-200	0	Sowaha
1.5162e-204	0.894744	0.997	0.79	3.11807e-200	0	Marc2
7.26541e-204	0.814915	0.849	0.369	1.49413e-199	0	Gstm3
1.64075e-203	0.317845	0.557	0.131	3.37421e-199	0	Ugt2b5
1.5586e-202	0.696992	1	0.921	3.20526e-198	0	Atpif1
7.77191e-201	0.555947	1	0.981	1.59829e-196	0	Fau
2.41435e-198	0.755074	0.983	0.684	4.96511e-194	0	Nfe2l2
3.43545e-198	0.682732	0.999	0.787	7.06501e-194	0	Hadh
1.04224e-196	0.377072	0.823	0.329	2.14336e-192	0	Dab1
1.6503e-195	0.682476	0.997	0.765	3.39384e-191	0	Mpc2
2.74815e-195	0.689499	0.97	0.588	5.65158e-191	0	Tkfc
1.5729e-194	0.572421	1	0.948	3.23467e-190	0	Cox6b1
1.07078e-193	0.614986	1	0.947	2.20207e-189	0	Atp5j2
1.47373e-193	0.566751	0.959	0.579	3.03073e-189	0	Nomo1
3.39748e-193	0.518889	0.96	0.618	6.98692e-189	0	Acadm
5.92885e-193	0.650096	0.999	0.857	1.21927e-188	0	Ndufc1
6.02255e-193	0.368719	0.659	0.221	1.23854e-188	0	Bmp3
8.51433e-193	0.704856	1	0.955	1.75097e-188	0	Dbi
2.12879e-192	0.992254	0.984	0.655	4.37787e-188	0	Khk
3.87602e-192	0.50522	0.891	0.431	7.97104e-188	0	Pcsk5
3.78986e-191	0.692201	0.998	0.825	7.79385e-187	0	Aldoa
1.46846e-189	0.628237	1	0.954	3.01989e-185	0	Cox6c
1.86582e-189	0.451862	0.822	0.325	3.83705e-185	0	Tgfbi
6.70336e-189	0.489748	0.795	0.297	1.37855e-184	0	Slc25a45
2.14268e-188	0.831685	1	0.91	4.40642e-184	0	Prdx1
4.41581e-188	0.491897	0.945	0.595	9.08111e-184	0	Hagh
7.83666e-188	0.655218	0.974	0.557	1.61161e-183	0	Nlrp6
2.40568e-187	0.644193	0.977	0.698	4.94729e-183	0	Abcd3
3.71255e-187	0.62098	1	0.981	7.63485e-183	0	Lgals4
4.75673e-187	0.369204	0.854	0.366	9.78222e-183	0	Pbld2
1.34154e-186	0.656597	0.997	0.766	2.75888e-182	0	Aco2
4.39602e-186	0.657669	0.997	0.722	9.04041e-182	0	Mrpl34
1.60107e-185	0.602075	0.949	0.568	3.2926e-181	0	Aldh18a1
1.25957e-184	0.62581	0.999	0.819	2.59031e-180	0	Ndufb8
3.89177e-184	0.429314	0.861	0.389	8.00342e-180	0	Slc7a8
6.03146e-184	0.325464	0.651	0.194	1.24037e-179	0	2010103J01Rik
2.7073e-183	0.582901	0.991	0.736	5.56757e-179	0	0610012G03Rik
2.41012e-181	0.380826	0.826	0.387	4.95642e-177	0	Slc22a1
1.59272e-180	0.41447	0.853	0.386	3.27542e-176	0	Tmem86a
2.46771e-180	0.61781	1	0.92	5.07485e-176	0	Atp5g3
4.42215e-180	0.550163	0.952	0.607	9.09416e-176	0	Casp1
3.96817e-179	0.718799	0.946	0.469	8.16054e-175	0	Slc51a
4.19676e-179	0.611057	0.997	0.793	8.63064e-175	0	Ndufs5
5.1252e-179	0.642195	0.989	0.687	1.054e-174	0	Sfxn1
5.97894e-178	0.538629	1	0.889	1.22957e-173	0	Bsg
9.77777e-177	0.702284	0.997	0.752	2.0108e-172	0	Sdhd
1.23911e-176	0.464978	0.881	0.446	2.54823e-172	0	Car9
1.28733e-176	0.618903	0.976	0.632	2.64739e-172	0	Acaa2
2.69298e-176	0.288555	0.664	0.231	5.53811e-172	0	Myo7a
2.94618e-176	0.64237	0.999	0.846	6.05882e-172	0	Ndufv3
6.22021e-176	0.543614	0.967	0.597	1.27919e-171	0	Reep6
1.14067e-175	0.503746	0.969	0.663	2.34579e-171	0	Acot13
7.29804e-175	0.585435	0.965	0.629	1.50084e-170	0	Aldh9a1
1.0557e-174	0.514972	0.744	0.321	2.17105e-170	0	Slc1a1
1.69915e-174	0.625202	0.971	0.507	3.49431e-170	0	Otc
1.73409e-174	0.675364	0.998	0.761	3.56616e-170	0	Pgam1
1.97236e-174	0.868032	0.741	0.303	4.05616e-170	0	S100g
2.55497e-174	0.546766	0.989	0.752	5.2543e-170	0	Plpp2
8.80469e-174	0.655691	1	0.86	1.81068e-169	0	Cldn3
7.6173e-173	0.676927	0.999	0.826	1.5665e-168	0	Cyc1
1.42872e-172	0.855712	0.843	0.401	2.93817e-168	0	Aldh1a1
2.85503e-172	0.512751	0.934	0.588	5.87137e-168	0	Tmem205
4.02748e-172	0.459039	0.919	0.514	8.28251e-168	0	Hdhd3
2.84905e-170	0.689766	1	0.913	5.85908e-166	0	Atp5k
3.24745e-170	0.601571	0.999	0.772	6.67839e-166	0	Sdha
1.51765e-169	0.622669	1	0.944	3.12105e-165	0	Atp5b
4.30653e-169	0.485392	0.909	0.554	8.85638e-165	0	Il17rc
1.81937e-168	0.681526	0.985	0.743	3.74153e-164	0	Bpnt1
6.61708e-168	0.442118	0.896	0.518	1.3608e-163	0	Smpdl3a
7.66433e-168	0.654983	1	0.897	1.57617e-163	0	Hint1
6.12124e-167	0.601148	1	0.932	1.25883e-162	0	Slc25a5
6.18714e-167	0.624694	0.999	0.884	1.27239e-162	0	Atp5f1
9.45359e-167	0.482597	0.712	0.286	1.94413e-162	0	Ces2g
1.50198e-166	0.640481	0.995	0.755	3.08881e-162	0	Uqcrc2
2.33236e-166	0.580083	0.969	0.621	4.7965e-162	0	Tmem120a
9.31153e-166	0.326585	0.795	0.345	1.91492e-161	0	Slc6a4
1.61818e-165	0.525004	0.999	0.867	3.32779e-161	0	Ndufb7
2.24967e-165	0.704532	0.922	0.603	4.62644e-161	0	Casp6
2.2875e-165	0.443432	0.923	0.517	4.70424e-161	0	Faah
2.42904e-165	0.491967	0.957	0.647	4.99533e-161	0	Tspan15
2.72846e-165	0.623711	0.85	0.403	5.61108e-161	0	Il18
4.34008e-165	0.384448	0.936	0.419	8.92538e-161	0	Maf
5.0157e-165	0.447967	0.862	0.431	1.03148e-160	0	Gm3336
2.75464e-163	0.273041	0.713	0.274	5.66493e-159	0	Emc9
4.95951e-162	0.575517	0.994	0.791	1.01992e-157	0	Ndufs7
6.526e-162	0.674697	1	0.916	1.34207e-157	0	Cox6a1
1.71516e-161	0.412946	0.911	0.414	3.52723e-157	0	Clic5
9.52519e-160	0.567369	1	0.907	1.95886e-155	0	Atp5h
1.05507e-159	0.60524	0.998	0.768	2.16975e-155	0	Ndufb6
1.6478e-158	0.582883	0.982	0.691	3.3887e-154	0	Cdk2ap2
1.71433e-158	0.497361	0.991	0.743	3.52551e-154	0	Mpc1
3.66511e-158	0.300871	0.722	0.271	7.5373e-154	0	Slc16a5
5.45949e-158	0.383231	0.833	0.395	1.12274e-153	0	Rragd
8.30308e-158	0.554462	0.993	0.784	1.70753e-153	0	Ndufv2
1.41616e-157	0.371968	0.77	0.342	2.91234e-153	0	Cldn23
1.45066e-157	0.274975	0.687	0.263	2.98328e-153	0	Nqo1
4.21385e-157	0.526348	0.833	0.377	8.66578e-153	0	Chp2
5.95422e-157	0.499355	0.968	0.658	1.22449e-152	0	Sema4g
6.69053e-157	0.443131	0.862	0.393	1.37591e-152	0	Gsta1
1.13304e-156	0.511328	1	0.923	2.33011e-152	0	Atp5j
1.44925e-156	1.02594	0.983	0.613	2.98039e-152	0	Dmbt1
2.30779e-155	0.630583	0.97	0.533	4.74597e-151	0	Mogat2
2.63289e-155	0.513436	1	0.875	5.41454e-151	0	Ndufa6
5.95282e-155	0.581867	1	0.919	1.2242e-150	0	Uqcr10
1.04018e-154	0.570469	0.995	0.797	2.13912e-150	0	Ndufb11
1.08574e-154	0.795997	1	0.969	2.23283e-150	0	Plac8
3.98777e-154	0.32266	0.786	0.33	8.20085e-150	0	Hsd17b2
6.86375e-154	0.593292	0.989	0.716	1.41153e-149	0	Ndufa10
1.42417e-153	0.533092	0.999	0.782	2.92881e-149	0	Ndufb4
1.4652e-153	0.383361	0.859	0.46	3.01319e-149	0	Adtrp
3.73058e-153	0.328894	0.859	0.423	7.67194e-149	0	Fcgrt
8.90511e-153	0.359652	0.912	0.461	1.83134e-148	0	Pla2g12b
1.66222e-152	0.289584	0.766	0.341	3.41836e-148	0	Pde3a
1.82815e-152	0.502991	0.978	0.676	3.75959e-148	0	Idh1
2.08319e-152	0.536688	1	0.909	4.28409e-148	0	Slc25a3
3.15514e-152	0.536351	0.983	0.603	6.48855e-148	0	Sult1b1
6.22381e-152	0.386054	0.903	0.535	1.27993e-147	0	Gpr89
8.66123e-152	0.668331	0.955	0.667	1.78118e-147	0	Chpt1
4.44917e-151	0.507562	0.919	0.481	9.14971e-147	0	Ces2a
1.10061e-150	0.526111	0.997	0.833	2.2634e-146	0	Ndufa11
1.66071e-150	0.376539	0.893	0.533	3.41526e-146	0	Zfyve21
3.69389e-150	0.313804	0.866	0.432	7.59648e-146	0	Lrp1
3.82572e-150	0.325009	0.849	0.453	7.8676e-146	0	Rab17
3.92406e-150	0.423565	0.953	0.555	8.06984e-146	0	H2-T3
6.38998e-150	0.535112	0.994	0.8	1.3141e-145	0	Higd2a
8.56714e-150	0.428623	0.919	0.54	1.76183e-145	0	Fzd5
8.90038e-150	0.402048	0.911	0.547	1.83036e-145	0	Fdx1
1.34277e-149	0.278685	0.706	0.276	2.7614e-145	0	Kbtbd11
1.53418e-149	0.480275	0.971	0.618	3.15505e-145	0	Lad1
2.60483e-149	0.607624	0.999	0.816	5.35683e-145	0	Canx
3.12453e-149	0.542553	0.896	0.528	6.4256e-145	0	Hnf4g
3.50133e-149	0.492824	0.994	0.74	7.20048e-145	0	Mrps36
7.70815e-149	0.334145	0.766	0.359	1.58518e-144	0	Dhrs3
1.86964e-148	0.566374	0.999	0.863	3.84492e-144	0	Tma7
2.69132e-148	0.52233	0.984	0.73	5.53471e-144	0	Adipor2
4.02512e-148	0.640278	0.992	0.814	8.27766e-144	0	Myl12b
8.32168e-148	0.827685	0.999	0.891	1.71135e-143	0	Smim24
2.45015e-147	0.470456	0.973	0.663	5.03874e-143	0	Cds1
3.84159e-147	0.510474	0.992	0.753	7.90022e-143	0	Timm8b
8.13473e-147	0.885566	0.985	0.693	1.67291e-142	0	Gstp1
1.24892e-146	0.789608	1	0.89	2.56841e-142	0	Pigr
2.34289e-146	0.428926	0.958	0.65	4.81815e-142	0	Atp6v0a2
2.76871e-146	0.419316	0.922	0.552	5.69386e-142	0	Nudt19
5.54808e-146	0.504035	0.969	0.682	1.14096e-141	0	Lpcat3
9.22777e-146	0.509825	1	0.955	1.89769e-141	0	Atp5e
3.70213e-145	0.423421	0.944	0.615	7.61344e-141	0	Zzef1
3.71133e-145	0.832207	0.923	0.499	7.63234e-141	0	Reg3a
1.20425e-144	0.453727	0.966	0.658	2.47655e-140	0	Echs1
2.22435e-144	0.331074	0.872	0.424	4.57438e-140	0	Cd302
4.05819e-144	0.481063	0.966	0.617	8.34567e-140	0	Trim2
4.22394e-144	0.47796	0.991	0.736	8.68654e-140	0	Cdc42ep5
4.29409e-144	0.675341	0.984	0.714	8.8308e-140	0	Mgst2
4.75848e-144	0.281891	0.695	0.274	9.78581e-140	0	Ppargc1a
5.93672e-144	0.573524	0.981	0.685	1.22089e-139	0	Prss32
6.0053e-144	0.559348	0.971	0.656	1.23499e-139	0	Idh3b
1.36767e-143	0.503956	0.995	0.848	2.81261e-139	0	Ndufs6
1.62138e-143	0.82112	0.831	0.428	3.33437e-139	0	Adh6a
2.1103e-143	0.290486	0.742	0.327	4.33984e-139	0	Acad11
3.20302e-143	0.458988	0.994	0.784	6.58701e-139	0	Ndufb3
3.79706e-143	0.439829	0.914	0.575	7.80865e-139	0	Akr1c12
2.36074e-142	0.47942	0.987	0.728	4.85487e-138	0	Chchd7
3.27587e-142	0.602958	0.605	0.234	6.73682e-138	0	Fam132a
9.24941e-142	0.38673	0.873	0.497	1.90214e-137	0	Ctsh
1.66635e-141	0.577097	0.998	0.845	3.42684e-137	0	Uqcrc1
1.78697e-141	0.307599	0.864	0.459	3.67491e-137	0	Chdh
1.78403e-140	0.493581	0.991	0.752	3.66886e-136	0	Sdhc
1.83332e-140	0.430294	0.998	0.865	3.77022e-136	0	Txndc17
1.84063e-140	0.540034	0.902	0.479	3.78526e-136	0	Anxa13
8.23896e-140	0.387054	0.93	0.598	1.69434e-135	0	Ccdc107
1.51673e-139	0.801676	0.998	0.843	3.11915e-135	0	Aldob
1.65811e-139	0.669468	0.999	0.845	3.40991e-135	0	Tm4sf5
2.55935e-139	0.462582	0.978	0.677	5.26329e-135	0	Chchd3
3.76801e-139	1.35663	0.519	0.169	7.74891e-135	0	Gsdmc4
9.94818e-139	0.434662	0.944	0.575	2.04584e-134	0	Eci1
1.23927e-138	0.360671	0.927	0.56	2.54856e-134	0	Ncln
1.98545e-138	0.518969	0.998	0.77	4.08307e-134	0	Ndufa8
2.44995e-138	0.262686	0.728	0.329	5.03833e-134	0	Sesn1
2.72537e-138	0.381388	0.933	0.591	5.60473e-134	0	Pank3
4.27504e-138	0.523979	0.971	0.683	8.79162e-134	0	Tmem147
5.43183e-138	0.501131	0.984	0.72	1.11706e-133	0	Ndufs3
7.02335e-138	0.344917	0.834	0.467	1.44435e-133	0	As3mt
7.42068e-138	0.565368	0.999	0.823	1.52606e-133	0	Ndufab1
9.23048e-138	0.60624	0.994	0.773	1.89825e-133	0	Cda
1.52762e-137	0.384729	0.951	0.621	3.14155e-133	0	Bad
3.73908e-137	0.455993	0.982	0.725	7.68942e-133	0	Ppdpf
4.92822e-137	0.516252	1	0.899	1.01349e-132	0	Uqcrb
6.21752e-137	0.482415	0.826	0.491	1.27863e-132	0	Pccb
1.35489e-136	0.340084	0.853	0.473	2.78633e-132	0	Acy1
3.14343e-136	1.67082	0.848	0.502	6.46446e-132	0	Reg1
4.97818e-136	0.425997	0.982	0.71	1.02376e-131	0	Lamtor4
7.71164e-136	0.469261	0.977	0.587	1.5859e-131	0	Tm6sf2
2.28053e-135	0.47531	0.986	0.733	4.68992e-131	0	Psap
4.90679e-135	0.566291	0.989	0.78	1.00908e-130	0	Ppa1
2.0565e-134	0.275684	0.815	0.394	4.22918e-130	0	Tmem253
3.43672e-134	0.407451	0.713	0.292	7.06762e-130	0	Rbp7
3.45998e-133	0.674911	1	0.957	7.11544e-129	0	Phgr1
4.62407e-133	0.516628	0.962	0.658	9.50939e-129	0	Gpd1
7.87785e-133	0.351898	0.72	0.364	1.62008e-128	0	Nr1h4
1.01835e-132	0.526442	0.973	0.671	2.09424e-128	0	Glud1
1.24709e-132	0.429904	0.947	0.63	2.56463e-128	0	Larp1b
1.92101e-132	0.317909	0.882	0.499	3.95056e-128	0	Galm
1.22929e-131	0.369302	0.909	0.506	2.52804e-127	0	Tcea3
4.05799e-131	0.32783	0.775	0.349	8.34525e-127	0	Fmo5
4.08447e-131	0.442986	1	0.89	8.39972e-127	0	Ndufa13
8.65549e-131	0.435705	0.943	0.633	1.78e-126	0	Slc6a6
9.68351e-131	0.551716	0.993	0.754	1.99141e-126	0	Ndufc2
1.24248e-130	0.546099	0.998	0.799	2.55515e-126	0	Cox7a2l
1.40119e-130	0.339172	0.864	0.496	2.88155e-126	0	Blvrb
1.72945e-130	0.474677	0.999	0.837	3.5566e-126	0	Serpinb6a
2.66445e-130	0.459272	0.954	0.612	5.47944e-126	0	Acat1
8.44579e-130	0.557205	0.987	0.731	1.73688e-125	0	Agpat2
5.45787e-129	0.510223	0.992	0.732	1.12241e-124	0	Tmem14c
5.83998e-129	0.255634	0.686	0.295	1.20099e-124	0	Cyp2s1
9.95375e-129	0.405264	0.941	0.661	2.04699e-124	0	Acadvl
2.13787e-128	0.375533	0.747	0.36	4.39653e-124	0	Me1
3.99415e-128	0.354449	0.953	0.642	8.21396e-124	0	Slc25a11
9.72963e-128	0.268817	0.751	0.338	2.0009e-123	0	Cyp2c65
1.40864e-127	0.422487	0.953	0.556	2.89686e-123	0	Cluh
1.72702e-127	0.499704	0.975	0.679	3.55162e-123	0	Bola3
2.0877e-127	0.288974	0.821	0.437	4.29337e-123	0	Entpd5
3.20836e-127	0.675847	1	0.873	6.598e-123	0	Atp1a1
8.75709e-127	0.336647	0.881	0.534	1.8009e-122	0	Abhd14b
2.84843e-126	0.503242	0.991	0.796	5.85779e-122	0	Cyb5b
3.39552e-126	0.374451	0.941	0.637	6.98288e-122	0	2610528J11Rik
7.12628e-126	0.5346	0.998	0.738	1.46552e-121	0	Mttp
7.64517e-126	0.313737	0.885	0.541	1.57223e-121	0	Rab4a
8.07381e-126	0.329208	0.942	0.589	1.66038e-121	0	Qdpr
1.75151e-125	0.273852	0.731	0.364	3.60199e-121	0	Selenbp1
5.65459e-125	0.293609	0.815	0.452	1.16287e-120	0	Ndrg3
7.48808e-125	0.662717	0.89	0.455	1.53992e-120	0	Alpi
1.04832e-124	0.383527	0.951	0.641	2.15588e-120	0	Baiap2l2
5.84121e-124	0.307881	0.88	0.506	1.20125e-119	0	Thap4
1.29484e-123	0.371928	0.879	0.53	2.66284e-119	0	Plin2
2.42416e-123	0.49358	0.993	0.777	4.98529e-119	0	Etfb
6.62315e-123	0.72222	0.551	0.206	1.36205e-118	0	Mgat4c
7.79349e-123	0.431006	0.965	0.681	1.60273e-118	0	Slc35b1
1.07561e-122	0.379868	0.941	0.647	2.212e-118	0	Pnkd
2.19901e-122	0.48086	0.997	0.736	4.52226e-118	0	Sptssa
4.6641e-122	0.669658	1	0.904	9.59171e-118	0	Gapdh
1.1665e-121	0.262608	0.907	0.525	2.3989e-117	0	Acbd4
1.44372e-121	0.539741	0.995	0.781	2.96902e-117	0	Ak2
3.30317e-121	0.48965	0.997	0.807	6.79297e-117	0	Ndufa12
4.3657e-121	0.361967	0.929	0.552	8.97807e-117	0	Mlxipl
1.04784e-119	0.269428	0.857	0.482	2.15488e-115	0	Akap7
1.8088e-119	0.345163	0.919	0.594	3.7198e-115	0	Cyp2j6
3.22349e-119	0.435253	0.967	0.702	6.62911e-115	0	Ahcyl2
4.00893e-119	0.424186	0.999	0.814	8.24437e-115	0	Ndufb2
4.21706e-119	0.282207	0.85	0.511	8.67239e-115	0	Pex19
1.12171e-118	0.330841	0.847	0.511	2.30681e-114	0	Ggact
1.14668e-118	0.306502	0.922	0.601	2.35814e-114	0	Decr1
3.02503e-118	0.357025	0.945	0.655	6.22097e-114	0	Yif1a
3.43448e-118	0.695543	0.782	0.426	7.06301e-114	0	Adh1
3.76257e-118	0.427595	0.998	0.854	7.73772e-114	0	Prelid1
6.36552e-118	0.295558	0.88	0.533	1.30907e-113	0	Kxd1
1.38499e-117	0.474403	0.986	0.734	2.84822e-113	0	Ndufs8
3.29625e-117	0.30611	0.787	0.402	6.77873e-113	0	Efnb2
4.66362e-117	0.356025	0.905	0.6	9.59073e-113	0	Acads
6.76336e-117	0.356169	0.686	0.283	1.39088e-112	0	Slc13a1
6.92968e-117	0.298446	0.766	0.391	1.42509e-112	0	Slc37a4
1.90482e-116	0.376834	0.952	0.55	3.91727e-112	0	Prlr
4.01431e-116	0.382417	0.967	0.707	8.25543e-112	0	Sod2
5.41257e-116	0.504275	0.999	0.813	1.11309e-111	0	Prdx6
5.92217e-116	0.328172	0.847	0.477	1.21789e-111	0	Slc4a4
8.45916e-116	0.281155	0.767	0.421	1.73963e-111	0	Kdsr
1.86082e-115	0.330584	0.946	0.634	3.82678e-111	0	Plgrkt
1.96964e-115	0.480759	0.99	0.781	4.05056e-111	0	Ndufs2
6.50707e-115	0.309809	0.911	0.553	1.33818e-110	0	Trim31
7.05217e-115	0.253755	0.744	0.371	1.45028e-110	0	Nr1h3
8.34853e-115	0.378946	0.949	0.644	1.71688e-110	0	Hint2
6.28777e-114	0.358199	0.953	0.649	1.29308e-109	0	Spr
7.83629e-114	0.341218	0.958	0.676	1.61153e-109	0	Esrra
1.08278e-113	0.358131	0.928	0.585	2.22673e-109	0	Nr3c1
4.27867e-113	0.46411	0.991	0.749	8.79909e-109	0	Mrps24
6.99212e-113	0.335537	0.683	0.323	1.43793e-108	0	Gstp2
1.46549e-112	0.386152	0.973	0.663	3.01379e-108	0	Idh3g
1.78545e-112	0.374162	0.961	0.687	3.67177e-108	0	Hadhb
2.12039e-112	0.401342	0.962	0.682	4.36058e-108	0	Cbr1
2.35617e-112	0.417679	0.995	0.799	4.84546e-108	0	Gpi1
8.51587e-112	0.38286	0.96	0.681	1.75129e-107	0	Ndufa9
1.05648e-111	0.530369	1	0.977	2.17266e-107	0	mt-Cytb
1.28268e-111	0.517469	0.997	0.769	2.63784e-107	0	Suclg1
2.00654e-111	0.408132	0.979	0.681	4.12646e-107	0	Glrx5
2.06474e-111	0.353762	0.872	0.516	4.24613e-107	0	Bri3bp
2.25242e-111	0.3096	0.968	0.571	4.63209e-107	0	Cideb
3.03147e-111	0.300417	0.923	0.62	6.23421e-107	0	Myo5b
3.80644e-111	0.261858	0.917	0.538	7.82795e-107	0	Tmem236
4.35104e-111	0.251047	0.834	0.482	8.94791e-107	0	Cpped1
4.3517e-111	0.543522	1	0.971	8.94928e-107	0	Krt8
4.62099e-111	0.385617	0.997	0.796	9.50307e-107	0	Ppp1r14d
9.9803e-111	0.338493	0.955	0.654	2.05245e-106	0	Fam234a
1.16872e-110	0.292821	0.898	0.573	2.40347e-106	0	Cpt2
1.39712e-110	0.312898	0.903	0.57	2.87317e-106	0	Mrpl55
1.56211e-110	0.582135	1	0.966	3.21247e-106	0	mt-Nd1
6.50183e-110	0.465131	1	0.814	1.3371e-105	0	Ndufa5
5.85861e-109	0.755709	0.401	0.121	1.20482e-104	0	Gsdmc2
7.2632e-109	0.285097	0.711	0.345	1.49368e-104	0	Ihh
1.23116e-108	0.278304	0.775	0.45	2.53188e-104	0	Slc25a37
4.22244e-108	0.312776	0.879	0.557	8.68344e-104	0	Eci2
6.47291e-108	0.440679	0.979	0.718	1.33115e-103	0	Ifi30
1.448e-107	0.322501	0.894	0.561	2.97782e-103	0	Cryl1
1.7776e-107	0.305468	0.943	0.592	3.65564e-103	0	Slc25a15
2.66927e-107	0.532201	1	0.94	5.48936e-103	0	mt-Nd2
3.9264e-107	0.459428	0.995	0.77	8.07465e-103	0	Cldn15
7.57859e-107	0.510481	0.998	0.706	1.55854e-102	0	Ces2e
9.33915e-107	0.275562	0.88	0.554	1.9206e-102	0	Coq9
9.80076e-107	0.327288	0.978	0.597	2.01553e-102	0	Cyp4f14
1.09542e-106	0.507738	0.997	0.846	2.25273e-102	0	Atp5g2
3.33383e-106	0.316165	0.904	0.541	6.85602e-102	0	Vat1
6.52277e-106	0.30382	0.925	0.638	1.34141e-101	0	Tax1bp3
7.13884e-106	0.329045	0.929	0.586	1.4681e-101	0	Aig1
1.37634e-105	0.265105	0.926	0.579	2.83044e-101	0	Slc35g1
4.80191e-105	0.278106	0.686	0.344	9.87512e-101	0	Ppargc1b
7.03442e-105	0.278147	0.896	0.526	1.44663e-100	0	Thra
1.53308e-104	0.317822	0.949	0.623	3.15278e-100	0	Cnih1
3.72718e-104	0.428498	0.958	0.632	7.66495e-100	0	Me2
4.92766e-104	0.306916	0.945	0.63	1.01337e-99	0	Cat
1.68691e-103	0.282257	0.861	0.542	3.46912e-99	0	Cnnm4
1.71725e-103	0.44881	0.998	0.806	3.53153e-99	0	Myo1a
1.74882e-103	0.450037	0.994	0.761	3.59646e-99	0	Vdac1
3.45587e-103	0.301845	0.822	0.516	7.10699e-99	0	Tet3
1.28278e-102	0.284363	0.951	0.672	2.63803e-98	0	Ap2a2
4.30163e-102	0.434125	0.986	0.755	8.8463e-98	0	Hadha
6.48638e-102	0.51324	0.998	0.755	1.33392e-97	0	H2afv
1.03238e-101	0.268001	0.835	0.508	2.12309e-97	0	Endog
1.61941e-101	0.330855	0.989	0.746	3.33032e-97	0	Etfa
1.82126e-101	0.262523	0.826	0.475	3.74543e-97	0	Ptges2
7.23608e-101	0.280854	0.902	0.542	1.4881e-96	0	Ano6
7.45212e-101	0.445108	0.999	0.86	1.53253e-96	0	Ndufa3
1.55868e-100	0.263116	0.785	0.466	3.20542e-96	0	Htatip2
1.80781e-100	0.334001	0.926	0.645	3.71777e-96	0	Myo1d
3.93162e-100	0.281586	0.826	0.504	8.08537e-96	0	Ccs
5.2122e-100	0.270938	0.682	0.338	1.07189e-95	0	Abcc2
1.03852e-99	0.287588	0.871	0.556	2.13571e-95	0	Cldnd1
1.53116e-99	0.429237	0.997	0.811	3.14883e-95	0	Tmem258
2.82682e-99	0.448303	0.97	0.744	5.81335e-95	0	Cyb5r3
3.2508e-98	0.34902	0.981	0.722	6.68526e-94	0	Ndufv1
4.11987e-98	0.276075	0.861	0.525	8.47252e-94	0	Cpt1a
5.79282e-98	0.272997	0.871	0.542	1.19129e-93	0	Atraid
1.31324e-97	0.408345	1	0.863	2.70068e-93	0	Ckmt1
2.18747e-97	0.284497	0.905	0.554	4.49854e-93	0	Pycrl
2.21581e-97	0.366568	0.992	0.812	4.55681e-93	0	Gng12
2.11202e-96	0.335446	0.983	0.773	4.34337e-92	0	Mkrn1
2.53711e-96	0.463964	1	0.917	5.21757e-92	0	Eef2
3.79262e-96	0.354415	0.925	0.625	7.79953e-92	0	Dld
4.76504e-96	0.389311	0.995	0.785	9.7993e-92	0	Dgat1
5.7256e-96	0.511856	1	0.975	1.17747e-91	0	Txn1
6.36324e-96	0.338199	0.947	0.607	1.3086e-91	0	Vdr
9.18317e-96	0.330675	0.866	0.584	1.88852e-91	0	Arl4a
1.60908e-95	0.27482	0.842	0.514	3.30907e-91	0	Adk
2.47403e-95	0.325833	0.952	0.647	5.08783e-91	0	Pfkp
6.192e-95	0.756607	0.999	0.858	1.27338e-90	0	Uba52
1.62758e-94	0.380809	0.986	0.746	3.34712e-90	0	Mrpl30
2.16927e-94	0.368305	0.983	0.746	4.4611e-90	0	Rab25
2.75267e-94	0.449293	0.998	0.749	5.66086e-90	0	Phb2
3.07707e-94	0.350945	0.966	0.663	6.328e-90	0	Mrpl15
3.32164e-94	0.259694	0.874	0.552	6.83094e-90	0	Pigp
7.34656e-94	0.326686	0.928	0.581	1.51082e-89	0	Fh1
7.47132e-94	0.285215	0.898	0.56	1.53648e-89	0	Mrpl4
7.71138e-94	0.381735	0.959	0.627	1.58584e-89	0	Idh3a
8.9288e-94	0.344356	0.92	0.559	1.83621e-89	0	Mrps5
2.81119e-93	0.367263	0.973	0.693	5.78122e-89	0	Cox20
1.45041e-92	0.267639	0.894	0.564	2.98277e-88	0	Cebpzos
3.86898e-92	0.332977	0.99	0.777	7.95655e-88	0	Fbp2
3.90603e-92	0.327941	0.861	0.527	8.03275e-88	0	Mkks
5.86517e-92	0.382665	0.974	0.745	1.20617e-87	0	Pgd
5.95119e-92	0.253437	0.806	0.5	1.22386e-87	0	Nagk
6.07108e-92	0.448053	0.952	0.697	1.24852e-87	0	Gdpd1
1.60044e-91	0.433853	0.989	0.646	3.29131e-87	0	Ppp1r1b
2.41332e-91	0.312207	0.999	0.854	4.96299e-87	0	Sec61b
3.12416e-91	0.332475	0.986	0.769	6.42484e-87	0	Myh14
3.33561e-91	0.365185	0.992	0.789	6.85969e-87	0	Coa3
4.47317e-91	0.353993	0.991	0.781	9.19908e-87	0	Ogdh
4.81276e-91	0.444063	1	0.965	9.89743e-87	0	mt-Nd4
1.06624e-90	0.272231	0.913	0.527	2.19273e-86	0	Tfrc
1.66871e-90	0.289829	0.896	0.586	3.4317e-86	0	Slc25a24
2.46792e-90	0.336186	0.976	0.73	5.07528e-86	0	Ech1
3.21612e-90	0.294617	0.968	0.736	6.61395e-86	0	Zfand6
3.48189e-90	0.309376	0.791	0.485	7.16051e-86	0	Frrs1
3.84765e-90	0.417665	0.985	0.677	7.91269e-86	0	Clec2h
6.46022e-90	0.25255	0.91	0.576	1.32854e-85	0	Mcee
8.85318e-90	0.328461	0.977	0.695	1.82066e-85	0	Pdha1
2.45459e-89	0.284443	0.899	0.599	5.04787e-85	0	Ddi2
2.59168e-89	0.298711	0.943	0.681	5.3298e-85	0	Letm1
4.62269e-89	0.284846	0.973	0.742	9.50656e-85	0	Sar1b
1.03985e-88	0.300491	0.943	0.627	2.13844e-84	0	Dnajc15
3.52914e-88	0.346557	0.558	0.246	7.25768e-84	0	Fam195a
4.6986e-88	0.27957	0.896	0.574	9.66266e-84	0	2310039H08Rik
1.3223e-87	0.343653	0.969	0.677	2.7193e-83	0	Naa38
3.15341e-87	0.252735	0.864	0.536	6.48499e-83	0	Vipr1
4.19261e-87	0.325768	0.993	0.78	8.6221e-83	0	Rer1
2.41275e-86	0.327824	0.29	0.077	4.96182e-82	0	Gsdmc3
3.02337e-86	0.29223	0.959	0.734	6.21755e-82	0	Tfg
4.35119e-86	0.287044	0.907	0.59	8.94823e-82	0	Prdx3
5.55177e-86	0.335631	0.993	0.796	1.14172e-81	0	Cox14
7.29371e-86	0.262273	0.795	0.476	1.49995e-81	0	Dlat
1.85024e-85	0.327229	0.982	0.758	3.80501e-81	0	Ostc
7.38922e-85	0.486516	1	0.952	1.51959e-80	0	Rpl10
2.01717e-84	0.271141	0.957	0.705	4.1483e-80	0	Zfand5
9.0778e-84	0.345443	0.999	0.832	1.86685e-79	0	Aprt
1.62246e-83	0.296094	0.944	0.682	3.33658e-79	0	Erp44
1.97721e-83	0.341222	0.982	0.731	4.06613e-79	0	Mrpl51
2.13494e-83	0.250162	0.91	0.622	4.3905e-79	0	Dera
2.41884e-83	0.340878	0.962	0.676	4.97434e-79	0	Stt3b
3.42286e-83	0.28304	0.975	0.724	7.03911e-79	0	Perp
3.85389e-83	0.271558	0.926	0.635	7.92553e-79	0	Ugdh
6.15911e-83	0.27313	0.896	0.59	1.26662e-78	0	Ndufs1
7.92032e-83	0.295975	0.936	0.643	1.62881e-78	0	Samm50
9.86641e-83	0.291093	0.744	0.453	2.02903e-78	0	Sh2d4a
1.18356e-82	0.336109	0.968	0.681	2.434e-78	0	Dnajc19
1.5453e-82	0.380689	0.983	0.715	3.17792e-78	0	Txn2
1.80325e-82	0.404989	0.999	0.874	3.70838e-78	0	Rrbp1
2.51204e-82	0.31455	0.986	0.79	5.16602e-78	0	Pitpna
2.56713e-82	0.274997	0.896	0.583	5.27931e-78	0	Cebpb
3.83713e-82	0.282373	0.958	0.702	7.89105e-78	0	Smim7
4.29739e-82	0.266518	0.595	0.274	8.83758e-78	0	1600014C10Rik
4.3534e-82	0.256585	0.769	0.451	8.95276e-78	0	Vkorc1
5.59148e-82	0.270963	0.953	0.64	1.14989e-77	0	Ddrgk1
7.46986e-82	0.318281	1	0.947	1.53618e-77	0	Serf2
1.93569e-81	0.338769	0.994	0.788	3.98075e-77	0	Tbca
2.7916e-81	0.308034	0.936	0.631	5.74092e-77	0	Stard4
3.10829e-81	0.287979	0.982	0.74	6.39219e-77	0	Ergic3
6.1149e-80	0.314939	0.985	0.754	1.25753e-75	0	Ndufs4
1.27101e-79	0.274479	0.952	0.717	2.61383e-75	0	Abhd17a
1.56218e-79	0.32958	0.99	0.722	3.21262e-75	0	Pgls
9.70996e-79	0.455866	1	0.98	1.99685e-74	0	Rps29
9.78917e-79	0.467603	0.978	0.673	2.01314e-74	0	Klf5
1.50062e-78	0.326176	0.993	0.783	3.08604e-74	0	Tspan3
1.65317e-78	0.38312	0.997	0.772	3.39974e-74	0	Mrpl12
2.01147e-78	0.331048	0.978	0.695	4.1366e-74	0	Prkar2a
2.60108e-78	0.311118	0.971	0.676	5.34913e-74	0	Magt1
2.70776e-78	0.293469	0.976	0.701	5.5685e-74	0	Erp29
4.46295e-78	0.26412	0.941	0.686	9.17805e-74	0	Sucla2
9.30309e-78	0.251192	0.853	0.475	1.91318e-73	0	Add3
4.38188e-77	0.279554	0.955	0.708	9.01133e-73	0	Erbb3
4.93736e-77	0.369637	0.986	0.726	1.01537e-72	0	Gm11808
5.75673e-77	0.359899	1	0.892	1.18387e-72	0	Atp1b1
6.14012e-77	0.271375	0.99	0.788	1.26271e-72	0	Atp6v0e
6.22683e-77	0.420712	0.622	0.344	1.28055e-72	0	1500011K16Rik
2.45048e-76	0.253938	0.889	0.634	5.0394e-72	0	Mlx
3.28702e-76	0.481804	0.637	0.364	6.75975e-72	0	1110001J03Rik
3.83595e-76	0.262659	0.954	0.674	7.88863e-72	0	Mrps16
3.90581e-76	0.441001	0.999	0.885	8.03231e-72	0	mt-Nd3
6.68235e-76	0.271037	0.978	0.748	1.37422e-71	0	Prr15l
9.33198e-76	0.254233	0.936	0.652	1.91912e-71	0	Prkca
2.69143e-75	0.464827	1	0.932	5.53493e-71	0	Rpl31
3.35674e-75	0.29863	0.957	0.659	6.90313e-71	0	Mrpl36
6.08742e-75	0.281806	0.994	0.782	1.25188e-70	0	Lamtor2
7.14259e-75	0.290465	1	0.915	1.46887e-70	0	Sec61g
4.01161e-74	0.266108	0.984	0.779	8.24988e-70	0	Ap2m1
5.18302e-74	0.312034	0.986	0.757	1.06589e-69	0	Ssr2
6.36237e-74	0.287352	0.911	0.599	1.30842e-69	0	Tufm
8.29587e-74	0.36898	0.982	0.773	1.70605e-69	0	Eno1
2.03693e-73	0.668596	0.647	0.422	4.18894e-69	0	1110008F13Rik
2.15931e-73	0.286874	0.979	0.714	4.44061e-69	0	Npc2
4.57319e-73	0.268908	0.882	0.599	9.40476e-69	0	Tex261
5.34183e-73	0.337796	0.985	0.688	1.09855e-68	0	Mrpl42
5.47687e-73	0.255461	0.921	0.592	1.12632e-68	0	Phb
1.17467e-72	0.412778	1	0.686	2.41571e-68	0	Aldh1b1
2.46782e-71	0.31833	0.994	0.731	5.07507e-67	0	Thoc7
2.65157e-71	0.252841	0.929	0.648	5.45295e-67	0	Timm17a
6.50949e-71	0.28773	0.986	0.772	1.33868e-66	0	Hist1h2bc
2.31647e-70	0.29035	0.985	0.758	4.76382e-66	0	Anapc13
6.06506e-70	0.343842	0.997	0.846	1.24728e-65	0	Tkt
8.16659e-70	0.261678	0.952	0.686	1.67946e-65	0	Tmco1
2.68471e-69	0.503994	1	0.948	5.52111e-65	0	Lgals2
3.18203e-69	0.29776	0.979	0.733	6.54384e-65	0	Mrpl20
3.42944e-69	0.801411	0.83	0.556	7.05265e-65	0	Papss2
4.05917e-69	0.320997	0.992	0.786	8.34768e-65	0	Esd
4.28493e-69	0.279972	0.994	0.787	8.81196e-65	0	Mrps21
4.48896e-69	0.328004	1	0.914	9.23155e-65	0	Oaz1
4.58175e-69	0.591749	0.656	0.386	9.42237e-65	0	Rps26-ps1
2.65032e-68	0.441406	1	0.889	5.45038e-64	0	Rpl35
2.81497e-68	0.380631	0.999	0.799	5.78899e-64	0	Eif3f
4.20161e-68	0.31508	0.998	0.84	8.64062e-64	0	Ndufa7
1.43809e-67	0.32166	0.587	0.323	2.95743e-63	0	Deb1
1.54012e-67	0.281218	0.95	0.701	3.16726e-63	0	Twf1
3.49934e-67	0.34517	0.998	0.848	7.1964e-63	0	Tomm7
4.51177e-67	0.301661	0.997	0.844	9.27846e-63	0	Timm13
8.01683e-67	0.256862	0.913	0.602	1.64866e-62	0	Socs2
2.93286e-66	0.255489	0.904	0.586	6.03142e-62	0	Bdh1
9.87086e-66	0.253013	0.994	0.845	2.02994e-61	0	Ndufa1
2.73423e-65	0.388718	1	0.975	5.62294e-61	0	Rps27
6.16652e-65	0.287123	0.999	0.875	1.26814e-60	0	Akr1a1
6.9094e-65	0.283055	0.992	0.789	1.42092e-60	0	Ctsb
8.48504e-65	0.627662	0.658	0.478	1.74495e-60	0	2410015M20Rik
8.62395e-65	0.274085	1	0.875	1.77352e-60	0	Tmbim6
1.35695e-64	0.368374	0.999	0.89	2.79057e-60	0	P4hb
4.0764e-64	0.284501	0.976	0.73	8.38312e-60	0	Plcb3
2.07585e-63	0.304157	1	0.889	4.26898e-59	0	Ndufa2
4.28578e-63	0.264576	0.995	0.859	8.8137e-59	0	Clta
7.63311e-63	0.265397	0.979	0.752	1.56975e-58	0	Ctsz
3.51679e-62	0.258171	0.987	0.79	7.23228e-58	0	Surf4
4.50308e-62	0.345176	0.997	0.848	9.26059e-58	0	mt-Nd4l
1.13492e-61	0.302445	0.979	0.732	2.33396e-57	0	Tomm22
2.65413e-61	0.294977	0.978	0.709	5.45821e-57	0	Mrpl57
1.24342e-60	0.601097	0.511	0.271	2.55709e-56	0	Bcl2l15
1.3866e-60	0.250639	0.928	0.622	2.85155e-56	0	Rpl9-ps6
1.67432e-59	0.351273	0.995	0.834	3.44324e-55	0	Ucp2
1.73888e-59	0.291712	0.899	0.637	3.576e-55	0	Psmb9
8.66988e-59	0.325585	0.995	0.835	1.78296e-54	0	Psme2
1.18852e-58	0.438573	0.647	0.419	2.44419e-54	0	Fam213b
1.71973e-58	0.27186	0.955	0.683	3.53662e-54	0	Mrps14
2.44026e-58	0.398615	0.954	0.696	5.0184e-54	0	Rpl10-ps3
2.8164e-58	0.404597	1	0.936	5.79193e-54	0	Rps17
3.72437e-58	0.268388	0.95	0.676	7.65917e-54	0	Immt
9.02317e-58	0.435213	0.999	0.914	1.85562e-53	0	Rpl23a
2.82168e-57	0.396006	1	0.966	5.8028e-53	0	Rplp2
4.92323e-57	0.748087	0.661	0.568	1.01246e-52	0	2010107E04Rik
2.43887e-56	2.6062	0.826	0.599	5.01554e-52	0	Fabp6
1.97659e-55	0.35892	1	0.977	4.06486e-51	0	Rpl37a
5.15803e-55	0.255625	0.952	0.655	1.06075e-50	0	Tecr
6.95139e-55	0.332825	0.947	0.732	1.42955e-50	0	Clint1
1.27376e-54	0.302379	1	0.991	2.61949e-50	0	mt-Atp6
5.99088e-54	0.414823	1	0.968	1.23202e-49	0	Rps11
8.37722e-54	0.266371	1	0.99	1.72277e-49	0	mt-Co3
1.34684e-53	0.402055	0.646	0.362	2.76977e-49	0	Gm9493
2.68229e-53	0.345683	1	0.983	5.51612e-49	0	Rps14
3.11057e-53	0.321629	0.629	0.355	6.39688e-49	0	Naaladl1
3.74779e-53	0.294782	0.993	0.766	7.70734e-49	0	Eif3h
5.90414e-52	0.262082	0.998	0.819	1.21419e-47	0	Psmb1
6.09523e-52	0.288504	0.962	0.714	1.25348e-47	0	Nars
7.18121e-52	0.257961	0.613	0.318	1.47682e-47	0	Gm10020
7.25693e-52	0.391928	1	0.951	1.49239e-47	0	Rpl10a
1.39648e-51	0.265999	0.641	0.389	2.87186e-47	0	Fam13a
1.8496e-50	0.609652	0.878	0.688	3.80369e-46	0	Chka
2.0322e-50	0.273117	0.627	0.338	4.17921e-46	0	Rpl23a-ps3
2.87317e-50	0.266774	0.6	0.349	5.90868e-46	0	Gm10250
5.8484e-50	0.702854	0.659	0.462	1.20272e-45	0	Gm10709
9.05556e-50	0.250276	0.999	0.872	1.86228e-45	0	Vdac2
2.89853e-48	0.308655	1	0.972	5.96083e-44	0	Rpl38
3.22935e-48	0.305224	0.672	0.416	6.64116e-44	0	Hbegf
5.49528e-48	0.268293	0.998	0.863	1.1301e-43	0	Calr
9.2704e-48	0.656413	0.982	0.777	1.90646e-43	0	Mt1
9.67534e-47	0.793003	0.608	0.385	1.98973e-42	0	Gm10260
1.15369e-46	0.678907	0.659	0.46	2.37256e-42	0	Gm8730
1.17435e-46	0.254529	0.991	0.784	2.41505e-42	0	Eif3k
1.20631e-46	0.27333	1	0.95	2.48077e-42	0	Calm1
1.66892e-46	0.253733	1	0.98	3.43214e-42	0	mt-Co2
8.01121e-46	0.360443	1	0.9	1.64751e-41	0	Ybx1
8.99126e-46	0.297116	0.646	0.37	1.84905e-41	0	Rpl6l
1.13866e-45	0.283337	0.992	0.865	2.34165e-41	0	Pkm
1.21961e-45	0.592577	0.659	0.559	2.50813e-41	0	Minos1
1.5332e-44	0.251027	0.621	0.384	3.15302e-40	0	Vimp
2.67568e-44	0.276223	0.389	0.186	5.50254e-40	0	Slc2a2
2.64818e-43	0.261345	1	0.99	5.44597e-39	0	Tpt1
5.63707e-43	0.331533	1	0.975	1.15926e-38	0	Rpl18a
4.07194e-42	0.438497	0.658	0.484	8.37394e-38	0	Myeov2
7.06051e-42	0.359484	0.651	0.452	1.45199e-37	0	2700060E02Rik
8.43497e-42	0.411718	1	0.921	1.73465e-37	0	Rps2
3.03504e-41	0.257148	0.994	0.843	6.24156e-37	0	Arpc2
6.37095e-41	0.560174	0.661	0.558	1.31019e-36	0	Usmg5
1.10255e-40	0.368405	1	0.951	2.26739e-36	0	Rpl9
2.2732e-40	0.524587	0.658	0.45	4.67484e-36	0	Gm10073
2.95716e-40	0.378405	1	0.953	6.08139e-36	0	Rpl8
4.01327e-40	0.33237	1	0.951	8.25328e-36	0	Rpl36
1.60211e-39	0.301884	0.999	0.877	3.29473e-35	0	Btf3
3.36202e-39	0.302687	1	0.97	6.914e-35	0	Rpl13a
3.78304e-39	0.370489	1	0.935	7.77983e-35	0	Rps4x
2.38466e-38	0.303744	1	0.964	4.90405e-34	0	Rpl39
7.64543e-38	0.447886	0.657	0.519	1.57228e-33	0	Gm9843
2.03566e-37	1.03842	0.905	0.739	4.18634e-33	0	2210407C18Rik
4.49354e-37	0.273567	0.639	0.429	9.24096e-33	0	1810043H04Rik
8.35801e-37	0.353656	1	0.938	1.71883e-32	0	Rps9
1.19999e-36	0.34886	1	0.982	2.46777e-32	0	Eef1a1
4.0988e-36	0.356264	0.935	0.732	8.42919e-32	0	Gsr
4.58702e-36	0.311497	1	0.953	9.4332e-32	0	Rps15
6.45048e-36	0.286043	0.966	0.766	1.32654e-31	0	Cd2ap
1.65028e-35	0.33501	1	0.959	3.3938e-31	0	Rpl35a
1.89561e-35	0.253314	0.631	0.421	3.89832e-31	0	Gltscr2
7.67455e-35	0.663005	0.659	0.545	1.57827e-30	0	Gnb2l1
6.54117e-34	0.282778	0.999	0.883	1.34519e-29	0	Naca
8.47193e-33	0.273464	1	0.972	1.74225e-28	0	Rpl37
1.21084e-32	0.28417	1	0.92	2.4901e-28	0	Rpl7a
1.47035e-32	0.261566	0.995	0.827	3.02376e-28	0	Hsp90b1
1.13141e-31	0.286282	1	0.936	2.32673e-27	0	Ppia
2.00916e-31	0.314701	1	0.957	4.13183e-27	0	Rps15a
7.80679e-31	0.301602	1	0.942	1.60547e-26	0	Rpl7
8.36043e-31	0.638121	0.64	0.437	1.71932e-26	0	Mt2
2.6864e-30	0.313306	1	0.957	5.52458e-26	0	Rpl17
3.37229e-30	0.344818	0.659	0.469	6.93511e-26	0	Rps12-ps3
3.95586e-30	0.291478	1	0.97	8.13523e-26	0	Rps23
4.84429e-30	0.299369	1	0.939	9.96227e-26	0	Rps25
8.45827e-30	0.290392	1	0.979	1.73944e-25	0	Rpl28
3.28236e-29	0.286153	1	0.97	6.75018e-25	0	Rps19
4.59817e-28	0.275177	1	0.955	9.45614e-24	0	Rps5
9.46096e-28	0.317277	1	0.953	1.94565e-23	0	Rps18
1.12003e-27	0.263062	0.999	0.916	2.30334e-23	0	Rpl4
1.28937e-27	0.31893	0.659	0.542	2.65159e-23	0	Aes
8.96801e-27	0.361827	0.661	0.544	1.84427e-22	0	Shfm1
1.03202e-25	0.255585	1	0.941	2.12235e-21	0	Rps6
1.42522e-25	0.251269	1	0.966	2.93097e-21	0	Rps3
2.52712e-24	0.291663	1	0.936	5.19702e-20	0	Rps7
1.3231e-23	0.313722	1	0.961	2.72095e-19	0	Rps8
2.23489e-23	0.284394	1	0.944	4.59605e-19	0	Rpl21
4.44556e-23	0.286363	1	0.949	9.1423e-19	0	Rpl34
1.34842e-22	0.256965	1	0.945	2.77303e-18	0	Rpl24
3.63096e-22	0.300225	0.331	0.222	7.46708e-18	0	Prxl2b
7.56487e-21	0.256802	1	0.969	1.55572e-16	0	Rps16
2.58096e-20	0.2963	1	0.962	5.30775e-16	0	Rpl13
2.22443e-16	0.250296	1	0.978	4.57455e-12	0	Rplp1
5.78188e-06	0.253248	0.336	0.303	0.118904	0	Rab5if
1.68797e-05	0.305423	0.339	0.33	0.347132	0	Micos10
0.000134257	0.292346	0.339	0.333	1	0	Atp5mpl
0.000273329	0.286996	0.339	0.336	1	0	Atp5md
0	1.92316	1	0.611	0	1	Dmbt1
0	1.75607	1	0.661	0	1	Hmgb2
0	1.45823	0.972	0.411	0	1	Ube2c
0	1.31929	0.961	0.323	0	1	Mki67
0	1.27033	0.97	0.374	0	1	Birc5
0	1.21893	0.984	0.324	0	1	Cdca3
0	1.11135	0.943	0.282	0	1	Cenpa
0	1.02035	0.957	0.423	0	1	H2afx
0	1.02031	0.957	0.411	0	1	Smc4
0	0.924052	0.941	0.259	0	1	Rbp7
0	0.890288	0.94	0.286	0	1	Smc2
0	0.886074	0.93	0.287	0	1	Cdca8
0	0.885761	0.895	0.211	0	1	Cdc20
0	0.88475	0.854	0.186	0	1	Cenpf
0	0.857374	0.921	0.22	0	1	Ccna2
0	0.839522	0.995	0.585	0	1	Lsm3
0	0.825729	0.839	0.169	0	1	Cenpe
0	0.791171	0.951	0.364	0	1	Lmnb1
0	0.779058	0.862	0.257	0	1	Cdk1
0	0.765321	0.754	0.143	0	1	Nusap1
0	0.747785	0.947	0.248	0	1	Ccnb2
0	0.747329	0.949	0.287	0	1	Spc24
0	0.733982	0.978	0.435	0	1	Lbr
0	0.708648	0.974	0.337	0	1	Cenpw
0	0.697367	0.818	0.151	0	1	Tpx2
0	0.694423	0.868	0.177	0	1	Ccnb1
0	0.689644	0.787	0.135	0	1	Hmmr
0	0.668808	0.783	0.152	0	1	Kif11
0	0.658861	0.855	0.182	0	1	Racgap1
0	0.631043	0.907	0.249	0	1	Tk1
0	0.613489	0.843	0.216	0	1	Kif23
0	0.6078	0.786	0.139	0	1	Plk1
0	0.584714	0.81	0.214	0	1	Incenp
0	0.539643	0.769	0.139	0	1	Aurka
0	0.537443	0.739	0.156	0	1	Kif20b
0	0.533481	0.824	0.185	0	1	Pbk
0	0.530581	0.91	0.239	0	1	Knstrn
0	0.499364	0.824	0.166	0	1	Cdkn3
0	0.491249	0.892	0.198	0	1	Lockd
0	0.483402	0.693	0.134	0	1	Aurkb
0	0.474773	0.764	0.15	0	1	Kif15
0	0.470118	0.821	0.193	0	1	Tacc3
0	0.45508	0.892	0.223	0	1	Mad2l1
0	0.444606	0.714	0.148	0	1	Spc25
0	0.438508	0.792	0.168	0	1	Melk
0	0.430661	0.794	0.139	0	1	Nek2
0	0.42937	0.739	0.128	0	1	Bub1b
0	0.424069	0.844	0.186	0	1	Ncapd2
0	0.408781	0.783	0.147	0	1	Kif22
0	0.408584	0.731	0.112	0	1	Ckap2l
0	0.400616	0.767	0.175	0	1	Ect2
0	0.392978	0.66	0.111	0	1	Anln
0	0.386396	0.74	0.134	0	1	Kif4
0	0.383885	0.649	0.112	0	1	Esco2
0	0.355155	0.748	0.146	0	1	E2f8
0	0.346383	0.746	0.144	0	1	Asf1b
0	0.346115	0.636	0.093	0	1	Aspm
0	0.34474	0.736	0.143	0	1	Gjb3
0	0.337459	0.747	0.159	0	1	Cit
0	0.327635	0.714	0.138	0	1	Ckap2
0	0.323952	0.638	0.116	0	1	Dlgap5
0	0.3214	0.81	0.193	0	1	Ndc1
0	0.299163	0.694	0.116	0	1	Nuf2
0	0.292012	0.669	0.118	0	1	Shcbp1
0	0.287598	0.661	0.107	0	1	Bub1
0	0.273534	0.66	0.114	0	1	Kif20a
0	0.269403	0.643	0.119	0	1	Spdl1
0	0.269319	0.675	0.106	0	1	Iqgap3
0	0.253658	0.662	0.113	0	1	Cep55
1.47056e-307	0.324677	0.639	0.115	3.02421e-303	1	Cdca2
1.937e-307	0.602333	0.967	0.436	3.98343e-303	1	Cmc2
1.80141e-306	0.792846	0.744	0.178	3.70461e-302	1	Prc1
4.65075e-303	0.818879	0.995	0.54	9.56427e-299	1	Lsm5
1.40095e-301	1.16301	0.994	0.666	2.88105e-297	1	Ube2s
3.64656e-301	0.98764	0.999	0.557	7.49916e-297	1	Csrp2
1.20297e-300	1.1139	0.992	0.59	2.47391e-296	1	Cks2
3.03487e-299	0.73115	0.989	0.442	6.2412e-295	1	Plp2
1.25611e-298	1.31713	1	0.874	2.58318e-294	1	H2afz
8.79566e-298	0.54428	0.931	0.33	1.80883e-293	1	Kcnn4
1.11781e-296	0.615617	0.917	0.297	2.29877e-292	1	Fgfbp1
1.19431e-295	0.628772	0.943	0.342	2.45609e-291	1	Tyms
5.23325e-293	0.36227	0.753	0.179	1.07622e-288	1	Ncapg
3.30571e-291	0.281312	0.733	0.176	6.79818e-287	1	Arhgef39
6.4632e-291	0.282093	0.738	0.163	1.32916e-286	1	Rad51
6.80164e-291	0.596577	0.909	0.312	1.39876e-286	1	Cks1b
3.45235e-290	0.329353	0.862	0.255	7.09976e-286	1	L1cam
7.56447e-287	0.902619	0.998	0.506	1.55563e-282	1	Ccdc34
3.35079e-285	0.720722	0.982	0.505	6.89089e-281	1	Lsm2
1.00683e-283	0.257122	0.563	0.094	2.07054e-279	1	Ccnf
6.6786e-283	0.418829	0.759	0.181	1.37345e-278	1	Rrm2
9.23613e-283	1.21954	1	0.765	1.89941e-278	1	Pycard
2.47524e-281	0.427115	0.817	0.244	5.09033e-277	1	Dbf4
4.55799e-281	0.816811	0.99	0.565	9.37351e-277	1	Tomm40
5.53211e-280	0.891242	0.983	0.483	1.13768e-275	1	Tmpo
1.42402e-277	1.05465	0.999	0.571	2.9285e-273	1	Nucks1
5.50383e-277	0.590422	0.972	0.468	1.13186e-272	1	Rpia
2.08779e-276	1.09304	1	0.838	4.29354e-272	1	Hspe1
2.91328e-276	0.750428	0.99	0.551	5.99115e-272	1	Cluh
3.96756e-276	1.32169	0.902	0.333	8.1593e-272	1	Top2a
1.0709e-275	2.04345	0.885	0.329	2.20232e-271	1	Hist1h2ap
2.0945e-274	0.355986	0.867	0.273	4.30733e-270	1	Rfc5
1.81405e-273	1.18471	0.992	0.569	3.73059e-269	1	Tuba1b
4.03976e-272	0.492043	0.883	0.28	8.30777e-268	1	Rrm1
1.96003e-268	0.310684	0.61	0.12	4.03079e-264	1	Mis18bp1
6.31158e-268	0.324372	0.817	0.24	1.29798e-263	1	Vrk1
8.24864e-268	0.419783	0.86	0.273	1.69633e-263	1	Rfc4
1.93553e-267	0.289166	0.68	0.154	3.98041e-263	1	Ncaph
4.51541e-267	0.528973	0.956	0.423	9.28594e-263	1	Prelid2
6.48942e-267	0.366165	0.84	0.257	1.33455e-262	1	Fen1
1.79069e-266	1.10094	1	0.794	3.68256e-262	1	Ran
3.71861e-266	0.371789	0.83	0.268	7.64732e-262	1	Arhgap11a
4.12679e-266	0.304811	0.782	0.213	8.48675e-262	1	Mis18a
6.75063e-264	0.482754	0.952	0.404	1.38827e-259	1	Pmf1
6.92634e-264	0.977599	1	0.623	1.4244e-259	1	C1qbp
7.09999e-264	0.262084	0.675	0.155	1.46011e-259	1	Trip13
7.49952e-263	0.577061	0.976	0.484	1.54228e-258	1	Rpa3
1.37888e-261	0.673406	0.98	0.551	2.83566e-257	1	Mrps5
1.4647e-261	0.669006	0.954	0.456	3.01215e-257	1	Rangap1
7.95895e-260	0.761901	0.995	0.693	1.63676e-255	1	Mrpl18
4.09246e-259	0.832072	0.983	0.535	8.41615e-255	1	Alyref
3.9542e-257	0.262056	0.716	0.174	8.13182e-253	1	Plk4
1.03987e-255	0.935796	0.987	0.525	2.1385e-251	1	Dek
2.98166e-255	0.913767	0.998	0.713	6.13179e-251	1	Tomm5
9.52288e-255	0.667084	0.986	0.48	1.95838e-250	1	Dtymk
2.9651e-254	0.415552	0.868	0.295	6.09774e-250	1	Exosc8
7.7645e-254	1.01766	1	0.936	1.59677e-249	1	Ppia
2.22477e-252	0.660124	0.984	0.456	4.57524e-248	1	Add3
3.2816e-251	0.528089	0.956	0.446	6.74861e-247	1	Ppih
6.79411e-251	0.671533	0.964	0.485	1.39721e-246	1	Anp32e
5.24516e-249	0.281232	0.786	0.239	1.07867e-244	1	Nup37
8.41325e-248	1.15137	1	0.759	1.73018e-243	1	Hspd1
4.05601e-247	0.795776	1	0.688	8.34119e-243	1	Cdk2ap2
1.15413e-245	0.747785	0.998	0.7	2.37347e-241	1	Banf1
1.15681e-245	0.275899	0.79	0.241	2.37897e-241	1	Gemin6
6.83621e-245	0.450914	0.895	0.36	1.40587e-240	1	Reep4
9.94414e-245	1.0051	0.997	0.689	2.04501e-240	1	Ranbp1
1.84317e-244	0.422834	0.874	0.299	3.79048e-240	1	Tcof1
4.79436e-244	0.611953	0.948	0.408	9.85959e-240	1	Lyar
1.04336e-242	0.262249	0.779	0.207	2.14566e-238	1	Prim1
2.07328e-242	0.515079	0.97	0.472	4.2637e-238	1	Sae1
7.57373e-240	0.678126	0.991	0.63	1.55754e-235	1	Rad21
3.90398e-239	0.621572	0.99	0.517	8.02853e-235	1	Npm3
7.73838e-239	0.839632	0.999	0.688	1.5914e-234	1	Fkbp4
5.78162e-237	0.39122	0.891	0.341	1.18899e-232	1	Mthfd1
1.41655e-236	0.708231	0.999	0.687	2.91313e-232	1	Mrpl42
1.89948e-236	0.968222	0.999	0.764	3.90628e-232	1	Snrpg
2.30853e-236	0.945457	1	0.686	4.74749e-232	1	Snrpf
5.03607e-236	0.754346	1	0.724	1.03567e-231	1	Lsm4
5.62663e-236	0.328083	0.698	0.196	1.15712e-231	1	Bora
1.15419e-235	0.44524	0.93	0.367	2.37358e-231	1	Pttg1
1.0529e-234	0.591268	0.949	0.431	2.1653e-230	1	Cbx5
5.06977e-234	0.545509	0.974	0.425	1.0426e-229	1	Rangrf
1.18522e-232	0.393512	0.897	0.364	2.4374e-228	1	Fam98b
1.50633e-232	0.63374	0.993	0.603	3.09776e-228	1	Rnaseh2c
2.38077e-232	0.544341	0.956	0.469	4.89606e-228	1	Timm9
7.48909e-232	0.48875	0.959	0.457	1.54013e-227	1	Tsfm
1.0559e-231	0.654469	0.997	0.701	2.17147e-227	1	Ppp1cc
6.82347e-230	0.284014	0.846	0.283	1.40325e-225	1	Nr5a2
4.52057e-229	0.250519	0.752	0.227	9.29654e-225	1	Rnf26
1.38981e-228	0.779214	0.994	0.63	2.85814e-224	1	G3bp1
2.74584e-228	0.5413	0.989	0.555	5.64681e-224	1	Fam136a
5.42309e-228	0.391457	0.928	0.394	1.11526e-223	1	Larp7
1.51405e-227	0.632287	0.979	0.515	3.11364e-223	1	Tmem97
8.40306e-227	0.789956	0.999	0.789	1.72809e-222	1	Snrpe
1.44961e-226	0.511877	0.956	0.493	2.98112e-222	1	Timm50
2.01552e-226	0.412106	0.886	0.369	4.14492e-222	1	Hspa14
6.50545e-226	0.468497	0.976	0.499	1.33785e-221	1	Gcsh
4.28694e-225	0.638554	0.999	0.682	8.81609e-221	1	Emg1
4.97086e-225	0.981376	0.998	0.689	1.02226e-220	1	Anp32b
1.6197e-224	0.564456	0.969	0.479	3.33091e-220	1	Hmgb3
1.89363e-224	0.344298	0.899	0.306	3.89425e-220	1	Shmt1
2.0909e-224	0.564643	0.972	0.506	4.29994e-220	1	Nudcd2
2.76827e-224	0.473843	0.977	0.53	5.69294e-220	1	Stard7
3.8063e-224	0.469557	0.957	0.421	7.82765e-220	1	Prdx4
9.80822e-224	1.02436	1	0.618	2.01706e-219	1	Cps1
1.30788e-223	0.305948	0.729	0.202	2.68966e-219	1	Hirip3
5.43018e-223	0.559645	0.987	0.556	1.11672e-218	1	Nudt21
7.58605e-223	0.571419	0.979	0.51	1.56007e-218	1	Ssrp1
1.05381e-222	0.747693	0.998	0.73	2.16716e-218	1	Hspa9
7.32696e-222	0.292095	0.867	0.305	1.50679e-217	1	Itpka
2.28777e-221	0.691827	0.961	0.552	4.70479e-217	1	Ddx39
2.4257e-221	0.337149	0.886	0.347	4.98846e-217	1	Pold2
3.19589e-221	0.762183	1	0.749	6.57235e-217	1	Phb2
4.4544e-221	1.18428	1	0.901	9.16046e-217	1	Ptma
1.16347e-220	0.275847	0.626	0.157	2.39267e-216	1	1700097N02Rik
1.54856e-220	0.697014	0.998	0.713	3.18462e-216	1	Snrpb
3.50383e-220	1.1355	1	0.783	7.20563e-216	1	Hmgb1
3.66364e-220	0.444591	0.931	0.431	7.53428e-216	1	Snrnp40
7.7667e-220	0.500917	0.985	0.587	1.59722e-215	1	Mrps26
7.78991e-220	0.374886	0.879	0.373	1.60199e-215	1	Mrps22
1.42071e-219	0.717919	0.993	0.606	2.9217e-215	1	Nhp2
1.80664e-219	0.611575	0.997	0.681	3.71536e-215	1	Sf3b5
1.97513e-219	0.617764	0.998	0.677	4.06186e-215	1	Mrps14
2.49331e-219	0.569705	0.972	0.503	5.12749e-215	1	Hmgn5
3.43367e-219	0.336643	0.893	0.365	7.06135e-215	1	Anapc15
3.7801e-219	0.30514	0.885	0.331	7.77378e-215	1	Acat2
6.39076e-219	0.605035	0.995	0.647	1.31426e-214	1	Dpy30
1.19767e-218	0.439614	0.889	0.304	2.463e-214	1	Myb
3.86977e-218	0.478746	0.949	0.461	7.95817e-214	1	Atad3a
1.06102e-217	0.251432	0.829	0.287	2.182e-213	1	Tamm41
4.74353e-217	0.641437	0.999	0.728	9.75506e-213	1	Mrpl51
1.29988e-216	0.577851	0.995	0.582	2.6732e-212	1	Phb
2.77138e-216	0.429971	0.957	0.453	5.69934e-212	1	Gcat
3.74692e-216	0.372136	0.757	0.22	7.70555e-212	1	Atad2
2.93095e-215	0.859815	0.71	0.214	6.02749e-211	1	Hist1h2ae
2.0558e-214	0.335528	0.864	0.304	4.22776e-210	1	Slc1a1
6.56974e-214	0.451105	0.469	0.086	1.35107e-209	1	Knl1
6.58745e-214	0.322568	0.877	0.334	1.35471e-209	1	Cse1l
2.58809e-213	0.706623	1	0.772	5.32241e-209	1	Mrpl12
4.15024e-213	0.594451	0.993	0.574	8.53496e-209	1	Dctpp1
5.38048e-213	0.494935	0.984	0.573	1.1065e-208	1	Mrpl35
6.12903e-213	0.579918	0.994	0.677	1.26044e-208	1	Dnajc19
1.52416e-212	0.4586	0.939	0.452	3.13443e-208	1	Gmnn
1.82981e-212	0.270019	0.77	0.217	3.76301e-208	1	Uhrf1
2.98374e-212	0.316332	0.82	0.249	6.13606e-208	1	Mcm5
4.23347e-212	0.612221	0.934	0.436	8.70614e-208	1	Nasp
9.95284e-212	0.367397	0.878	0.325	2.0468e-207	1	Dnajc9
2.06801e-211	0.476234	0.969	0.528	4.25287e-207	1	Mrps18b
5.24458e-211	0.44113	0.933	0.44	1.07855e-206	1	Lrpprc
1.18273e-210	0.297759	0.7	0.214	2.43229e-206	1	G2e3
1.60674e-210	0.460433	0.977	0.531	3.30427e-206	1	Lsm8
2.26018e-210	0.761044	0.999	0.688	4.64806e-206	1	Hdgf
1.19621e-209	0.964691	0.999	0.806	2.46e-205	1	Hsp90aa1
2.30537e-209	0.850531	0.999	0.755	4.74099e-205	1	H2afv
6.33534e-209	0.579632	0.986	0.517	1.30286e-204	1	Tfrc
8.9694e-209	0.477631	0.944	0.471	1.84456e-204	1	Stip1
1.08168e-208	0.279929	0.851	0.306	2.22447e-204	1	Rrp15
1.08296e-208	0.317606	0.875	0.347	2.2271e-204	1	Rdh11
3.17287e-208	0.398779	0.905	0.391	6.52501e-204	1	Ruvbl2
7.83007e-208	0.82115	1	0.836	1.61025e-203	1	Eif5a
2.6723e-207	0.378351	0.932	0.41	5.49558e-203	1	Ppil1
1.51215e-206	1.01334	1	0.921	3.10974e-202	1	Rps2
6.4818e-206	0.848528	1	0.686	1.33298e-201	1	Aldh1b1
1.71538e-205	0.752729	0.994	0.649	3.52768e-201	1	Snrpd1
5.07379e-205	0.790898	1	0.763	1.04342e-200	1	Srsf3
1.10356e-204	0.379285	0.928	0.431	2.26948e-200	1	Coq5
1.68579e-204	0.756714	0.994	0.51	3.46682e-200	1	Stmn1
1.25802e-203	0.401617	0.814	0.323	2.58712e-199	1	Ckap5
1.67994e-203	0.439642	0.972	0.524	3.4548e-199	1	Mrpl41
2.42098e-203	0.324696	0.861	0.319	4.97874e-199	1	Ppargc1b
4.14598e-203	0.461095	0.983	0.568	8.52621e-199	1	Pop5
2.40366e-202	0.49449	0.972	0.541	4.94312e-198	1	Kpnb1
4.68954e-202	0.531445	0.972	0.508	9.64405e-198	1	Lsm7
1.34434e-201	0.916806	0.999	0.67	2.76464e-197	1	Klf5
1.49669e-201	0.708726	0.986	0.611	3.07795e-197	1	Pa2g4
1.78856e-201	0.445458	0.959	0.501	3.67817e-197	1	Mbd3
1.86563e-201	0.601376	0.991	0.508	3.83667e-197	1	Hmgn2
2.46504e-201	0.250968	0.787	0.281	5.06935e-197	1	Mrps27
2.47419e-201	0.487559	0.985	0.536	5.08818e-197	1	Anapc5
2.80264e-201	0.552942	1	0.679	5.76363e-197	1	Chchd1
1.73634e-200	0.618377	0.987	0.652	3.57078e-196	1	Grpel1
4.28346e-200	0.393287	0.96	0.474	8.80894e-196	1	Bcl7c
1.27197e-199	0.345961	0.936	0.443	2.6158e-195	1	Hmbs
1.94611e-199	0.451284	0.968	0.513	4.00217e-195	1	Mrpl38
3.03258e-199	0.319349	0.86	0.355	6.2365e-195	1	Gfm1
3.27362e-199	0.460474	0.961	0.49	6.73219e-195	1	Snrpa1
4.59564e-199	0.384893	0.924	0.376	9.45093e-195	1	Apex1
4.74279e-199	0.749379	0.998	0.793	9.75355e-195	1	Hnrnpab
5.19319e-199	0.625085	0.894	0.414	1.06798e-194	1	Timm8a1
7.69585e-199	0.254998	0.571	0.137	1.58265e-194	1	Fbxo5
3.68581e-198	0.394728	0.982	0.547	7.57986e-194	1	Snx7
4.15845e-197	0.464926	0.924	0.421	8.55186e-193	1	Vars
1.56262e-196	0.523363	0.98	0.495	3.21352e-192	1	Nfib
2.51506e-196	0.461258	0.98	0.524	5.17222e-192	1	Mrps28
6.54723e-196	0.357781	0.915	0.416	1.34644e-191	1	Psmg3
8.24229e-196	0.343439	0.907	0.404	1.69503e-191	1	0610010K14Rik
8.8906e-196	0.615345	0.999	0.77	1.82835e-191	1	Ndufa8
1.01808e-195	0.518933	0.964	0.542	2.09367e-191	1	Ppm1g
1.01831e-195	0.464411	0.976	0.55	2.09415e-191	1	Mrpl2
1.74213e-195	0.282142	0.87	0.359	3.58269e-191	1	Mrpl47
1.80308e-195	0.451428	0.962	0.494	3.70804e-191	1	Tfam
2.08329e-195	0.425028	0.944	0.47	4.28428e-191	1	Polr2h
1.18957e-194	0.408117	0.944	0.48	2.44635e-190	1	Emc8
3.33049e-194	0.36633	0.856	0.309	6.84915e-190	1	Mcm7
6.36479e-194	0.567098	0.995	0.679	1.30892e-189	1	Glrx5
1.11801e-193	0.637065	1	0.671	2.29918e-189	1	Tcp1
1.30727e-193	0.272993	0.83	0.312	2.6884e-189	1	Pank1
3.69954e-193	0.305517	0.902	0.378	7.60811e-189	1	Pdss1
3.93403e-193	0.793187	1	0.818	8.09034e-189	1	Hnrnpa3
1.51207e-192	0.251527	0.739	0.239	3.10957e-188	1	Ncapd3
5.32461e-192	0.497723	0.97	0.538	1.09501e-187	1	Hjurp
1.05744e-191	0.653837	1	0.783	2.17462e-187	1	Srsf2
1.07762e-191	0.359827	0.916	0.429	2.21612e-187	1	Mrpl19
3.15832e-191	0.364256	0.925	0.417	6.49509e-187	1	Ilf2
6.39174e-191	0.626824	0.994	0.73	1.31446e-186	1	Tomm22
8.12239e-191	0.515868	0.994	0.65	1.67037e-186	1	Mrpl28
9.14531e-191	0.30695	0.884	0.326	1.88073e-186	1	Hmga1
1.07271e-190	0.531604	0.956	0.497	2.20603e-186	1	Fkbp3
1.10746e-190	0.407499	0.954	0.502	2.27749e-186	1	Coq7
1.24403e-190	0.282075	0.857	0.339	2.55835e-186	1	Parp2
7.24612e-190	0.254286	0.715	0.227	1.49016e-185	1	Cntrl
1.3558e-189	0.591905	0.982	0.563	2.7882e-185	1	Cacybp
1.67154e-189	0.427981	0.93	0.41	3.43752e-185	1	Gar1
1.87137e-189	0.363659	0.94	0.428	3.84847e-185	1	Ipo5
2.02165e-189	0.306858	0.903	0.41	4.15752e-185	1	Hcfc1
2.36866e-189	0.263705	0.832	0.316	4.87115e-185	1	Nup62
2.41936e-189	0.392309	0.974	0.538	4.97541e-185	1	Timm44
2.58646e-189	0.399672	0.922	0.444	5.31905e-185	1	Usp10
4.70898e-189	0.695925	1	0.9	9.68402e-185	1	Ybx1
7.26079e-189	0.542826	0.985	0.566	1.49318e-184	1	Rbbp7
8.66264e-189	0.505515	0.94	0.457	1.78147e-184	1	Smc3
1.17317e-188	0.845988	1	0.799	2.41263e-184	1	Serbp1
2.76558e-188	0.456936	0.963	0.534	5.68741e-184	1	Fzd5
3.08696e-188	0.562141	0.995	0.731	6.34834e-184	1	Thoc7
3.1211e-188	0.640806	0.991	0.644	6.41854e-184	1	Snrpd3
3.71366e-188	0.497697	0.995	0.623	7.63714e-184	1	Lsm6
4.27632e-188	0.378384	0.764	0.237	8.79424e-184	1	Hells
5.06423e-188	0.453076	0.956	0.52	1.04146e-183	1	Mrpl9
5.87866e-188	0.870973	1	0.725	1.20895e-183	1	Set
1.06649e-187	0.585434	0.997	0.748	2.19324e-183	1	Mrps24
1.76496e-187	0.32895	0.951	0.457	3.62964e-183	1	Mrpl37
2.77351e-187	0.485938	0.936	0.482	5.70373e-183	1	Smc6
4.34897e-187	0.294231	0.874	0.349	8.94365e-183	1	E2f2
5.85966e-187	0.549061	0.989	0.615	1.20504e-182	1	Mrpl21
5.93282e-187	0.378808	0.959	0.509	1.22008e-182	1	Timm10
7.76073e-187	0.657142	1	0.897	1.59599e-182	1	Hint1
1.00811e-186	0.310375	0.926	0.411	2.07318e-182	1	Gjb1
1.74874e-186	0.363687	0.949	0.494	3.59629e-182	1	Mrpl45
1.84304e-186	0.391751	0.929	0.457	3.7902e-182	1	Dlat
2.34148e-186	0.277862	0.87	0.355	4.81525e-182	1	Lmo4
3.69121e-186	0.797617	0.991	0.621	7.59097e-182	1	Ybx3
9.41152e-186	0.539245	0.955	0.493	1.93548e-181	1	Smc1a
9.94746e-186	0.778768	0.993	0.615	2.04569e-181	1	Ppp1r14b
1.6927e-185	0.449188	0.98	0.556	3.48103e-181	1	Naa10
1.88322e-185	0.298306	0.87	0.358	3.87284e-181	1	Akap1
2.03003e-185	0.432239	0.979	0.552	4.17476e-181	1	Mrpl13
3.02903e-185	0.36686	0.96	0.497	6.2292e-181	1	Mrps9
3.72479e-185	0.388878	0.853	0.33	7.66003e-181	1	Dkc1
5.39724e-185	0.372988	0.939	0.464	1.10994e-180	1	Maz
8.44627e-185	0.462042	0.989	0.669	1.73697e-180	1	Mrps16
8.8057e-185	0.437306	0.978	0.544	1.81089e-180	1	Nudt19
1.01658e-184	0.604111	0.979	0.599	2.09059e-180	1	Cenpv
1.24115e-184	0.4034	0.93	0.492	2.55243e-180	1	Mrpl46
2.12822e-184	0.620684	0.998	0.765	4.37669e-180	1	Mpc2
2.3941e-184	0.474023	0.984	0.6	4.92346e-180	1	Rwdd1
3.65339e-184	0.457563	0.974	0.549	7.51319e-180	1	Mrpl11
3.84773e-184	0.426671	0.866	0.398	7.91285e-180	1	Eea1
4.19164e-184	0.748063	1	0.888	8.62011e-180	1	Atp5g1
4.55841e-184	0.578918	0.997	0.713	9.37437e-180	1	Txn2
5.82011e-184	0.507249	0.998	0.654	1.19691e-179	1	Mrpl36
6.15799e-184	0.296236	0.902	0.383	1.26639e-179	1	Vsig10
6.39786e-184	0.54529	0.997	0.707	1.31572e-179	1	Mrpl57
6.66564e-184	0.402074	0.911	0.42	1.37079e-179	1	Mrto4
7.10179e-184	0.609888	0.997	0.698	1.46048e-179	1	Pdap1
9.19827e-184	0.476759	0.968	0.544	1.89162e-179	1	Rnps1
1.3319e-183	0.478139	0.902	0.405	2.73906e-179	1	Nolc1
1.55797e-183	0.319401	0.941	0.482	3.20397e-179	1	Coa6
2.14931e-183	0.834563	1	0.948	4.42006e-179	1	Lgals2
2.83357e-183	0.439762	0.982	0.586	5.82724e-179	1	Mrps7
2.97704e-183	0.447741	0.991	0.623	6.12229e-179	1	Dazap1
3.58281e-183	0.266116	0.799	0.307	7.36804e-179	1	Cinp
6.88594e-183	0.310927	0.949	0.453	1.41609e-178	1	Ndufaf2
2.40021e-182	0.45364	0.947	0.503	4.93603e-178	1	Ndufaf4
2.48404e-182	0.416379	0.961	0.531	5.10842e-178	1	Ssna1
3.33088e-182	0.405158	0.908	0.429	6.84996e-178	1	Usp1
4.49285e-182	0.469649	0.985	0.574	9.23956e-178	1	Bdh1
7.43637e-182	0.252045	0.87	0.37	1.52929e-177	1	Ecsit
7.6914e-182	0.409878	0.955	0.514	1.58174e-177	1	Got2
7.73424e-182	0.636407	1	0.753	1.59055e-177	1	Tomm20
9.68097e-182	0.28931	0.802	0.286	1.99089e-177	1	Sema5a
1.53247e-181	0.687774	0.994	0.698	3.15153e-177	1	Ptges3
2.12011e-181	0.420596	0.945	0.526	4.36002e-177	1	Nsmce4a
2.87428e-181	0.515731	0.951	0.504	5.91096e-177	1	Dnajc2
7.37471e-181	0.603457	0.998	0.665	1.51661e-176	1	H2afy
1.062e-180	0.618284	1	0.76	2.18401e-176	1	Vdac1
1.10079e-180	0.562958	0.992	0.623	2.26377e-176	1	Idh3a
1.91932e-180	0.318518	0.914	0.436	3.94708e-176	1	Ifrd2
2.33593e-180	0.396061	0.969	0.561	4.80385e-176	1	Mrpl55
2.66568e-180	0.294835	0.775	0.269	5.48196e-176	1	Orc6
3.86749e-180	0.527733	0.991	0.607	7.95349e-176	1	Acat1
3.9864e-180	0.617992	1	0.823	8.19803e-176	1	Ndufab1
6.06189e-180	0.404855	0.798	0.287	1.24663e-175	1	Lig1
6.74108e-180	0.398192	0.982	0.582	1.3863e-175	1	Smim11
8.54022e-180	0.341418	0.909	0.43	1.7563e-175	1	Mrpl3
9.05811e-180	0.540699	0.999	0.675	1.8628e-175	1	Bola3
1.16897e-179	0.430837	0.938	0.492	2.404e-175	1	Srrt
1.43416e-179	0.470187	0.991	0.656	2.94936e-175	1	Mrps12
1.67357e-179	0.6996	0.995	0.691	3.44169e-175	1	H1f0
1.75944e-179	0.334981	0.894	0.395	3.61828e-175	1	Slc7a1
2.02691e-179	0.522072	0.992	0.671	4.16834e-175	1	Raly
2.91046e-179	0.299018	0.815	0.301	5.98536e-175	1	Topbp1
5.76331e-179	0.300355	0.815	0.311	1.18523e-174	1	Gpatch4
1.03639e-178	0.327703	0.951	0.447	2.13134e-174	1	Abhd14a
1.40291e-178	0.578763	0.999	0.679	2.88508e-174	1	Tmem147
1.69028e-178	0.379577	0.932	0.446	3.47605e-174	1	Ddx18
2.46303e-178	0.507953	0.982	0.576	5.06523e-174	1	Nomo1
4.05009e-178	0.631686	0.999	0.766	8.32902e-174	1	Snrpd2
4.12661e-178	0.349835	0.915	0.383	8.48637e-174	1	Rragd
4.53806e-178	0.509664	0.984	0.638	9.33252e-174	1	Dag1
6.85319e-178	0.417776	0.946	0.503	1.40936e-173	1	Uchl3
1.00963e-177	0.497152	0.98	0.589	2.07631e-173	1	Tufm
1.13748e-177	0.47586	0.982	0.677	2.33923e-173	1	Pfdn6
2.62625e-177	0.49863	0.989	0.556	5.40089e-173	1	Taf1d
4.86181e-177	0.347789	0.89	0.409	9.99831e-173	1	Sf3a3
7.66751e-177	0.445873	0.991	0.621	1.57682e-172	1	Dnajc15
7.71754e-177	0.295952	0.901	0.373	1.58711e-172	1	Smyd2
1.09739e-176	0.552731	0.975	0.622	2.25679e-172	1	Nudc
1.12967e-176	0.698634	0.974	0.606	2.32318e-172	1	Hnrnpd
1.44343e-176	0.528759	0.986	0.632	2.96842e-172	1	Ddx39b
1.4697e-176	0.293669	0.862	0.363	3.02243e-172	1	Smn1
1.55776e-176	0.590423	0.985	0.554	3.20353e-172	1	Cdk4
1.91596e-176	0.667481	0.999	0.879	3.94018e-172	1	Hnrnpa2b1
2.34956e-176	0.282069	0.893	0.42	4.83187e-172	1	1700021F05Rik
2.62798e-176	0.289493	0.801	0.294	5.40443e-172	1	Hat1
5.72006e-176	0.395899	0.975	0.536	1.17633e-171	1	BC003965
7.00185e-176	0.515856	0.977	0.625	1.43993e-171	1	Acp1
1.12789e-175	0.519369	0.998	0.69	2.31951e-171	1	Cox20
1.40582e-175	0.341635	0.948	0.476	2.89107e-171	1	Tsen34
3.56567e-175	0.666534	1	0.826	7.33279e-171	1	Cyc1
4.12127e-175	0.6168	0.994	0.647	8.47539e-171	1	Srsf7
4.34642e-175	0.398104	0.969	0.545	8.93842e-171	1	Anapc11
4.57024e-175	0.275415	0.852	0.361	9.3987e-171	1	Thoc3
7.00943e-175	0.586451	0.997	0.732	1.44149e-170	1	Tmem14c
1.28004e-174	0.705833	1	0.83	2.63241e-170	1	Hnrnpf
1.31797e-174	0.331287	0.91	0.433	2.7104e-170	1	Agpat5
1.74237e-174	0.31811	0.926	0.42	3.58319e-170	1	Nadk2
3.86381e-174	0.503309	0.992	0.659	7.94592e-170	1	Mrpl15
8.72132e-174	0.345427	0.936	0.463	1.79354e-169	1	Xpo1
9.04502e-174	0.469517	0.991	0.696	1.86011e-169	1	Phf5a
1.1251e-173	0.92509	0.999	0.737	2.31378e-169	1	Ncl
1.93091e-173	0.419756	0.917	0.453	3.97092e-169	1	Atic
3.58991e-173	0.402739	0.943	0.52	7.38265e-169	1	Wbp11
3.70277e-173	0.423407	0.943	0.418	7.61474e-169	1	Kcne3
3.80841e-173	0.473908	0.955	0.516	7.832e-169	1	Sarnp
6.91184e-173	0.512855	0.91	0.408	1.42142e-168	1	Dut
7.89271e-173	0.252278	0.849	0.348	1.62314e-168	1	Timm21
8.07045e-173	0.309325	0.936	0.468	1.65969e-168	1	Dnaja3
9.94207e-173	0.344998	0.929	0.426	2.04459e-168	1	Sh2d4a
1.74935e-172	0.275699	0.877	0.38	3.59754e-168	1	Cox10
2.88061e-172	0.303122	0.906	0.432	5.92398e-168	1	E2f4
3.58006e-172	0.306496	0.917	0.394	7.3624e-168	1	Far2
6.2071e-172	0.465068	0.985	0.587	1.27649e-167	1	Denr
7.66864e-172	0.384727	0.956	0.545	1.57706e-167	1	Ahsa1
8.13907e-172	0.456701	0.979	0.578	1.6738e-167	1	Magoh
1.48742e-171	0.574382	0.993	0.689	3.05889e-167	1	Metap2
1.60085e-171	0.252024	0.854	0.358	3.29215e-167	1	Psmg2
2.6548e-171	0.319172	0.839	0.345	5.45961e-167	1	Rad50
2.74447e-171	0.565854	0.989	0.612	5.644e-167	1	Psmd7
7.98797e-171	0.434418	0.985	0.652	1.64273e-166	1	Elof1
1.43838e-170	0.597762	1	0.753	2.95803e-166	1	Ndufc2
3.45357e-170	0.572528	0.986	0.633	7.10226e-166	1	Cdv3
3.67117e-170	0.733554	0.986	0.622	7.54976e-166	1	Tubb5
3.97504e-170	0.366627	0.955	0.53	8.17466e-166	1	Polr2c
8.63652e-170	0.664034	0.93	0.446	1.7761e-165	1	Ccnd1
1.27368e-169	0.340678	0.907	0.445	2.61933e-165	1	Mrpl22
1.34716e-169	0.343454	0.946	0.437	2.77043e-165	1	Car9
1.81878e-169	0.263742	0.852	0.363	3.74031e-165	1	Ptcd3
1.97918e-169	0.404085	0.972	0.578	4.07018e-165	1	Mrps17
2.00474e-169	0.274926	0.798	0.317	4.12275e-165	1	Nol11
2.73208e-169	0.312135	0.882	0.419	5.61853e-165	1	Gpsm2
2.86547e-169	0.42144	0.955	0.516	5.89283e-165	1	Naa50
5.56098e-169	0.456664	0.994	0.652	1.14362e-164	1	Emc6
6.01828e-169	0.39364	0.96	0.555	1.23766e-164	1	Mrps25
8.08583e-169	0.399605	0.979	0.61	1.66285e-164	1	Mrps18a
1.40166e-168	0.465274	0.943	0.448	2.88252e-164	1	Nop56
7.00717e-168	0.260826	0.867	0.383	1.44102e-163	1	Cdkn2aipnl
7.68414e-168	0.312369	0.939	0.467	1.58024e-163	1	Imp4
9.08943e-168	0.272809	0.701	0.217	1.86924e-163	1	Mcm3
9.67559e-168	0.569868	0.979	0.647	1.98979e-163	1	Zfp91
1.08803e-167	0.453077	0.94	0.485	2.23753e-163	1	Idi1
1.16187e-167	0.609227	0.585	0.16	2.38938e-163	1	Gsdmc4
1.24175e-167	0.315623	0.855	0.355	2.55367e-163	1	Mettl1
2.26451e-167	0.414662	0.874	0.407	4.65696e-163	1	Tcerg1
4.01138e-167	0.390178	0.97	0.548	8.2494e-163	1	Stoml2
5.19178e-167	0.252874	0.851	0.356	1.06769e-162	1	Las1l
1.03462e-166	0.344173	0.939	0.471	2.1277e-162	1	Actl6a
1.30015e-166	0.287632	0.922	0.459	2.67376e-162	1	Mtx1
1.32586e-166	0.29531	0.822	0.331	2.72664e-162	1	Ftsj3
3.97558e-166	0.546679	0.994	0.653	8.17578e-162	1	Idh3b
6.34066e-166	0.328361	0.876	0.407	1.30396e-161	1	Ak6
7.2861e-166	0.713823	1	0.953	1.49839e-161	1	Rpl8
7.72458e-166	0.288091	0.883	0.416	1.58856e-161	1	Ptcd2
9.32217e-166	0.487679	0.964	0.593	1.9171e-161	1	Tsn
9.63099e-166	0.434023	0.982	0.566	1.98061e-161	1	Hacd1
1.25762e-165	0.562354	0.991	0.67	2.58629e-161	1	Immt
1.38256e-165	0.507457	0.995	0.731	2.84324e-161	1	Mrpl20
1.65931e-165	0.462695	0.992	0.632	3.41237e-161	1	Wdr83os
2.41816e-165	0.464424	0.983	0.59	4.97295e-161	1	Cbx1
3.10818e-165	0.36789	0.967	0.544	6.39197e-161	1	Cetn3
3.17661e-165	0.57419	1	0.815	6.53269e-161	1	Ndufa5
4.02035e-165	0.254427	0.855	0.37	8.26785e-161	1	Isy1
4.54788e-165	0.690233	0.999	0.639	9.35272e-161	1	Hmgn1
7.67035e-165	0.444735	0.987	0.625	1.57741e-160	1	Srsf1
7.85568e-165	0.681434	0.998	0.748	1.61552e-160	1	Nme1
1.28437e-164	0.302342	0.864	0.388	2.64131e-160	1	2022-09-11
1.95795e-164	0.626911	0.992	0.685	4.02652e-160	1	Sfpq
2.0854e-164	0.44444	0.974	0.578	4.28863e-160	1	Dnajc8
2.42599e-164	0.527209	0.991	0.671	4.98906e-160	1	Nol7
3.44888e-164	0.279738	0.847	0.371	7.09262e-160	1	Grk6
3.84581e-164	0.29672	0.887	0.406	7.90891e-160	1	Mrps6
4.4772e-164	0.272004	0.918	0.44	9.20736e-160	1	Dnajc11
4.67554e-164	0.348224	0.897	0.422	9.61525e-160	1	Esf1
6.2216e-164	0.358245	0.929	0.465	1.27947e-159	1	Frrs1
7.00385e-164	0.294259	0.907	0.421	1.44034e-159	1	Mecr
1.13414e-163	0.307413	0.889	0.419	2.33237e-159	1	Pno1
1.94998e-163	0.25723	0.805	0.32	4.01014e-159	1	Ruvbl1
4.22988e-163	0.30687	0.933	0.462	8.69875e-159	1	Coq2
6.35158e-163	0.810111	1	0.961	1.3062e-158	1	Rps8
1.35298e-162	0.334895	0.915	0.452	2.7824e-158	1	Pbdc1
2.62356e-162	0.304643	0.785	0.295	5.39534e-158	1	Dnmt1
2.86147e-162	0.462777	0.983	0.681	5.88462e-158	1	Rbm8a
3.24332e-162	0.335826	0.94	0.47	6.66989e-158	1	1190007I07Rik
3.37753e-162	0.489626	0.989	0.555	6.94589e-158	1	Impdh2
5.87341e-162	0.339453	0.955	0.507	1.20787e-157	1	Lage3
1.02534e-161	0.291587	0.91	0.43	2.1086e-157	1	Mrps30
1.12174e-161	0.274997	0.906	0.447	2.30686e-157	1	Ppif
1.18967e-161	0.662629	1	0.968	2.44656e-157	1	Rps11
1.22144e-161	0.417756	0.994	0.627	2.51189e-157	1	Eif1ax
3.43445e-161	0.499981	0.974	0.614	7.06295e-157	1	Cnih4
3.92565e-161	1.04121	0.529	0.159	8.0731e-157	1	Pclaf
5.98819e-161	0.593183	0.999	0.645	1.23147e-156	1	Ppp1r1b
6.5333e-161	0.453076	0.929	0.464	1.34357e-156	1	Prmt1
7.3927e-161	0.309965	0.929	0.416	1.52031e-156	1	Trp53
8.5695e-161	0.421491	0.983	0.619	1.76232e-156	1	Polr2e
1.13639e-160	1.15402	0.549	0.154	2.33698e-156	1	Hist1h1b
2.12636e-160	0.659863	0.998	0.688	4.37287e-156	1	Hnrnpa1
4.23899e-160	0.324566	0.957	0.532	8.71748e-156	1	Mrpl50
7.6577e-160	0.556159	0.998	0.722	1.57481e-155	1	Mrpl34
8.0268e-160	0.357353	0.943	0.52	1.65071e-155	1	Naa20
1.17382e-159	0.49165	0.945	0.485	2.41396e-155	1	Nop58
1.48703e-159	0.557463	0.99	0.65	3.05807e-155	1	Cct3
1.52443e-159	0.4107	0.968	0.596	3.13499e-155	1	Nmt1
2.53759e-159	0.341773	0.949	0.506	5.21856e-155	1	Farsb
3.35837e-159	0.297936	0.918	0.468	6.90649e-155	1	Uchl5
7.03338e-159	0.48255	0.987	0.584	1.44642e-154	1	Fbl
9.29077e-159	0.481706	0.999	0.788	1.91065e-154	1	Coa3
1.13491e-158	0.293934	0.926	0.461	2.33394e-154	1	Ptges2
1.24222e-158	0.272206	0.93	0.465	2.55463e-154	1	Mrps11
1.27134e-158	0.519915	0.992	0.694	2.61452e-154	1	Pgp
1.2995e-158	0.538376	0.983	0.596	2.67243e-154	1	Cbx3
2.35684e-158	0.305436	0.943	0.491	4.84685e-154	1	Mrps10
2.84457e-158	0.567438	0.982	0.667	5.84986e-154	1	Srrm1
3.68963e-158	0.310681	0.941	0.489	7.58772e-154	1	Tmem70
4.14382e-158	0.28491	0.923	0.444	8.52176e-154	1	Gipc1
5.69903e-158	0.327401	0.878	0.419	1.17201e-153	1	Cpsf2
6.19452e-158	0.300354	0.894	0.399	1.2739e-153	1	2810004N23Rik
6.23984e-158	0.635755	1	0.852	1.28322e-153	1	Eif4a1
9.94849e-158	0.384342	0.966	0.551	2.04591e-153	1	Mrpl4
1.33901e-157	0.262181	0.868	0.382	2.75368e-153	1	Prpf31
1.98621e-157	0.638812	0.978	0.609	4.08464e-153	1	Smarca5
2.1147e-157	0.430108	0.97	0.575	4.34887e-153	1	Fh1
2.23587e-157	0.409655	0.426	0.096	4.59807e-153	1	Hist1h3c
2.51683e-157	0.31337	0.938	0.496	5.17586e-153	1	Zcchc17
3.80535e-157	0.398191	0.943	0.532	7.82569e-153	1	Ebna1bp2
5.49519e-157	0.399184	0.972	0.504	1.13009e-152	1	Idh2
6.32642e-157	0.60827	0.998	0.752	1.30103e-152	1	Sdhd
1.16715e-156	0.378961	0.861	0.405	2.40025e-152	1	Mpp6
1.52025e-156	0.350692	0.974	0.524	3.12639e-152	1	Mrps35
1.80811e-156	0.352919	0.905	0.463	3.71839e-152	1	Exosc7
4.24669e-156	0.571223	0.995	0.735	8.73331e-152	1	Nop10
4.40653e-156	0.385532	0.891	0.433	9.06204e-152	1	Ezh2
4.55799e-156	0.738141	1	0.936	9.3735e-152	1	Rps17
5.16039e-156	0.268754	0.916	0.456	1.06123e-151	1	Seh1l
5.59941e-156	0.436775	0.93	0.503	1.15152e-151	1	Suz12
6.16389e-156	0.524875	0.982	0.603	1.2676e-151	1	Anp32a
6.45169e-156	0.300973	0.917	0.452	1.32679e-151	1	Apopt1
6.88475e-156	0.346223	0.914	0.43	1.41585e-151	1	Hsph1
6.88789e-156	0.262476	0.874	0.392	1.4165e-151	1	Thyn1
6.98168e-156	0.370745	0.957	0.506	1.43578e-151	1	Ssbp1
1.00424e-155	0.322453	0.925	0.473	2.06522e-151	1	Trap1
1.31822e-155	0.535854	0.995	0.791	2.71092e-151	1	Ndufs7
1.57773e-155	0.363534	0.967	0.545	3.2446e-151	1	Pycrl
1.76447e-155	0.268078	0.931	0.47	3.62864e-151	1	Nfu1
1.9754e-155	0.289046	0.879	0.396	4.06242e-151	1	Ddx27
3.21936e-155	0.449121	0.956	0.513	6.62062e-151	1	Rsl1d1
3.54183e-155	0.266021	0.885	0.416	7.28378e-151	1	Wdr18
5.00021e-155	0.281903	0.969	0.528	1.02829e-150	1	Ccdc58
5.68036e-155	0.365013	0.894	0.414	1.16817e-150	1	Mybbp1a
6.27711e-155	0.268734	0.903	0.426	1.29089e-150	1	Rbfa
6.45905e-155	0.444759	0.997	0.736	1.3283e-150	1	Eny2
7.45385e-155	0.630422	0.998	0.722	1.53288e-150	1	Erh
1.62877e-154	0.263787	0.841	0.344	3.34957e-150	1	Dhfr
3.74294e-154	0.473236	0.955	0.55	7.69736e-150	1	Eif2s1
3.81226e-154	0.373463	0.949	0.525	7.8399e-150	1	Nsun2
3.96297e-154	0.524564	0.993	0.7	8.14985e-150	1	Psma5
3.98585e-154	0.555209	0.997	0.715	8.1969e-150	1	Ndufa10
8.9795e-154	0.276971	0.857	0.346	1.84663e-149	1	Siva1
1.01964e-153	0.25224	0.889	0.418	2.09689e-149	1	Nudt2
1.03187e-153	0.679011	1	0.944	2.12205e-149	1	Rpl21
1.13254e-153	0.292261	0.861	0.392	2.32907e-149	1	Iars2
1.47636e-153	0.398658	0.994	0.706	3.03614e-149	1	Polr2j
2.40268e-153	0.716627	1	0.946	4.9411e-149	1	Rpl14
2.48899e-153	0.463282	0.992	0.64	5.11861e-149	1	St13
3.8697e-153	0.441082	0.977	0.6	7.95804e-149	1	Larp1
4.3505e-153	0.381972	0.882	0.44	8.94681e-149	1	Tmed5
4.48466e-153	0.324008	0.944	0.513	9.22271e-149	1	Cpt1a
5.02312e-153	0.463615	0.986	0.64	1.033e-148	1	Cdx1
6.8449e-153	0.408862	0.921	0.484	1.40765e-148	1	Usp14
7.52742e-153	0.363845	0.897	0.453	1.54801e-148	1	Abce1
1.33042e-152	0.564204	0.998	0.741	2.736e-148	1	Psma4
1.48466e-152	0.344694	0.91	0.463	3.05319e-148	1	Mrps31
1.70425e-152	0.294743	0.956	0.517	3.50479e-148	1	Mrpl49
1.92339e-152	0.41932	0.985	0.581	3.95545e-148	1	Ola1
3.3643e-152	0.688025	0.999	0.873	6.91867e-148	1	Rpl22l1
3.64671e-152	0.424544	0.959	0.564	7.49947e-148	1	Psmd1
7.52703e-152	0.29773	0.903	0.452	1.54793e-147	1	Armc1
7.53227e-152	0.407065	0.974	0.599	1.54901e-147	1	Gadd45gip1
8.2737e-152	0.326511	0.876	0.432	1.70149e-147	1	Utp3
3.42585e-151	0.369445	0.968	0.571	7.04526e-147	1	Gfer
9.33564e-151	0.275516	0.857	0.383	1.91988e-146	1	Ubap2
1.45102e-150	0.298977	0.955	0.521	2.98401e-146	1	Dohh
1.49159e-150	0.584697	1	0.846	3.06745e-146	1	Atp5g2
1.68737e-150	0.276277	0.908	0.463	3.47008e-146	1	Rnf126
2.122e-150	0.586357	0.989	0.726	4.36389e-146	1	Clint1
2.78722e-150	0.258805	0.879	0.418	5.73193e-146	1	Bod1
3.20825e-150	0.466184	0.997	0.671	6.59776e-146	1	Stt3b
4.33133e-150	0.35558	0.969	0.528	8.90738e-146	1	Trim28
4.35561e-150	0.392578	0.936	0.514	8.95731e-146	1	Ctcf
4.47855e-150	0.464771	0.994	0.681	9.21014e-146	1	Hnrnpm
5.488e-150	0.31752	0.926	0.424	1.12861e-145	1	Rcc2
6.25254e-150	0.257018	0.846	0.375	1.28584e-145	1	Fam210a
8.33601e-150	0.420375	0.964	0.561	1.7143e-145	1	Dhx9
9.86165e-150	0.33982	0.886	0.426	2.02805e-145	1	Dnttip2
1.61979e-149	0.527653	0.987	0.673	3.33109e-145	1	Cct8
3.04503e-149	0.54924	0.995	0.768	6.26211e-145	1	Ndufb6
3.75532e-149	0.258161	0.847	0.392	7.72282e-145	1	Magohb
7.67214e-149	0.292058	0.901	0.469	1.57777e-144	1	Med30
1.06422e-148	0.405334	0.946	0.498	2.18857e-144	1	Bzw2
1.24859e-148	0.295721	0.911	0.433	2.56772e-144	1	Knop1
2.36767e-148	0.465872	0.96	0.555	4.86912e-144	1	Syncrip
2.61993e-148	0.750931	1	0.817	5.38788e-144	1	Npm1
4.44883e-148	0.723058	0.995	0.739	9.14903e-144	1	Hnrnpu
8.90758e-148	0.298906	0.94	0.486	1.83184e-143	1	Blvrb
9.25232e-148	0.565486	0.999	0.755	1.90274e-143	1	Uqcrc2
2.12291e-147	0.334547	0.947	0.521	4.36576e-143	1	Prpf19
4.74816e-147	0.55772	0.999	0.777	9.76459e-143	1	Eef1d
7.20749e-147	0.465646	0.999	0.744	1.48222e-142	1	Mrpl30
1.05467e-146	0.50304	0.998	0.78	2.16894e-142	1	Polr1d
1.22532e-146	0.278418	0.359	0.07	2.51987e-142	1	Hist1h2ab
1.24254e-146	0.251827	0.898	0.434	2.55529e-142	1	Tcf3
2.24459e-146	0.447096	0.987	0.653	4.61599e-142	1	Eif3b
2.48105e-146	0.733787	0.998	0.777	5.10227e-142	1	Arl6ip1
2.94479e-146	0.463038	0.997	0.688	6.05596e-142	1	Cct7
3.98848e-146	0.382571	0.989	0.635	8.20232e-142	1	Snrpc
7.51655e-146	0.50327	0.998	0.732	1.54578e-141	1	Ndufs8
8.85511e-146	0.275032	0.876	0.413	1.82105e-141	1	A430005L14Rik
9.43045e-146	0.384488	0.939	0.519	1.93937e-141	1	Naa15
1.47377e-145	0.417604	0.983	0.556	3.0308e-141	1	Cotl1
1.61428e-145	0.369743	0.945	0.537	3.31977e-141	1	Pak1ip1
1.90863e-145	0.40905	0.982	0.637	3.92509e-141	1	Samm50
2.06332e-145	0.404076	0.971	0.572	4.24321e-141	1	U2surp
2.33708e-145	0.538612	1	0.818	4.80621e-141	1	Ywhae
2.49152e-145	0.331467	0.952	0.537	5.12381e-141	1	Arl6ip4
2.5938e-145	0.431397	0.945	0.53	5.33415e-141	1	Ddx46
5.58376e-145	0.338958	0.871	0.408	1.1483e-140	1	Wdr43
5.77482e-145	0.293935	0.922	0.463	1.18759e-140	1	Rfc2
5.86459e-145	0.264802	0.857	0.412	1.20605e-140	1	Aimp2
6.16009e-145	0.361342	0.951	0.546	1.26682e-140	1	Rpl7l1
6.23854e-145	0.491648	0.983	0.506	1.28295e-140	1	Otc
1.15821e-144	0.72673	1	0.914	2.38186e-140	1	Rpl23a
1.183e-144	0.275812	0.863	0.407	2.43285e-140	1	Nifk
1.59271e-144	0.278632	0.772	0.328	3.27541e-140	1	Mphosph10
2.22569e-144	0.310459	0.922	0.446	4.57712e-140	1	Camk1d
2.45864e-144	0.324354	0.775	0.301	5.0562e-140	1	Mcm6
3.40974e-144	0.302916	0.932	0.48	7.01213e-140	1	Rexo2
3.41553e-144	0.537603	0.997	0.753	7.02403e-140	1	Park7
5.38231e-144	0.267732	0.932	0.468	1.10687e-139	1	Hdac2
6.76474e-144	0.390654	0.983	0.62	1.39117e-139	1	Mrps15
1.02055e-143	0.463626	0.99	0.711	2.09876e-139	1	U2af1
1.25794e-143	0.774239	1	0.896	2.58694e-139	1	Hsp90ab1
1.49355e-143	0.644032	0.979	0.649	3.07149e-139	1	Hnrnpa0
1.61812e-143	0.353671	0.938	0.525	3.32767e-139	1	Pdhb
7.52432e-143	0.271959	0.88	0.444	1.54738e-138	1	Mrpl16
8.08574e-143	0.253869	0.936	0.496	1.66283e-138	1	Ncaph2
9.28497e-143	0.34384	0.939	0.508	1.90945e-138	1	Creg1
1.71135e-142	0.257507	0.872	0.395	3.51939e-138	1	Twistnb
2.06155e-142	0.286858	0.899	0.431	4.23957e-138	1	Ppid
4.17128e-142	0.675304	0.997	0.679	8.57824e-138	1	Eif3a
4.17769e-142	0.262893	0.869	0.375	8.59143e-138	1	Mpzl2
4.30663e-142	0.349094	0.994	0.666	8.85658e-138	1	Mrps18c
1.19067e-141	0.504462	0.989	0.576	2.44861e-137	1	Pdcd4
1.30086e-141	0.324638	0.916	0.448	2.67521e-137	1	Gtpbp4
1.6891e-141	0.355041	0.967	0.587	3.47363e-137	1	Tex261
1.77233e-141	0.27943	0.931	0.48	3.6448e-137	1	Uaca
2.28788e-141	0.293611	0.847	0.405	4.70502e-137	1	Rbm28
2.6418e-141	0.511035	0.992	0.695	5.43285e-137	1	Cct5
2.81518e-141	0.366219	0.982	0.58	5.78942e-137	1	Prdx3
4.32923e-141	0.493105	1	0.925	8.90305e-137	1	Rpl36al
6.42017e-141	0.638808	1	0.959	1.32031e-136	1	Rpl35a
7.31455e-141	0.254296	0.893	0.449	1.50424e-136	1	Dus1l
7.45688e-141	0.471524	0.992	0.668	1.53351e-136	1	Sdc4
7.95955e-141	0.287277	0.867	0.42	1.63688e-136	1	Brix1
1.6345e-140	0.603952	1	0.883	3.36136e-136	1	Naca
1.80917e-140	0.321527	0.97	0.583	3.72056e-136	1	U2af2
2.18397e-140	0.441792	0.997	0.778	4.49134e-136	1	Ppp1ca
2.67116e-140	0.30296	0.969	0.553	5.49323e-136	1	Pole3
2.92617e-140	0.391716	0.982	0.615	6.01767e-136	1	Strap
3.0975e-140	0.390309	0.992	0.666	6.37001e-136	1	Vdac3
3.18208e-140	0.680655	1	0.97	6.54394e-136	1	Rps23
3.23563e-140	0.423564	0.997	0.682	6.65407e-136	1	Cuta
3.54277e-140	0.657595	1	0.945	7.2857e-136	1	Rps13
5.14838e-140	0.257058	0.869	0.41	1.05876e-135	1	Iars
5.89584e-140	0.275953	0.921	0.452	1.21248e-135	1	Sms
6.0784e-140	0.597377	1	0.92	1.25002e-135	1	Rpl7a
1.53825e-139	0.469117	0.998	0.742	3.16341e-135	1	Hnrnpc
1.7581e-139	0.349646	0.979	0.633	3.61554e-135	1	Commd1
2.15391e-139	0.327683	0.97	0.588	4.42951e-135	1	Hnrnpul1
2.26021e-139	0.269629	0.885	0.407	4.64813e-135	1	Isyna1
3.06998e-139	0.406222	0.995	0.647	6.31341e-135	1	Mrpl23
3.18066e-139	0.383777	0.99	0.691	6.54102e-135	1	Pdcd5
3.19051e-139	0.41659	0.994	0.654	6.56129e-135	1	Nono
6.72166e-139	0.390075	0.931	0.529	1.38231e-134	1	Eif4a3
1.05283e-138	0.313032	0.954	0.537	2.16515e-134	1	Rbm17
1.28829e-138	0.41638	0.93	0.506	2.64937e-134	1	Ddx21
1.31899e-138	0.387297	0.978	0.618	2.71249e-134	1	Dld
1.38077e-138	0.382206	0.923	0.517	2.83956e-134	1	Bub3
1.3865e-138	0.380124	0.989	0.618	2.85134e-134	1	Ewsr1
1.54045e-138	0.315355	0.985	0.583	3.16793e-134	1	Qdpr
2.21416e-138	0.48727	0.987	0.735	4.55342e-134	1	Psmb2
2.68824e-138	0.291303	0.946	0.525	5.52837e-134	1	Ppp5c
3.02466e-138	0.408722	0.983	0.628	6.22021e-134	1	Eif3g
4.11525e-138	0.335964	0.966	0.58	8.46301e-134	1	Ndufs1
5.12756e-138	0.472999	0.984	0.692	1.05448e-133	1	Taf10
5.62237e-138	0.411566	0.993	0.681	1.15624e-133	1	Srsf6
8.17182e-138	0.450713	0.998	0.691	1.68053e-133	1	Cct4
1.04723e-137	0.332537	0.931	0.532	2.15364e-133	1	Api5
1.30793e-137	0.350869	0.857	0.376	2.68976e-133	1	Gnl3
2.00382e-137	0.318286	0.68	0.275	4.12085e-133	1	Kpna2
3.12977e-137	0.484271	0.991	0.659	6.43637e-133	1	Mtdh
3.13499e-137	0.677346	1	0.957	6.4471e-133	1	Rps15a
3.43532e-137	0.325365	0.939	0.542	7.06473e-133	1	Ddx1
3.64236e-137	0.345311	0.968	0.606	7.49051e-133	1	Psmd3
9.33419e-137	0.331969	0.956	0.556	1.91958e-132	1	Cops5
1.3349e-136	0.39674	0.993	0.665	2.74522e-132	1	Ptbp1
1.35974e-136	0.636739	1	0.865	2.79631e-132	1	Eef1g
1.88489e-136	0.555982	0.998	0.799	3.87627e-132	1	Ndufb5
2.1169e-136	0.456004	0.964	0.589	4.35341e-132	1	Acin1
2.40514e-136	0.275476	0.921	0.471	4.94617e-132	1	Smarcb1
2.74453e-136	0.721139	1	0.895	5.64413e-132	1	Rpl3
3.78641e-136	0.437134	0.959	0.574	7.78676e-132	1	Thrap3
3.89471e-136	0.457451	0.994	0.69	8.00947e-132	1	Txnl1
4.09094e-136	0.499361	0.998	0.733	8.41302e-132	1	Cnbp
4.5302e-136	0.441653	0.957	0.58	9.31635e-132	1	Scaf11
4.91691e-136	0.313134	0.867	0.438	1.01116e-131	1	Smchd1
5.27869e-136	0.637368	1	0.951	1.08556e-131	1	Rpl36
6.62699e-136	0.507143	0.876	0.451	1.36284e-131	1	Supt16
9.12242e-136	0.298819	0.924	0.475	1.87602e-131	1	Slc16a1
9.82257e-136	0.297898	0.895	0.442	2.02001e-131	1	Cebpz
2.94612e-135	0.284156	0.829	0.382	6.05869e-131	1	Noc2l
3.56271e-135	0.337251	0.957	0.527	7.32672e-131	1	Hnrnpr
3.56746e-135	0.405291	0.985	0.645	7.33648e-131	1	Llph
3.9971e-135	0.629258	1	0.957	8.22004e-131	1	Rpl11
4.28938e-135	0.291476	0.94	0.543	8.82111e-131	1	Pin1
5.26314e-135	0.549028	0.998	0.699	1.08237e-130	1	Cct2
6.3077e-135	0.306969	0.961	0.576	1.29718e-130	1	Mrpl32
6.34422e-135	0.502433	0.998	0.827	1.30469e-130	1	Hnrnpk
7.79669e-135	0.633116	1	0.97	1.60339e-130	1	Rpl13a
9.21493e-135	0.70467	1	0.945	1.89505e-130	1	Rpsa
1.02382e-134	0.34834	0.917	0.475	2.10549e-130	1	Baz1b
1.213e-134	0.311541	0.951	0.526	2.49453e-130	1	Aifm1
1.45191e-134	0.289954	0.946	0.511	2.98585e-130	1	Bccip
1.54176e-134	0.431565	0.995	0.71	3.17064e-130	1	Abracl
1.74252e-134	0.710518	1	0.962	3.58348e-130	1	Rpl13
1.84576e-134	0.618421	1	0.94	3.7958e-130	1	Rps25
1.88679e-134	0.272593	0.928	0.485	3.88018e-130	1	Jagn1
2.17534e-134	0.296472	0.954	0.55	4.47358e-130	1	Chchd4
2.39793e-134	0.319854	0.898	0.445	4.93133e-130	1	Kitl
5.54494e-134	0.415067	0.977	0.634	1.14032e-129	1	Tomm70a
1.49937e-133	0.313052	0.949	0.534	3.08345e-129	1	Snrpa
1.71285e-133	0.700845	1	0.953	3.52247e-129	1	Rps18
1.86002e-133	0.288041	0.946	0.554	3.82514e-129	1	Mrps23
3.70281e-133	0.334499	0.982	0.594	7.61483e-129	1	Cfdp1
4.31306e-133	0.387623	0.984	0.656	8.8698e-129	1	Echs1
5.08982e-133	0.376411	0.989	0.593	1.04672e-128	1	Hsd17b10
7.88542e-133	0.258998	0.931	0.479	1.62164e-128	1	2510002D24Rik
1.61086e-132	0.257298	0.92	0.488	3.31274e-128	1	Nudcd3
1.72985e-132	0.486241	0.957	0.555	3.55743e-128	1	Eprs
2.62741e-132	0.508868	0.998	0.735	5.40326e-128	1	Tagln2
2.81622e-132	0.406687	0.997	0.675	5.79156e-128	1	Chchd3
5.01678e-132	0.662762	1	0.938	1.0317e-127	1	Rps9
5.89396e-132	0.273077	0.887	0.422	1.21209e-127	1	Nfia
7.35275e-132	0.546442	1	0.754	1.51209e-127	1	Pebp1
9.88348e-132	0.390433	0.983	0.632	2.03254e-127	1	Eif3l
1.00661e-131	0.286879	0.966	0.524	2.07009e-127	1	Snrpb2
1.21205e-131	0.553545	1	0.877	2.49258e-127	1	Btf3
1.21671e-131	0.470811	1	0.914	2.50217e-127	1	Oaz1
1.80678e-131	0.482374	0.999	0.71	3.71565e-127	1	Eif3i
2.1303e-131	0.30864	0.947	0.544	4.38095e-127	1	Hp1bp3
2.44536e-131	0.604566	1	0.953	5.02889e-127	1	Rps15
2.95463e-131	0.436688	0.979	0.615	6.0762e-127	1	Mat2a
3.6779e-131	0.355249	0.982	0.639	7.5636e-127	1	Rnf7
4.54756e-131	0.281916	0.938	0.522	9.35207e-127	1	Nap1l4
8.32218e-131	0.276275	0.957	0.528	1.71146e-126	1	Eif2a
8.47462e-131	0.28269	0.968	0.552	1.74281e-126	1	Rps19bp1
1.19239e-130	0.304552	0.916	0.472	2.45214e-126	1	Sf3b3
1.39002e-130	0.303811	0.956	0.569	2.85857e-126	1	Dgkz
2.15248e-130	0.424727	0.936	0.551	4.42657e-126	1	Lsm12
2.3868e-130	0.660781	1	0.955	4.90846e-126	1	Rps3a1
4.99278e-130	0.327271	0.974	0.587	1.02677e-125	1	Snx5
5.72706e-130	0.41297	0.994	0.673	1.17777e-125	1	Naa38
6.3972e-130	0.303994	0.966	0.554	1.31558e-125	1	Cebpzos
7.69929e-130	0.268815	0.903	0.49	1.58336e-125	1	Smu1
9.65986e-130	0.38875	0.991	0.689	1.98655e-125	1	Ube2i
9.75237e-130	0.485993	0.995	0.776	2.00558e-125	1	Mlec
9.83527e-130	0.40463	0.99	0.618	2.02262e-125	1	Rp9
1.13569e-129	0.269982	0.943	0.52	2.33555e-125	1	Pcmt1
2.64879e-129	0.279181	0.976	0.566	5.44724e-125	1	Mcee
2.78509e-129	0.311087	0.961	0.548	5.72753e-125	1	Rtf1
4.09396e-129	0.672155	1	0.966	8.41922e-125	1	Rplp2
5.74829e-129	0.527018	0.998	0.792	1.18214e-124	1	Psma7
5.9334e-129	0.253126	0.909	0.494	1.2202e-124	1	Timm22
5.99518e-129	0.259127	0.88	0.422	1.23291e-124	1	Bcl11b
6.53113e-129	0.390656	0.956	0.563	1.34313e-124	1	Larp4
1.05276e-128	0.342151	0.976	0.632	2.165e-124	1	Mapre1
1.08864e-128	0.424082	0.993	0.719	2.2388e-124	1	Psma1
2.11049e-128	0.571536	0.602	0.226	4.34023e-124	1	Hist1h4d
2.14246e-128	0.258763	0.887	0.44	4.40597e-124	1	Zrsr2
2.63129e-128	0.767146	0.997	0.862	5.41125e-124	1	Tubb4b
3.18685e-128	0.387241	0.44	0.115	6.55376e-124	1	Gsdmc2
3.92823e-128	0.277508	0.903	0.453	8.07841e-124	1	Frat2
4.44643e-128	0.267431	0.949	0.542	9.14408e-124	1	Clpp
5.06502e-128	0.45371	0.977	0.653	1.04162e-123	1	Ssb
6.01069e-128	0.258587	0.947	0.546	1.2361e-123	1	Mrpl40
6.8834e-128	0.532799	0.998	0.761	1.41557e-123	1	Pgam1
8.46399e-128	0.648969	1	0.936	1.74062e-123	1	Rps21
1.12843e-127	0.62159	1	0.981	2.32061e-123	1	Rpl32
1.14286e-127	0.34361	0.961	0.6	2.35029e-123	1	Dhx15
1.15735e-127	0.431231	0.998	0.692	2.38009e-123	1	Prkar2a
2.209e-127	0.265291	0.945	0.507	4.5428e-123	1	Oxa1l
2.85158e-127	0.261549	0.407	0.105	5.86428e-123	1	Hist1h1d
3.0385e-127	0.620072	1	0.969	6.24867e-123	1	Rps16
3.38598e-127	0.610911	1	0.949	6.96326e-123	1	Rpl34
3.82896e-127	0.302214	0.914	0.412	7.87425e-123	1	Nap1l1
4.00877e-127	0.257014	0.925	0.479	8.24404e-123	1	Clns1a
5.894e-127	0.283784	0.954	0.538	1.2121e-122	1	Cops7a
7.23492e-127	0.298572	0.936	0.51	1.48786e-122	1	Ipo7
7.78907e-127	0.300228	0.959	0.581	1.60182e-122	1	Polr2m
9.45967e-127	0.69953	1	0.93	1.94538e-122	1	Rpl12
1.03637e-126	0.264509	0.866	0.424	2.1313e-122	1	Dnajc21
1.12397e-126	0.447297	0.997	0.728	2.31145e-122	1	Plcb3
1.14587e-126	0.496762	1	0.884	2.35648e-122	1	Atp5f1
1.86244e-126	0.412963	0.993	0.753	3.8301e-122	1	Odc1
2.20523e-126	0.325856	0.955	0.573	4.53505e-122	1	Mtx2
2.2167e-126	0.661645	1	0.961	4.55865e-122	1	Rpl27a
2.52707e-126	0.655901	0.999	0.832	5.19693e-122	1	Gpx1
2.79551e-126	0.60049	1	0.827	5.74896e-122	1	Hsp90b1
7.17166e-126	0.406415	0.998	0.764	1.47485e-121	1	Swi5
9.6118e-126	0.301599	0.918	0.492	1.97667e-121	1	Cdc5l
9.64452e-126	0.420383	0.999	0.786	1.9834e-121	1	Dynll2
1.31512e-125	0.427797	0.985	0.65	2.70455e-121	1	Tecr
1.52416e-125	0.269746	0.946	0.51	3.13443e-121	1	Rabl6
1.57289e-125	0.517153	0.998	0.758	3.23465e-121	1	Mif
1.57528e-125	0.35005	0.94	0.571	3.23957e-121	1	Psmd6
1.79892e-125	0.309689	0.947	0.534	3.69949e-121	1	Mgat4b
2.45479e-125	0.356495	0.905	0.51	5.04827e-121	1	Psmd12
2.53145e-125	0.601725	1	0.974	5.20593e-121	1	Rps20
2.96723e-125	0.294379	0.957	0.576	6.10211e-121	1	Vps36
2.98821e-125	0.612733	1	0.905	6.14526e-121	1	Rpl22
3.00197e-125	0.631472	1	0.955	6.17355e-121	1	Rps5
4.72194e-125	0.484364	0.994	0.756	9.71067e-121	1	Psma3
5.21191e-125	0.26935	0.891	0.455	1.07183e-120	1	Hdac1
7.69055e-125	0.64724	1	0.97	1.58156e-120	1	Rps19
1.00323e-124	0.573779	1	0.945	2.06313e-120	1	Rpl24
1.14271e-124	0.392638	0.96	0.539	2.34998e-120	1	Marcks
1.1678e-124	0.49869	0.97	0.593	2.40158e-120	1	Tpr
1.22627e-124	0.27399	0.9	0.476	2.52182e-120	1	Brd8
3.32074e-124	0.372201	0.994	0.677	6.8291e-120	1	Dpm3
3.34902e-124	0.453565	0.992	0.776	6.88726e-120	1	Psmb3
4.49294e-124	0.385932	0.986	0.637	9.23972e-120	1	Tardbp
9.1223e-124	0.377974	0.961	0.596	1.876e-119	1	Ccar1
1.00204e-123	0.666443	1	0.876	2.06069e-119	1	Rpl5
1.19476e-123	0.467319	0.998	0.787	2.45702e-119	1	Pcbp2
1.37017e-123	0.385152	0.992	0.787	2.81776e-119	1	Ywhah
1.37566e-123	0.611334	1	0.916	2.82904e-119	1	Rpl4
1.48584e-123	0.665841	1	0.973	3.05563e-119	1	Rps12
2.337e-123	0.269108	0.947	0.532	4.80604e-119	1	Dap3
2.81957e-123	0.661718	1	0.935	5.79845e-119	1	Rps4x
2.83871e-123	0.56732	1	0.979	5.83781e-119	1	Rpl28
3.04838e-123	0.32686	0.975	0.591	6.26899e-119	1	Eif3d
4.02846e-123	0.589128	1	0.901	8.28452e-119	1	Rpl27
4.69943e-123	0.636348	1	0.942	9.66439e-119	1	Rps6
8.54008e-123	0.630502	1	0.93	1.75627e-118	1	Rpl30
1.66639e-122	0.304015	0.963	0.611	3.42694e-118	1	Eif4e
4.61314e-122	0.330038	0.947	0.546	9.48692e-118	1	Srsf10
4.61889e-122	0.51262	0.99	0.71	9.49875e-118	1	Nars
4.68606e-122	0.438645	0.964	0.61	9.63688e-118	1	Gspt1
7.11059e-122	0.404545	0.971	0.614	1.46229e-117	1	Snrnp70
9.33237e-122	0.541425	1	0.904	1.9192e-117	1	Cox5a
1.06989e-121	0.290413	0.949	0.532	2.20022e-117	1	Ppa2
1.10081e-121	0.260104	0.944	0.486	2.26382e-117	1	Snhg6
1.19382e-121	0.309802	0.972	0.562	2.4551e-117	1	Imp3
1.24231e-121	0.574435	0.998	0.775	2.55481e-117	1	Rbm3
2.93682e-121	0.620671	0.999	0.957	6.03958e-117	1	Rpl17
3.5558e-121	0.342804	0.977	0.577	7.3125e-117	1	Mal2
5.32655e-121	0.409323	0.984	0.654	1.0954e-116	1	Ppig
5.34567e-121	0.412226	0.992	0.716	1.09934e-116	1	Ifi30
6.76941e-121	0.389392	0.995	0.733	1.39213e-116	1	Slirp
1.52585e-120	0.424148	0.999	0.774	3.1379e-116	1	Mrfap1
1.89615e-120	0.268127	0.891	0.478	3.89944e-116	1	Klf13
2.07331e-120	0.25833	0.947	0.517	4.26375e-116	1	Gtf3a
2.51373e-120	0.59162	1	0.951	5.16948e-116	1	Rpl18
3.06347e-120	0.298347	0.982	0.638	6.30003e-116	1	Ormdl2
3.81006e-120	0.313524	0.962	0.589	7.83539e-116	1	Abhd11
4.26938e-120	0.446972	0.998	0.819	8.77997e-116	1	Ndufb8
5.74102e-120	0.348457	0.976	0.641	1.18064e-115	1	Psmd11
5.75498e-120	0.310924	0.978	0.621	1.18351e-115	1	Eif2s3x
7.40017e-120	0.691396	1	0.866	1.52184e-115	1	Rpl15
1.00028e-119	0.326604	0.989	0.676	2.05707e-115	1	Tspo
4.13319e-119	0.27034	0.916	0.504	8.4999e-115	1	Adk
5.10275e-119	0.511188	0.998	0.758	1.04938e-114	1	Sumo2
6.79977e-119	0.386101	0.982	0.629	1.39837e-114	1	Me2
7.83676e-119	0.277215	0.951	0.496	1.61163e-114	1	Cftr
8.42941e-119	0.252263	0.937	0.52	1.73351e-114	1	Cops3
8.9788e-119	0.470502	0.997	0.769	1.84649e-114	1	Suclg1
9.44858e-119	0.354786	0.99	0.673	1.9431e-114	1	Hnrnpdl
1.56261e-118	0.296536	0.882	0.455	3.2135e-114	1	Cdk2ap1
1.94577e-118	0.250034	0.944	0.529	4.00148e-114	1	Chrac1
2.15513e-118	0.274468	0.956	0.545	4.43202e-114	1	Atp13a3
2.94472e-118	0.324093	0.992	0.675	6.05582e-114	1	Ctbp1
3.31803e-118	0.262257	0.933	0.538	6.82354e-114	1	Add1
4.53988e-118	0.253104	0.898	0.481	9.33627e-114	1	Tdg
5.00873e-118	0.485904	0.992	0.704	1.03005e-113	1	Purb
1.30796e-117	0.407476	0.995	0.7	2.68981e-113	1	Cisd1
1.76537e-117	0.648429	1	0.925	3.63048e-113	1	Rpl6
2.05267e-117	0.496638	0.999	0.78	4.22131e-113	1	Ak2
3.2783e-117	0.421645	0.99	0.719	6.74183e-113	1	Ndufs3
5.19434e-117	0.320264	0.938	0.568	1.06822e-112	1	Psmd14
6.73462e-117	0.291001	0.915	0.521	1.38497e-112	1	Rad23a
7.52603e-117	0.257549	0.91	0.494	1.54773e-112	1	Crls1
8.53603e-117	0.269154	0.931	0.537	1.75543e-112	1	Prpf8
9.42748e-117	0.275404	0.493	0.161	1.93876e-112	1	Rflnb
1.16865e-116	0.276342	0.882	0.469	2.40334e-112	1	Zc3h18
1.65412e-116	0.36527	0.998	0.719	3.4017e-112	1	B4galnt1
1.65671e-116	0.269782	0.955	0.546	3.40702e-112	1	Mrpl48
2.31349e-116	0.354685	0.985	0.615	4.75769e-112	1	Luc7l3
8.93597e-116	0.410522	0.997	0.657	1.83768e-111	1	Prpsap1
1.55688e-115	0.316368	0.977	0.596	3.20173e-111	1	Bcas2
1.68559e-115	0.603842	1	0.951	3.46642e-111	1	Rpl10a
2.586e-115	0.327184	0.932	0.542	5.3181e-111	1	Xrn2
3.46984e-115	0.450179	0.999	0.727	7.13572e-111	1	Eif4g1
3.88143e-115	0.52669	0.999	0.683	7.98217e-111	1	Mgst1
3.93674e-115	0.410934	0.997	0.757	8.09591e-111	1	Sub1
4.41162e-115	0.412729	1	0.957	9.0725e-111	1	H3f3b
4.55796e-115	0.442533	0.969	0.631	9.37344e-111	1	Prpf40a
5.23154e-115	0.257851	0.897	0.472	1.07587e-110	1	Rps6kb1
8.19877e-115	0.392867	0.998	0.751	1.68608e-110	1	Sdhc
1.01043e-114	0.258535	0.956	0.566	2.07795e-110	1	Stk38
1.08683e-114	0.48221	0.99	0.717	2.23506e-110	1	Eif3c
1.14443e-114	0.343235	0.99	0.693	2.35352e-110	1	Ube2n
1.31347e-114	0.40659	0.989	0.735	2.70115e-110	1	Psma6
1.45104e-114	0.254771	0.925	0.533	2.98406e-110	1	Cnnm4
1.47449e-114	0.324386	0.978	0.639	3.03228e-110	1	Cisd2
2.36791e-114	0.293738	0.974	0.635	4.86961e-110	1	Pfdn2
2.73929e-114	0.499932	0.962	0.65	5.63334e-110	1	Hspa4
4.54536e-114	0.48485	0.989	0.692	9.34752e-110	1	Pgk1
6.20861e-114	0.327024	0.998	0.705	1.2768e-109	1	Mrps33
6.82886e-114	0.278432	0.947	0.547	1.40436e-109	1	Snw1
9.62053e-114	0.341595	0.97	0.608	1.97846e-109	1	Glrx3
1.33525e-113	0.388896	0.963	0.626	2.74594e-109	1	Slc25a39
2.15774e-113	0.349613	0.977	0.593	4.43739e-109	1	Socs2
2.15787e-113	0.267056	0.957	0.528	4.43766e-109	1	Trmt112
2.18959e-113	0.32421	0.99	0.692	4.50288e-109	1	Psmb7
2.32911e-113	0.323988	0.993	0.705	4.78981e-109	1	Pfdn1
2.36352e-113	0.282189	0.972	0.62	4.86058e-109	1	Elavl1
2.42895e-113	0.317577	0.959	0.567	4.99513e-109	1	Ubap2l
2.59324e-113	0.361297	0.977	0.668	5.33301e-109	1	Cdc37
2.64044e-113	0.575538	1	0.972	5.43006e-109	1	Rps27a
3.20969e-113	0.308744	0.94	0.571	6.60073e-109	1	Gatad1
3.28728e-113	0.346806	0.948	0.607	6.7603e-109	1	Srpk1
4.19808e-113	0.416797	0.999	0.784	8.63334e-109	1	Ndufv2
4.59161e-113	0.377375	0.99	0.653	9.44265e-109	1	Eif3m
7.14147e-113	0.440183	0.993	0.671	1.46864e-108	1	Eif3e
8.30822e-113	0.266188	0.967	0.59	1.70858e-108	1	Ap1ar
9.59057e-113	0.294685	0.987	0.672	1.9723e-108	1	Sumo3
1.28475e-112	0.36328	0.949	0.551	2.64209e-108	1	Fdps
1.36793e-112	0.340049	0.993	0.735	2.81315e-108	1	Aurkaip1
2.21156e-112	0.35571	0.453	0.146	4.54808e-108	1	Hist2h2ac
2.30419e-112	0.425431	0.984	0.71	4.73856e-108	1	Iqgap1
2.57714e-112	0.707847	0.711	0.32	5.29988e-108	1	Hist1h1e
2.59781e-112	0.500751	0.914	0.516	5.34241e-108	1	Pabpn1
3.9911e-112	0.398531	0.991	0.718	8.20769e-108	1	Fus
4.07524e-112	0.256717	0.883	0.449	8.38073e-108	1	Smarcc1
4.45423e-112	0.396111	1	0.782	9.16012e-108	1	Ndufb4
7.08982e-112	0.623274	1	0.937	1.45802e-107	1	Rps7
2.1289e-111	0.394735	0.991	0.689	4.37808e-107	1	Eif5b
4.36945e-111	0.533072	0.984	0.603	8.98578e-107	1	Ccnd2
7.92423e-111	0.380241	0.982	0.68	1.62962e-106	1	Psmc3
8.24888e-111	0.447393	1	0.975	1.69638e-106	1	Txn1
8.26642e-111	0.575768	1	0.942	1.69999e-106	1	Rpl7
8.74393e-111	0.319518	0.98	0.613	1.79819e-106	1	Suclg2
1.32299e-110	0.25634	0.937	0.535	2.72073e-106	1	Emc4
1.35754e-110	0.592125	1	0.946	2.79179e-106	1	Rps10
1.62523e-110	0.416129	0.995	0.692	3.34229e-106	1	Nsa2
1.63904e-110	0.360089	0.782	0.373	3.37068e-106	1	Eif4ebp2
1.66284e-110	0.26136	0.945	0.506	3.41962e-106	1	Bri3bp
1.86411e-110	0.293119	0.928	0.526	3.83354e-106	1	Srsf9
2.24828e-110	0.317183	0.992	0.659	4.62358e-106	1	Gtf2h5
2.25607e-110	0.331845	0.97	0.675	4.63961e-106	1	Kras
3.15448e-110	0.403713	0.98	0.696	6.48719e-106	1	Sf3b2
3.28678e-110	0.262549	0.945	0.533	6.75927e-106	1	Adh5
4.89049e-110	0.72513	1	0.89	1.00573e-105	1	Rpl35
5.09826e-110	0.310545	0.977	0.635	1.04846e-105	1	Hsd17b12
6.31261e-110	0.340912	0.987	0.678	1.29819e-105	1	Ndufa9
8.15726e-110	0.308635	0.982	0.641	1.67754e-105	1	Timm17a
1.19847e-109	0.441541	1	0.807	2.46466e-105	1	Ndufa12
1.29495e-109	0.274479	0.974	0.606	2.66307e-105	1	Polr2i
1.31571e-109	0.306692	0.934	0.58	2.70576e-105	1	Psmc4
1.61659e-109	0.332752	0.994	0.668	3.32451e-105	1	Glud1
1.92164e-109	0.397878	0.999	0.803	3.95184e-105	1	Pcbp1
2.06536e-109	0.314582	0.955	0.592	4.24741e-105	1	Khdrbs1
2.24021e-109	0.329383	0.961	0.614	4.60699e-105	1	Pbrm1
2.99511e-109	0.408692	0.995	0.767	6.15945e-105	1	Ubald2
3.25219e-109	0.335434	0.966	0.636	6.68813e-105	1	Etf1
4.25278e-109	0.257409	0.944	0.551	8.74584e-105	1	Ccz1
4.99287e-109	0.255035	0.92	0.503	1.02678e-104	1	Desi2
5.12029e-109	0.444808	0.528	0.206	1.05299e-104	1	Selenoh
6.16683e-109	0.562013	1	0.975	1.26821e-104	1	Rpl18a
6.22608e-109	0.379774	0.997	0.721	1.28039e-104	1	Pgls
8.61541e-109	0.414302	0.997	0.743	1.77176e-104	1	Top1
8.81274e-109	0.37013	0.976	0.632	1.81234e-104	1	Chd4
1.11556e-108	0.332102	0.989	0.681	2.29415e-104	1	Tmco1
1.4948e-108	0.589915	1	0.906	3.07405e-104	1	Rpl36a
3.69042e-108	0.269775	0.952	0.56	7.58934e-104	1	Tmem126a
5.0915e-108	0.463836	1	0.928	1.04707e-103	1	Cox5b
6.6311e-108	0.379501	0.956	0.629	1.36369e-103	1	Psmb9
1.09767e-107	0.379526	0.99	0.691	2.25737e-103	1	Cdx2
1.77991e-107	0.280136	0.946	0.55	3.66038e-103	1	Ythdc1
2.6404e-107	0.569387	1	0.951	5.42999e-103	1	Rpl9
4.15161e-107	0.350439	0.99	0.644	8.53778e-103	1	Ifitm2
4.71584e-107	0.561067	1	0.966	9.69812e-103	1	Rps3
4.88835e-107	0.497797	1	0.904	1.00529e-102	1	Atp5a1
7.20104e-107	0.514147	1	0.994	1.48089e-102	1	Rpl41
8.64188e-107	0.284294	0.922	0.54	1.7772e-102	1	Usp7
8.7357e-107	0.274296	0.911	0.529	1.7965e-102	1	Ubtf
9.08109e-107	0.343156	0.986	0.69	1.86753e-102	1	Sec11a
1.34923e-106	0.383546	0.995	0.752	2.77469e-102	1	Manf
1.57874e-106	0.46738	1	0.942	3.24667e-102	1	Krt19
1.96048e-106	0.261825	0.922	0.523	4.03173e-102	1	Smarce1
2.10259e-106	0.324879	0.934	0.597	4.32397e-102	1	Mbd2
2.10536e-106	0.353684	0.962	0.588	4.32968e-102	1	Fubp1
2.17603e-106	0.421356	0.994	0.737	4.47501e-102	1	Psmb5
2.83007e-106	0.478563	1	0.855	5.82004e-102	1	Calm2
2.91996e-106	0.398403	1	0.793	6.0049e-102	1	Ndufs5
3.58151e-106	0.256114	0.949	0.566	7.36538e-102	1	Emc7
3.80434e-106	0.308155	0.944	0.546	7.82363e-102	1	Elovl6
3.99691e-106	0.416834	0.999	0.797	8.21965e-102	1	Eif5
4.9696e-106	0.298522	0.957	0.603	1.022e-101	1	Pkn2
5.22197e-106	0.412138	1	0.923	1.0739e-101	1	Atp5j
5.88707e-106	0.578966	1	0.978	1.21068e-101	1	Rplp1
1.07928e-105	0.33526	0.991	0.716	2.21955e-101	1	Sap18
1.16666e-105	0.251535	0.879	0.42	2.39923e-101	1	Aadac
1.17887e-105	0.278969	0.98	0.619	2.42435e-101	1	Cnih1
1.24605e-105	0.321233	0.984	0.667	2.56249e-101	1	Celf1
2.24874e-105	0.365327	0.985	0.713	4.62453e-101	1	Dnaja2
2.43928e-105	0.469034	1	0.918	5.01638e-101	1	Ndufa4
3.35432e-105	0.511799	0.983	0.71	6.89816e-101	1	Bzw1
4.5883e-105	0.283971	0.969	0.594	9.43584e-101	1	Srp19
5.88087e-105	0.564191	0.992	0.724	1.2094e-100	1	Gsr
1.14463e-104	0.261988	0.983	0.656	2.35392e-100	1	Rpp21
1.18559e-104	0.658199	1	0.944	2.43817e-100	1	Rplp0
1.24249e-104	0.265879	0.936	0.558	2.55518e-100	1	Akt1
1.64836e-104	0.498482	1	0.976	3.38986e-100	1	Rpl19
8.6295e-104	0.697194	0.624	0.314	1.77466e-99	1	Timm23
1.16965e-103	0.350638	0.989	0.747	2.40538e-99	1	Fam120a
1.2094e-103	0.281921	0.989	0.698	2.48712e-99	1	Mrpl43
1.40981e-103	0.354831	0.952	0.629	2.89927e-99	1	Taf15
1.89686e-103	0.340724	0.525	0.217	3.90089e-99	1	Mcrip2
2.46863e-103	0.326407	0.964	0.572	5.07674e-99	1	Bclaf1
2.78937e-103	0.354198	0.992	0.725	5.73634e-99	1	Tra2b
2.95152e-103	0.265961	0.964	0.568	6.0698e-99	1	Akr1c12
3.5595e-103	0.482404	0.974	0.623	7.32011e-99	1	Prrc2c
5.12836e-103	0.334967	0.998	0.827	1.05465e-98	1	Nedd8
5.96006e-103	0.31437	0.956	0.617	1.22569e-98	1	Psmd2
1.02294e-102	0.340573	0.97	0.606	2.10367e-98	1	Sltm
1.09264e-102	0.413261	1	0.779	2.24701e-98	1	Ndufs2
1.3426e-102	0.283758	0.961	0.58	2.76105e-98	1	Huwe1
1.58107e-102	0.25503	0.928	0.538	3.25146e-98	1	Cdc123
1.86173e-102	0.425788	1	0.907	3.82865e-98	1	Atp5h
2.0979e-102	0.432624	0.999	0.848	4.31434e-98	1	Tomm7
2.31284e-102	0.377635	0.994	0.768	4.75636e-98	1	Psma2
3.73638e-102	0.287954	0.952	0.574	7.68386e-98	1	Eci1
3.78793e-102	0.359817	1	0.843	7.78988e-98	1	Timm13
4.18427e-102	0.283563	0.978	0.578	8.60496e-98	1	Nr3c1
4.40162e-102	0.285972	0.978	0.615	9.05192e-98	1	Pafah1b3
1.82354e-101	0.63059	1	0.804	3.75012e-97	1	Oat
3.46035e-101	0.47995	0.999	0.921	7.1162e-97	1	Uqcr11
3.72883e-101	0.431143	0.999	0.797	7.66833e-97	1	Ndufb11
4.74291e-101	0.257381	0.976	0.617	9.75379e-97	1	Hypk
6.36876e-101	0.288118	0.972	0.645	1.30974e-96	1	Zcrb1
6.40884e-101	0.250141	0.972	0.575	1.31798e-96	1	Tmed9
8.93089e-101	0.250355	0.956	0.606	1.83664e-96	1	Nabp2
9.00425e-101	0.340045	0.985	0.661	1.85172e-96	1	Idh3g
1.48091e-100	0.297216	0.956	0.636	3.04549e-96	1	Dnajc7
1.67987e-100	0.314418	0.998	0.73	3.45465e-96	1	Lman2
1.7095e-100	0.459448	1	0.867	3.51559e-96	1	Pabpc1
2.81096e-100	0.416668	0.998	0.823	5.78074e-96	1	Uqcrfs1
3.43041e-100	0.641893	0.999	0.86	7.05464e-96	1	Rpl29
4.48522e-100	0.504076	0.999	0.884	9.22386e-96	1	Eef1b2
5.31167e-100	0.294135	0.952	0.634	1.09235e-95	1	Psmc6
5.388e-100	0.390366	1	0.948	1.10804e-95	1	Chchd2
6.88258e-100	0.417918	0.998	0.8	1.4154e-95	1	Ndufb10
7.36967e-100	0.262125	0.953	0.566	1.51557e-95	1	Man1a2
8.14834e-100	0.329828	0.997	0.757	1.67571e-95	1	Krtcap2
9.16086e-100	0.299382	0.92	0.537	1.88393e-95	1	Rars
9.27168e-100	0.493872	0.999	0.833	1.90672e-95	1	Chchd10
1.87277e-99	0.330106	1	0.774	3.85135e-95	1	Rbx1
1.88293e-99	0.334223	0.995	0.762	3.87225e-95	1	Polr2f
2.07347e-99	0.543252	1	0.976	4.2641e-95	1	Rpl23
2.08636e-99	0.289898	0.929	0.577	4.2906e-95	1	Psmc2
2.34274e-99	0.539073	0.999	0.957	4.81785e-95	1	Rps26
2.92551e-99	0.358162	0.994	0.763	6.01632e-95	1	Ywhaq
3.11801e-99	0.729043	0.454	0.171	6.41218e-95	1	2810417H13Rik
4.06654e-99	0.356917	0.992	0.683	8.36285e-95	1	Nfe2l2
4.37896e-99	0.258562	0.983	0.652	9.00534e-95	1	Mettl9
7.68493e-99	0.26409	0.968	0.648	1.58041e-94	1	Lamtor1
1.4664e-98	0.319407	0.997	0.74	3.01565e-94	1	Mrps36
2.65978e-98	0.28953	0.99	0.694	5.46983e-94	1	Smagp
3.22505e-98	0.275043	0.953	0.578	6.63232e-94	1	Tcea1
3.63875e-98	0.333265	0.911	0.539	7.48308e-94	1	Slbp
6.63751e-98	0.31693	0.541	0.226	1.365e-93	1	Tfdp1
1.03634e-97	0.556202	1	0.972	2.13123e-93	1	Rpl37
2.90991e-97	0.279243	0.953	0.634	5.98423e-93	1	Hras
5.95737e-97	0.356959	0.997	0.731	1.22513e-92	1	Psap
1.14262e-96	0.355624	0.987	0.725	2.3498e-92	1	Sf3b1
2.05982e-96	0.31518	0.999	0.743	4.23601e-92	1	Srp9
2.60975e-96	0.25263	0.978	0.631	5.36696e-92	1	Rnf5
4.99072e-96	0.591974	1	0.932	1.02634e-91	1	Rpl31
5.14446e-96	0.550978	0.931	0.568	1.05796e-91	1	Tomm6
9.94257e-96	0.262776	0.985	0.675	2.04469e-91	1	Letm1
1.29969e-95	0.274336	0.96	0.603	2.67281e-91	1	Mbnl1
1.43936e-95	0.313082	0.986	0.614	2.96005e-91	1	Trim2
1.44738e-95	0.303095	0.972	0.658	2.97654e-91	1	Pcnp
2.54107e-95	0.308062	0.979	0.69	5.22572e-91	1	Npepps
2.62626e-95	0.294784	0.523	0.233	5.4009e-91	1	Hikeshi
3.2238e-95	0.463783	1	0.86	6.62974e-91	1	Atp5c1
3.3301e-95	0.259162	0.946	0.587	6.84836e-91	1	Smarca4
5.32163e-95	0.268231	0.932	0.547	1.09439e-90	1	Senp6
7.05919e-95	0.277699	1	0.943	1.45172e-90	1	Eif1
5.26519e-94	0.270855	0.975	0.682	1.08279e-89	1	Dph3
1.00148e-93	0.257581	0.971	0.639	2.05954e-89	1	Zmat2
1.58784e-93	0.28181	0.946	0.579	3.2654e-89	1	Zfp106
1.60222e-93	0.298813	0.968	0.646	3.29498e-89	1	Dnajb11
2.25211e-93	0.260302	0.969	0.63	4.63147e-89	1	Ebp
2.66057e-93	0.392774	0.999	0.785	5.47146e-89	1	Mtch2
3.89412e-93	0.40749	0.999	0.775	8.00826e-89	1	Mt1
6.85685e-93	0.270488	0.964	0.633	1.41011e-88	1	Rrp1
1.25979e-92	0.274408	0.989	0.728	2.59076e-88	1	Sf3b6
1.44279e-92	0.264885	0.969	0.644	2.9671e-88	1	Cwc15
1.62135e-92	0.313159	0.947	0.577	3.3343e-88	1	Pnn
3.14858e-92	0.385683	1	0.772	6.47505e-88	1	Sdha
3.46032e-92	0.543466	1	0.941	7.11616e-88	1	Rps28
3.74881e-92	0.417935	0.53	0.228	7.70943e-88	1	Nectin3
4.26182e-92	0.26929	0.979	0.655	8.76443e-88	1	Syngr2
7.78715e-92	0.413165	0.524	0.22	1.60143e-87	1	AI506816
1.17349e-91	0.316554	0.997	0.752	2.41328e-87	1	Timm8b
2.02441e-91	0.465851	1	0.896	4.1632e-87	1	Cox7b
4.17124e-91	0.310057	0.997	0.784	8.57816e-87	1	Mrpl33
4.29585e-91	0.259913	0.568	0.259	8.83441e-87	1	Aarsd1
8.75223e-91	0.33624	0.99	0.702	1.7999e-86	1	Rbm25
1.19817e-90	0.319452	0.986	0.731	2.46404e-86	1	Rab14
1.54558e-90	0.255625	0.971	0.621	3.17848e-86	1	Sbno1
1.56362e-90	0.289489	0.998	0.756	3.21558e-86	1	Ssr2
1.72288e-90	0.348618	0.971	0.699	3.54309e-86	1	Ube2m
1.87407e-90	0.304955	0.98	0.661	3.85402e-86	1	Aimp1
1.8756e-90	0.301664	0.989	0.753	3.85718e-86	1	Eif4h
2.02381e-90	0.27677	0.972	0.639	4.16197e-86	1	Hook1
2.08336e-90	0.289168	0.987	0.685	4.28443e-86	1	Ddost
2.72673e-90	0.288067	0.984	0.633	5.60753e-86	1	Dhrs4
3.20467e-90	0.520141	1	0.982	6.5904e-86	1	Eef1a1
3.33085e-90	0.292713	0.987	0.616	6.84989e-86	1	Lad1
6.07771e-90	0.284205	0.994	0.711	1.24988e-85	1	Bola2
6.27151e-90	0.257387	0.979	0.672	1.28974e-85	1	Ap1s1
1.14464e-89	0.351919	0.984	0.696	2.35395e-85	1	Caprin1
1.90313e-89	0.426175	1	0.921	3.91378e-85	1	Atpif1
9.8141e-89	0.292808	0.989	0.71	2.01827e-84	1	Psmd8
1.63528e-88	0.37524	0.999	0.812	3.36296e-84	1	Mrpl52
3.31314e-88	0.267455	0.979	0.646	6.81346e-84	1	Spr
3.52803e-88	0.261445	0.998	0.718	7.25539e-84	1	Uqcc2
5.63171e-88	0.292	0.521	0.228	1.15816e-83	1	Hpf1
6.7255e-88	0.440318	1	0.945	1.3831e-83	1	Atp5b
7.12807e-88	0.299025	0.992	0.743	1.46589e-83	1	Fkbp2
2.04997e-87	0.275661	0.96	0.67	4.21576e-83	1	Psmc5
2.81381e-87	0.389425	0.524	0.228	5.78661e-83	1	Snhg3
3.76298e-87	0.378898	1	0.765	7.73857e-83	1	Eif3h
3.79401e-87	0.527113	0.531	0.265	7.80238e-83	1	Cenpx
5.60285e-87	0.323966	0.861	0.487	1.15223e-82	1	Pcna
6.4702e-87	0.290023	0.993	0.693	1.3306e-82	1	Pdha1
1.74124e-86	0.286288	0.989	0.714	3.58086e-82	1	Papola
2.79698e-86	0.314535	0.998	0.735	5.75199e-82	1	0610012G03Rik
3.39592e-86	0.437982	0.53	0.261	6.9837e-82	1	Ndufaf8
5.45888e-86	0.297445	1	0.746	1.12262e-81	1	Ivns1abp
7.92007e-86	0.417819	1	0.92	1.62876e-81	1	Uqcr10
1.428e-85	0.254669	0.995	0.703	2.93668e-81	1	Sod2
1.47955e-85	0.277458	0.994	0.736	3.04269e-81	1	Rpn1
5.16089e-85	0.729899	0.929	0.571	1.06134e-80	1	Nme2
6.94334e-85	0.40385	1	0.807	1.4279e-80	1	Sdhb
1.33772e-84	0.322653	0.997	0.799	2.75102e-80	1	Psmb6
1.47478e-84	0.55464	1	0.98	3.03289e-80	1	Rps29
3.8838e-84	0.333503	0.999	0.784	7.98704e-80	1	Tmed10
4.19494e-84	0.261414	0.997	0.778	8.6269e-80	1	Mrpl54
4.93164e-84	0.358355	1	0.857	1.01419e-79	1	Ndufc1
8.05508e-84	0.269779	0.977	0.719	1.65653e-79	1	Sec13
9.18225e-84	0.552331	1	0.977	1.88833e-79	1	Rpl37a
1.24202e-83	0.317315	0.995	0.718	2.55421e-79	1	Tmem256
1.58852e-83	0.28825	0.997	0.784	3.26679e-79	1	Ndufb3
1.62105e-83	0.250941	0.987	0.709	3.33368e-79	1	Eif4e2
2.40108e-83	0.252515	0.952	0.596	4.93782e-79	1	Prpf4b
2.75348e-83	0.301905	0.978	0.641	5.66253e-79	1	Ankrd11
3.05383e-83	0.255101	0.962	0.668	6.2802e-79	1	Psmd13
3.56177e-83	0.35925	0.611	0.307	7.32477e-79	1	Mrpl53
3.85665e-83	0.359076	0.998	0.888	7.93121e-79	1	Ndufb9
3.87656e-83	0.492535	1	0.952	7.97215e-79	1	Rpl26
4.19987e-83	0.502291	1	0.964	8.63704e-79	1	Rpl39
6.64818e-83	0.349044	1	0.965	1.3672e-78	1	Actg1
7.81461e-83	0.261882	0.952	0.627	1.60707e-78	1	2022-09-07
2.1925e-82	0.309741	0.987	0.694	4.50887e-78	1	Atp2a2
3.216e-82	0.39674	0.529	0.261	6.61371e-78	1	Erg28
8.89634e-82	0.323126	0.997	0.791	1.82953e-77	1	Psmb4
1.50755e-81	0.274309	0.983	0.695	3.10029e-77	1	Timm10b
2.52815e-81	0.292985	0.995	0.693	5.19914e-77	1	Pdlim1
2.75908e-81	0.396555	1	0.799	5.67404e-77	1	Cox7a2l
4.94236e-81	0.3551	0.999	0.772	1.0164e-76	1	Eif2s2
6.1235e-81	0.348479	0.526	0.255	1.2593e-76	1	Mrpl58
1.00559e-80	0.258551	0.976	0.681	2.06799e-76	1	Abcf1
1.49511e-80	0.294788	0.998	0.751	3.07469e-76	1	Plpp2
4.63958e-80	0.271905	0.995	0.753	9.54129e-76	1	Ndufs4
5.83369e-80	0.254272	0.983	0.685	1.1997e-75	1	Srsf11
6.03349e-80	0.252121	0.957	0.636	1.24079e-75	1	Pten
1.0563e-79	0.33294	1	0.863	2.17227e-75	1	Tma7
6.14405e-79	0.260928	0.963	0.626	1.26352e-74	1	Hnrnpl
2.98117e-78	0.316871	0.997	0.778	6.13077e-74	1	Srrm2
4.45399e-78	0.325975	0.997	0.779	9.15963e-74	1	Ppa1
4.59801e-78	0.259532	0.977	0.696	9.45581e-74	1	Rnpep
5.69539e-78	0.276506	0.999	0.798	1.17126e-73	1	Son
8.25619e-78	0.40568	1	0.953	1.69789e-73	1	Cox7c
1.52903e-77	0.366317	0.998	0.817	3.14445e-73	1	Canx
1.91595e-77	0.347953	0.999	0.848	3.94016e-73	1	Ndufs6
4.53287e-77	0.282648	0.995	0.78	9.32184e-73	1	Rer1
2.95611e-76	0.493501	0.524	0.266	6.07925e-72	1	Ciao2a
3.53372e-76	0.273884	0.523	0.247	7.26709e-72	1	Mtln
4.64497e-76	0.29003	0.99	0.684	9.55239e-72	1	Prss32
4.87341e-76	0.382535	1	0.962	1.00222e-71	1	Cox8a
5.03318e-76	0.503052	0.53	0.271	1.03507e-71	1	Trir
5.06825e-76	0.32018	0.999	0.819	1.04229e-71	1	Psmb1
1.57705e-75	0.28737	0.993	0.705	3.2432e-71	1	Eif4b
5.46538e-75	0.287328	0.995	0.742	1.12396e-70	1	Pgd
7.7402e-75	0.385986	1	0.799	1.59177e-70	1	Eif3f
1.20089e-74	0.576516	0.531	0.273	2.46962e-70	1	Snu13
2.509e-74	0.323628	0.526	0.257	5.15975e-70	1	Ptpmt1
6.14159e-74	0.260909	0.983	0.727	1.26302e-69	1	Hnrnpul2
6.58942e-74	0.284855	0.998	0.815	1.35511e-69	1	Ndufb2
7.1434e-74	0.388506	1	0.896	1.46904e-69	1	Atp5o
9.15823e-74	0.425972	1	0.983	1.88339e-69	1	Rps14
9.57081e-74	0.62973	0.531	0.274	1.96824e-69	1	Rab5if
1.37543e-73	0.295014	0.529	0.254	2.82858e-69	1	Prelid3b
1.49416e-73	0.610116	0.508	0.223	3.07274e-69	1	Gm43305
1.81873e-73	0.299535	0.999	0.854	3.74021e-69	1	Prelid1
5.01808e-73	0.344049	1	0.813	1.03197e-68	1	Prdx6
5.98998e-73	0.284407	0.998	0.765	1.23184e-68	1	Bri3
1.52066e-72	0.340625	0.998	0.811	3.12723e-68	1	Tmem258
7.81724e-72	0.308433	0.998	0.783	1.60762e-67	1	Eif3k
4.03494e-71	0.756432	0.531	0.287	8.29786e-67	1	Jpt1
5.97251e-71	0.321686	0.531	0.262	1.22825e-66	1	Rex1bd
1.25211e-70	0.261169	0.993	0.761	2.57497e-66	1	Ywhab
1.52865e-70	0.457621	1	0.969	3.14368e-66	1	Rps24
2.05071e-70	0.250552	0.998	0.816	4.21728e-66	1	D8Ertd738e
2.76798e-70	0.596451	0.531	0.281	5.69236e-66	1	Cct6a
6.31394e-70	0.275089	0.998	0.792	1.29846e-65	1	Ptms
7.37354e-70	0.310328	0.997	0.833	1.51637e-65	1	Ndufa11
8.75924e-70	0.294435	0.968	0.665	1.80134e-65	1	Csnk2a1
6.37581e-69	0.277027	0.995	0.74	1.31119e-64	1	Tmem234
1.44558e-68	0.39625	1	0.972	2.97283e-64	1	Rpl38
2.17686e-68	0.342377	1	0.934	4.4767e-64	1	Atp5l
4.69773e-68	0.299057	0.528	0.241	9.66088e-64	1	Snhg1
2.28071e-67	0.26357	0.997	0.785	4.69028e-63	1	Esd
2.61554e-67	0.376602	1	0.91	5.37886e-63	1	Prdx1
4.9175e-67	0.305158	0.516	0.234	1.01128e-62	1	Gm49980
6.98822e-67	0.30444	1	0.846	1.43713e-62	1	Tkt
9.6666e-67	0.349699	0.528	0.268	1.98794e-62	1	Eloc
2.1786e-66	0.290188	0.992	0.777	4.48029e-62	1	Etfb
2.26318e-66	0.266584	0.997	0.795	4.65424e-62	1	Cox14
2.35031e-66	0.256309	0.993	0.687	4.83342e-62	1	Sfxn1
2.3841e-66	0.334952	0.528	0.256	4.90291e-62	1	Snhg8
2.40519e-66	0.296641	0.78	0.462	4.94627e-62	1	Onecut2
3.27787e-66	0.303583	0.997	0.791	6.74094e-62	1	Kif5b
9.05212e-66	0.303892	1	0.948	1.86157e-61	1	Atp5j2
1.28038e-65	0.301365	0.526	0.262	2.6331e-61	1	Fmc1
1.86082e-65	0.474382	0.531	0.275	3.82678e-61	1	Kmt5a
1.68159e-64	0.373994	1	0.934	3.45818e-60	1	Hspa8
2.04026e-64	0.342487	1	0.945	4.19578e-60	1	Uqcrq
1.06189e-63	0.269839	0.992	0.747	2.18377e-59	1	Spcs2
1.48244e-63	0.287089	0.528	0.264	3.04864e-59	1	Selenot
4.5414e-62	0.251197	0.999	0.766	9.3394e-58	1	Aco2
2.32824e-60	0.302723	1	0.921	4.78803e-56	1	Atp5g3
2.03595e-59	0.319808	1	0.931	4.18694e-55	1	Cox7a2
3.11517e-59	0.409875	0.999	0.952	6.40636e-55	1	Rpl10
1.06265e-58	0.391878	0.53	0.273	2.18534e-54	1	Cops9
1.7037e-58	0.268288	1	0.824	3.50365e-54	1	Rbm39
4.25817e-58	0.263688	0.63	0.331	8.75693e-54	1	Scd2
4.27822e-58	0.252684	0.956	0.688	8.79816e-54	1	Tuba1c
8.32957e-58	0.26621	0.525	0.263	1.71298e-53	1	Rbis
1.05733e-57	0.671193	0.531	0.303	2.1744e-53	1	Elob
2.04296e-57	0.280775	1	0.927	4.20135e-53	1	Atp5d
2.40505e-57	0.271486	0.994	0.805	4.94599e-53	1	Ptp4a2
2.43437e-57	0.277021	0.998	0.899	5.00628e-53	1	Uqcrb
3.33353e-56	0.601931	0.531	0.302	6.85541e-52	1	Micos10
3.50006e-56	0.286564	0.998	0.795	7.19786e-52	1	Prdx2
3.89695e-56	0.291363	1	0.951	8.01407e-52	1	Epcam
4.3478e-56	0.251905	0.992	0.767	8.94125e-52	1	Vcp
1.06472e-55	0.445547	0.53	0.28	2.1896e-51	1	Rtraf
1.31359e-55	0.398718	0.998	0.838	2.70141e-51	1	Gm10076
7.84872e-54	0.329857	1	0.923	1.61409e-49	1	Ldha
8.74952e-54	0.265291	0.986	0.737	1.79934e-49	1	Sptbn1
1.19777e-53	0.264082	0.999	0.948	2.46322e-49	1	Cox6b1
4.24563e-53	0.412042	1	0.975	8.73114e-49	1	Rps27
5.29911e-52	0.27182	1	0.939	1.08976e-47	1	Uqcrh
[truncated: 16,490 more rows]
