# Supplementary material for: p53 promotes revival stem cells in the regenerating intestine after severe radiation injury
Source: Nat Commun. 2024 Apr 8;15:3018. doi: 10.1038/s41467-024-47124-8 (PMC11001929; doi:10.1038/s41467-024-47124-8)
Supplement: Supplementary file 5 — Supplementary Data 2 [file 41467_2024_47124_MOESM5_ESM.xlsx]

## Sheet: Gene Signatures
Public available gene signatures used in this study
From Elmentaite et al., 2021 https://doi.org/10.1038/s41586-021-03852-1			From Christopher S. Smillie et al., Cell https://doi.org/10.1016/j.cell.2019.06.029.			From Mustata et al., Cell reports 2013 DOI: 10.1016/j.celrep.2013.09.005		From Ayyaz et al., Nature 2019 https://doi.org/10.1038/s41586-019-1154-y		From Moor et al., Cell 2018 DOI: 10.1016/j.cell.2018.08.063						From Gregorieff et al., Nature 2015 DOI: 10.1038/nature15382		p53_PATHWAY (Hallmarks database)
Genes	Cell Cluster		Genes	Cell Cluster		Fetal Signature_Gene Name		Revival Signature_Gene Name		Villus_V1	Villus_V2	Villus_V3	Villus_V4	Villus_V5		List of YAP regulated genes		p53 Gene Signature
BEST2	BEST2+ Goblet cell		OTOP3	Best4+ Enterocytes		Spp1		Malat1		0610007P14Rik	0610012G03Rik	1700019G17Rik	1190002N15Rik	1810011O10Rik		Serpinb9b		Cdkn1a
ZG16	BEST2+ Goblet cell		BEST4	Best4+ Enterocytes		Cnx43		Ly6d		1110008F13Rik	1110001J03Rik	1810058I24Rik	1810055G02Rik	2010003K11Rik		Ly6c1		Btg2
MUC4	BEST2+ Goblet cell		CA7	Best4+ Enterocytes		Ctgf		Clu		1500011K16Rik	1700020I14Rik	2210016F16Rik	2010106E10Rik	2010107G12Rik		Ggta1		Mdm2
KLK1	BEST2+ Goblet cell		PHGR1	Best4+ Enterocytes		Basp1		Cldn4		1810037I17Rik	2010107E04Rik	4833439L19Rik	2900026A02Rik	2010109I03Rik		Syt8		Ccng1
MUC5B	BEST2+ Goblet cell		OTOP2	Best4+ Enterocytes		Trop2		Sprr1a		1810043H04Rik	2210407C18Rik	4931406C07Rik	4932438A13Rik	2200002D01Rik		Psca		Fas
RETNLB	BEST2+ Goblet cell		MSLN	Best4+ Enterocytes		Car2		Areg		2310036O22Rik	2410015M20Rik	Aamdc	AA467197	2810474O19Rik		Ctgf		Tob1
FAM3D	BEST2+ Goblet cell		SULT1E1	Best4+ Enterocytes		Sftpd		Gsta1		2700094K13Rik	2610507B11Rik	Abcd3	Abcc2	4930539E08Rik		Cyp1a1		Gadd45a
IL1R2	BEST2+ Goblet cell		KRT8	Best4+ Enterocytes		Mal		Tm4sf4		2810417H13Rik	2610528J11Rik	Abcg2	Abcd1	9130230L23Rik		Krt80		Phlda3
TPSG1	BEST2+ Goblet cell		REN	Best4+ Enterocytes		Clu		Lypd8		2810428I15Rik	2700060E02Rik	Abcg8	Abcg5	AA986860		Msln		Tap1
FFAR4	BEST2+ Goblet cell		CTSE	Best4+ Enterocytes		Wfdc2		Neat1		Abracl	Aadac	Abhd11os	Abr	Abhd17c		Tm4sf1		Cdkn2b
RNASE1	BEST2+ Goblet cell		SPIB	Best4+ Enterocytes		Msln		Ubd		Acat1	Acaa2	Abhd17a	Acbd4	Abhd2		Ankrd35		Sfn
PIEZO1	BEST2+ Goblet cell		CEACAM3	Best4+ Enterocytes		Vsig1		Ctsd		Acp1	Aco2	Acaa1a	Ace2	Abi1		Zfp185		Zmat3
IER3	BEST2+ Goblet cell		MYOM1	Best4+ Enterocytes		Expi		Reg3g		Aldh1b1	Acot13	Acaa1b	Acot12	Acsl3		Il33		Ddb2
MUC1	BEST2+ Goblet cell		C4BPA	Best4+ Enterocytes		Tubb6		Cdkn1a		Alyref	Acp5	Acadl	Actb	Actg1		Wnt7a		Ei24
KLF2	BEST2+ Goblet cell		LGALS4	Best4+ Enterocytes		Ly6a		Guca2a		Amica1	Acy1	Acadm	Actn4	Actr2		Plau		Perp
GNE	BEST2+ Goblet cell		ADCY5	Best4+ Enterocytes		Syt14l		Emp1		Anapc11	Adipor1	Acadvl	Adap1	Ada		Ehd2		Ddit4
B3GNT6	BEST2+ Goblet cell		RP11-416N2.3	Best4+ Enterocytes		Crip2		Muc3		Anapc5	Aes	Ace	Agpat9	Adh6a		Calcb		Atf3
ABLIM1	BEST2+ Goblet cell		FABP1	Best4+ Enterocytes		Anxa1		Ms4a10		Ankrd11	Ago2	Aco1	Akap9	Adss		Hpcal4		Bax
ADAM15	BEST2+ Goblet cell		FXYD3	Best4+ Enterocytes		Col4a1		Gm42418		Anp32a	Ahcyl2	Acox1	Aldh4a1	Aff4		Akap2		Sesn1
ATP2C2	BEST2+ Goblet cell		MT1G	Best4+ Enterocytes		Il33		Ahnak		Anp32b	Ak2	Acsl5	Alpi	Ahnak		AF064781		Fdxr
FAM83E	BEST2+ Goblet cell		RP11-771K4.1	Best4+ Enterocytes		Ly6f		Lamc2		Ap1s1	Akr1a1	Actr3	Amn	Aim1l		Fgd3		Pidd
ENTPD8	BEST2+ Goblet cell		SERPINB5	Best4+ Enterocytes		Sprr1a		Serpinb1a		Arglu1	Akr1c13	Adck5	Anks4b	Anxa2		Syde1		Sat1
SLC39A8	BEST2+ Goblet cell		KRT18	Best4+ Enterocytes		Lor		Cdh1		Arid1a	Akr7a5	Adh1	Anxa4	Aplp1		Nid1		Cdkn2a
EMP2	BEST2+ Goblet cell		MEIS1	Best4+ Enterocytes		Col4a2		Krt19		Arpc1a	Aldh18a1	Adipor2	Apeh	Apoa1		Mndal		Aen
PPP1R1B	BEST2+ Goblet cell		PCSK1N	Best4+ Enterocytes		Krt4		Cdhr5		Arpc1b	Aldh9a1	Agmo	Apob	Apoa4		Lor		Ppm1d
RASEF	BEST2+ Goblet cell		DMBT1	Best4+ Enterocytes		Igfbp7		Ccnd2		Arpc3	Aldoa	Agpat2	App	Apobec1		Ly6c2		Foxo3
PTGER4	BEST2+ Goblet cell		GFI1B	Best4+ Enterocytes		Akap13		Cldn3		Arpc4	Anapc13	Agpat3	Aqp1	Apoc3		P2rx2		Btg1
MUC2	BEST2+ Goblet cell		NEURL	Best4+ Enterocytes		Sptssb		Cxadr		Arpp19	Ap1ar	Ahcyl1	Arcn1	Apol7a		Btn1a1		Txnip
ERN2	BEST2+ Goblet cell		CLGN	Best4+ Enterocytes		Ecscr		Lgals3		Atp2a2	Ap2m1	Ak3	Arf6	Apol9a		Yap1		Slc19a2
GRK2	BEST2+ Goblet cell		LGALS3	Best4+ Enterocytes		Ivl		Gsta4		Atp5g2	Ap2s1	Akr1b7	Arhgdia	Apol9b		Ildr2		Ier3
BEST4	BEST4+ epithelial		KRT19	Best4+ Enterocytes		Gkn1		F3		Atp6v1f	Ap3s1	Aldh1a1	Arl4a	Aqp7		Wwc2		Tp53
CA7	BEST4+ epithelial		CA4	Best4+ Enterocytes		Akr1b8		Cxcl16		Aurkaip1	Aprt	Aldh2	Atl2	Arf4		Edn1		Notch1
OTOP2	BEST4+ epithelial		CLDN3	Best4+ Enterocytes		Cdh13		2210407c18rik		AY036118	Arg2	Aldob	Atp8b1	Arfgap3		Clic3		Rrad
CA4	BEST4+ epithelial		S100A6	Best4+ Enterocytes		Slc45a3		F11r		Bag1	Arl6ip1	Ano6	Atxn1	Arhgef16		Cryab		Dcxr
GUCA2A	BEST4+ epithelial		EPCAM	Best4+ Enterocytes		Efna5		Xist		Banf1	Arpc5	Anpep	AU040320	Arhgef5		Syt16		Ninj1
GUCA2B	BEST4+ epithelial		CLDN7	Best4+ Enterocytes		Anxa8		Reg3b		Birc5	Atox1	Aoc1	B2m	Arl14		Slc25a43		Fos
KRT20	BEST4+ epithelial		MT2A	Best4+ Enterocytes		1700007k13rik		Prap1		Bola2	Atp5a1	Ap2a2	Bak1	Arl5a		Plat		S100a10
CEACAM6	BEST4+ epithelial		HES4	Best4+ Enterocytes		Acsm3		Guca2b		Bola3	Atp5b	Apol10a	Bst1	Asap1		Amotl2		Fbxw7
NBPF19	BEST4+ epithelial		AC069277.2	Best4+ Enterocytes		Ppic		Itm2b		Brk1	Atp5c1	Aqp11	C2cd2l	Atf3		Arhgap22		Plk3
CARD16	BEST4+ epithelial		MT1E	Best4+ Enterocytes		Anxa3		Nupr1		Btf3	Atp5d	Arf1	C77080	Atf4		Fgf15		Xpc
NBPF14	BEST4+ epithelial		NBPF14	Best4+ Enterocytes		Eda2r		Anxa1		Bzw1	Atp5e	Arf5	Capzb	Atp10b		Jub		Ak1
MSLN	BEST4+ epithelial		CLDN4	Best4+ Enterocytes		S100a6		Basp1		C1qbp	Atp5f1	Arfgef1	Casz1	Azin1		Adam8		Triap1
HRCT1	BEST4+ epithelial		SDCBP2	Best4+ Enterocytes		Ldh2		Krt8		Cacybp	Atp5g1	Arpc2	Ccl24	Bach1		Ly6a		Bak1
CCNYL1	BEST4+ epithelial		LINC00694	Best4+ Enterocytes		Ly6c		Tob1		Caprin1	Atp5g3	Asah2	Cd82	Baiap2l1		39509		Ccnd2
SCIN	BEST4+ epithelial		S100A10	Best4+ Enterocytes		Efemp1		Itgb4		Carhsp1	Atp5h	Aspa	Cdhr2	Bcar1		Unc13d		Apaf1
CDK18	BEST4+ epithelial		C2orf54	Best4+ Enterocytes		Ddit4l		Cdh17		Cbx1	Atp5j	Atp1a1	Cdhr5	Bdh2		Ahnak2		Pdgfa
FRMD1	BEST4+ epithelial		MT1H	Best4+ Enterocytes		Pdzk1ip1		Anxa2		Cbx3	Atp5j2	Atp1b1	Cdipt	Bhlhe40		Slc12a4		Ndrg1
VIPR1	BEST4+ epithelial		RHOV	Best4+ Enterocytes		Ly6d		Plec		Cbx5	Atp5k	Atp2b1	Cdk11b	Bnip3l		Cdh16		Ralgds
SPIB	BEST4+ epithelial		LINGO1	Best4+ Enterocytes		2310002j15rik		Ms4a8a		Ccdc12	Atp5l	Atp6v1g1	Cdk18	Btg1		Wfdc2		Serpinb5
DMBT1	BEST4+ epithelial		TSPAN1	Best4+ Enterocytes		Cugbp2		Gsn		Ccdc124	Atp5o	Atp9a	Cdr2	Btg2		Gjb4		Dgka
NOTCH2	BEST4+ epithelial		ADAMTS14	Best4+ Enterocytes		Laptm5				Ccdc34	Atp6v0a2	Aup1	Ceacam1	C130074G19Rik		Cyr61		Cyfip2
GNPTAB	BEST4+ epithelial		VWC2	Best4+ Enterocytes		Plekhs1				Ccl28	Atp6v0b	AY761184	Ces2a	Cab39		2610019F03Rik		Klf4
SDCBP2	BEST4+ epithelial		C15orf48	Best4+ Enterocytes		Dscr6				Ccnd1	Atp6v0e	B4galt6	Cgref1	Capns1		Mtap6		Ip6k2
ADRA2A	BEST4+ epithelial		CTD-2319I12.1	Best4+ Enterocytes		Hs6st2				Ccnd2	Atpif1	BC005537	Chd3	Casp8		Plaur		Ada
NBPF10	BEST4+ epithelial		ELF3	Best4+ Enterocytes		Slc4a11				Cct2	Atxn7l3b	Bet1	Chka	Cast		I830012O16Rik		Tnfsf9
ADCY5	BEST4+ epithelial		CPA2	Best4+ Enterocytes		Ai467606				Cct3	B4galnt1	Calm1	Chmp2b	Ccbl1		Synpo2l		Klk8
MYOM1	BEST4+ epithelial		C10orf99	Best4+ Enterocytes		Cryab				Cct4	Bad	Calm3	Chmp5	Ccdc71l		Gcnt1		Prkab1
NEURL1	BEST4+ epithelial		MT1X	Best4+ Enterocytes		Sh3kbp1				Cct5	Baiap2l2	Calml4	Chuk	Ccng2		Tceal7		Stom
NBPF26	BEST4+ epithelial		HRCT1	Best4+ Enterocytes		Samd5				Cct7	BC031181	Camk2d	Cideb	Ccnl1		Arhgap23		Socs1
SAMD9L	BEST4+ epithelial		PIGR	Best4+ Enterocytes		Phlda3				Cct8	Bcap31	Camk2n1	Clca4b	Ccser2		Rassf8		Plk2
TM4SF1	CLDN10+ cells		LYPD8	Best4+ Enterocytes		Krt7				Cd24a	Bche	Capza2	Clcn3	Cd55		Clu		Casp1
CPA2	CLDN10+ cells		PROX1	Best4+ Enterocytes		Il1rn				Cdc37	Bpnt1	Casp7	Clec2d	Cd63		Dusp14		Rchy1
CLDN10	CLDN10+ cells		UNC5C	Best4+ Enterocytes		Ccnd1				Cdca3	Bri3	Cat	Clec2e	Cdc42bpb		Sprr2a2		Pcna
DLK1	CLDN10+ cells		TMEM54	Best4+ Enterocytes		Fut2				Cdk2ap2	Bri3bp	Cbr1	Cmpk1	Cdc42ep5		2310002J15Rik		Rps27l
RBPJ	CLDN10+ cells		KRT20	Best4+ Enterocytes		Serpinb9b				Cdk4	Bsg	Ccni	Copa	Cdc42se2		Sprr2a1		Rb1
IGF2.1	CLDN10+ cells		SLC2A5	Best4+ Enterocytes		Plaur				Cdv3	C1d	Cd302	Copb1	Cdc73		Ano1		Ppp1r15a
TACSTD2	CLDN10+ cells		CDK18	Best4+ Enterocytes		Prtf				Cdx1	Calm2	Cd36	Copb2	Cdh1		Anxa3		Polh
ERP27	CLDN10+ cells		RP11-798K3.2	Best4+ Enterocytes		Syt8				Celf1	Calr	Cd74	Coro1c	Cdkn1a		Gm17244		Rab40c
TTYH1	CLDN10+ cells		HEPACAM2	Best4+ Enterocytes		Tmem40				Cenpa	Canx	Cda	Crip1	Ceacam18		Epha2		Ercc5
CLU	CLDN10+ cells		CCL23	Best4+ Enterocytes		5830408b19rik				Cenpw	Capza1	Cdc42	Cs	Ceacam20		Vnn1		Cdh13
FLRT2	CLDN10+ cells		DOCK4	Best4+ Enterocytes		Ptp4a3				Chchd1	Car4	Cdh17	Csnk1a1	Cebpg		Atp11a		Ddit3
SPINK1	CLDN10+ cells		KCNIP4	Best4+ Enterocytes		Gpx2				Churc1	Casp1	Ces2e	Cst6	Cflar		Stbd1		Tgfb1
GATM	CLDN10+ cells		NOTCH2NL	Best4+ Enterocytes		Psapl1				Cks2	Casp6	Cfl1	Cyp2d26	Cggbp1		Ptrf		Fuca1
CTRB1	CLDN10+ cells		LUZP2	Best4+ Enterocytes		Fer1l3				Clint1	Ccl25	Cib1	Cyp3a11	Cgn		Sprr2b		Hist3h2a
CYR61	CLDN10+ cells		CYSTM1	Best4+ Enterocytes		Zfp365				Cluh	Cd164	Cited2	Cyp3a13	Chmp1a		Rrad		Tp63
CPA1	CLDN10+ cells		CPA6	Best4+ Enterocytes		S100a11				Cmc2	Cd2ap	Ckb	Cyp4f16	Chmp2a		Zfp37		Hspa4l
SERPINI2	CLDN10+ cells		PRSS3	Best4+ Enterocytes		Psca				Cnbp	Cd47	Ckmt1	Dazap2	Chmp3		Ifit3		Ephx1
SFRP5	CLDN10+ cells		ITM2C	Best4+ Enterocytes		Oas1f				Cotl1	Cd81	Cldn15	Ddx3x	Chmp4b		Syt12		Abhd4
CTRB2	CLDN10+ cells		SRI	Best4+ Enterocytes		Sox21				Cox20	Cdkn2b	Clec2h	Degs2	Chmp4c		Xaf1		H2afj
MEST	CLDN10+ cells		NBPF10	Best4+ Enterocytes		Fabp5				Cox7a2l	Cds1	Clic5	Dennd5b	Chp1		Arhgap40		Traf4
IGFBP7	CLDN10+ cells		MT1M	Best4+ Enterocytes		Col18a1				Cps1	Cdx2	Cltb	Dgat1	Cidec		Bmp2		Ctsf
RBPJL	CLDN10+ cells		NOTCH2	Best4+ Enterocytes		Cd14				Csrp2	Cenpv	Cltc	Dhcr24	Clca4a		Serpinb9		Ier5
ELMO1	CLDN10+ cells		KRT13	Best4+ Enterocytes		Pmm1				Cst3	Ces1f	Cndp2	Dnm2	Cldn23		Phldb2		Tax1bp3
PHGDH	CLDN10+ cells		RP11-17M24.1	Best4+ Enterocytes		Plk2				Ctbp1	Chchd10	Cobl	Edf1	Cldn3		2010109I03Rik		Tsc22d1
CYB5A	CLDN10+ cells		CST3	Best4+ Enterocytes		Clic3				Cuta	Chchd2	Copz1	Ehd1	Cldn4		Pcolce		Rgs16
AMBP	CLDN10+ cells		CASP16	Best4+ Enterocytes		Ncmap				Cyba	Chchd3	Coro1b	Eif4h	Cldn7		Gngt2		Hras
CCDC198	CLDN10+ cells		SMIM22	Best4+ Enterocytes		Ereg				Dazap1	Chchd4	Cox17	Entpd7	Clic1		Ahnak		Pvt1
ONECUT1	CLDN10+ cells		RP11-416N2.4	Best4+ Enterocytes		Icam1				Dctpp1	Chchd7	Cox7a1	Ephx2	Clic4		Fabp3		Zfp36l1
SYCN	CLDN10+ cells		GUCA2A	Best4+ Enterocytes		Fxyd3				Ddost	Chpt1	Cpt2	Eps8l2	Clk1		Sprr2a3		Sdc1
COL18A1	CLDN10+ cells		CEACAM6	Best4+ Enterocytes		Ccng1				Ddx39b	Cisd1	Crat	Erbb3	Clrn3		Rsad2		Wrap73
SLC26A2	Colonocyte		CKB	Best4+ Enterocytes		Rbms1				Dek	Cisd2	Cript	Erich4	Cmip		Usp18		Rap2b
MS4A12	Colonocyte		RNA18S5	Best4+ Enterocytes		Bmp8b				Dhx15	Cisd3	Crot	Espn	Coq10b		Dpcr1		Adck3
CA1	Colonocyte		IFI27	Best4+ Enterocytes		Mgat4c				Dmbt1	Cldnd1	Cryl1	Fam3c	Cox6b2		Lama5		Plxnb2
SELENBP1	Colonocyte		CEACAM5	Best4+ Enterocytes		Rdh10				Dnajc15	Clta	Ctnnd1	Fam46a	Crb3		Pmp22		Hexim1
SFN	Colonocyte		SCRN1	Best4+ Enterocytes		Enah				Dph3	Cmbl	Ctsb	Fat1	Creb3l3		Cxcl10		Procr
ETHE1	Colonocyte		CA2	Best4+ Enterocytes		Vnn1				Dpm3	Cnih1	Ctsz	Fbxl5	Ctage5		Hist1h3c		Sphk1
SLC26A3	Colonocyte		ACPP	Best4+ Enterocytes		Epha4				Dpy30	Cnih4	Cubn	Frk	Ctdsp2		Rbpms		Nol8
AQP8	Colonocyte		CCNYL1	Best4+ Enterocytes		Pdlim4				Drap1	Cnpy2	Cyb5b	Fuca2	Ctnna1		Gprc5a		Def6
CA2	Colonocyte		NPY1R	Best4+ Enterocytes		Ggta1				Dtymk	Coa3	Cyb5r3	Gapdh	Ctnnb1		1700056E22Rik		Sp1
FABP1	Colonocyte		S100A14	Best4+ Enterocytes		Tnni2				Dut	Coa5	Cycs	Gata6	Cttn		Oxct2b		Jag2
UGP2	Colonocyte		C19orf33	Best4+ Enterocytes		Ier3				Dynll1	Comt	Cyp2b10	Ggt1	Cxadr		Amotl1		Ccp110
TSC22D1	Colonocyte		TSPAN8	Best4+ Enterocytes		Glipr1				Eef1a1	Cope	Cyp2c65	Gipc2	Cystm1		Rnd1		Dram1
C10orf99	Colonocyte		SCIN	Best4+ Enterocytes		Il17re				Eef1b2	Coro2a	Cyp2c66	Gk	D1Ertd622e		Stk32c		Rpl18
PLAC8	Colonocyte		AOC1	Best4+ Enterocytes		Tmem34				Eef1d	Cox14	Cyp2j6	Golga4	Dctn3		Tinagl1		Cebpa
TMEM54	Colonocyte		MT1F	Best4+ Enterocytes		S100a7a				Eef1g	Cox19	Cyp3a25	Gpd2	Ddit3		A430105I19Rik		Kif13b
C15orf48	Colonocyte		ETHE1	Best4+ Enterocytes		Mcpt2				Eef2	Cox4i1	Cyp4f14	Gpr107	Ddx5		Slc7a3		Mxd1
SCNN1B	Colonocyte		HSPB1	Best4+ Enterocytes		Suox				Eif1	Cox5a	Cyp4v3	Gramd3	Dedd2		Jdp2		Trafd1
TST	Colonocyte		STAP2	Best4+ Enterocytes		Prss22				Eif1ax	Cox5b	D5Ertd579e	Grina	Dgat2		Dusp1		Osgin1
CDKN2B-AS1	Colonocyte		SPINT2	Best4+ Enterocytes		Tspan6				Eif2s2	Cox6a1	Dab1	Gsdmd	Diaph1		Ier3		Ankra2
AHCYL2	Colonocyte		PRR15L	Best4+ Enterocytes		Abcb1b				Eif3a	Cox6b1	Ddc	Guca2a	Dnajb1		Gm17237		Hbegf
GPRC5A	Colonocyte		ID1	Best4+ Enterocytes		Tns4				Eif3b	Cox6c	Defa17	Guca2b	Dnajc5		Lhfpl2		Rad51c
DHRS9	Colonocyte		VSIG2	Best4+ Enterocytes		S100a14				Eif3c	Cox7a2	Defa24	Gucd1	Dnpep		Mx2		Itgb4
ACADS	Colonocyte		CDX1	Best4+ Enterocytes		Lamc2				Eif3e	Cox7b	Dera	H2-Ab1	Dsc2		2310002L13Rik		Trib3
MPC1	Colonocyte		GPRC5C	Best4+ Enterocytes		Jub				Eif3f	Cox7c	Derl1	H2-D1	Dsg2		Tead4		Inhbb
PYGB	Colonocyte		MPST	Best4+ Enterocytes		Ecm1				Eif3g	Cox8a	Dgcr6	H2-K1	Dsp		Gm16721		Vamp8
C2orf88	Colonocyte		MUC13	Best4+ Enterocytes		Scel				Eif3h	Csde1	Dhrs1	H2-Q1	Dstn		Fosl1		Vwa5a
CEACAM7	Colonocyte		FAM3D	Best4+ Enterocytes		Fam198b				Eif3i	Csnk2a1	Dio1	H2-Q2	Dusp1		Rnf208		Abat
TMPRSS4	Colonocyte		GPA33	Best4+ Enterocytes		Osbpl5				Eif3k	Csnk2b	Dlst	H2-T23	Dusp6		Krt7		Ctsd
GPT	Colonocyte		TST	Best4+ Enterocytes		Tlr4				Eif3l	Cstb	Dnajb6	Hcfc1r1	Efhd2		Lamc2		Ptpre
COL17A1	Colonocyte		CCL15	Best4+ Enterocytes		Timp2				Eif3m	Ctnnbip1	Dnase1	Hdlbp	Efna1		Clca6		Hint1
SST	D cells (SST+)		CEACAM1	Best4+ Enterocytes		Trex2				Eif4a1	Cyb5a	Dpep1	Heph	Egln2		Fam129a		Alox15b
HHEX	D cells (SST+)		MISP	Best4+ Enterocytes		Gatm				Eif4b	Cyc1	Dpp4	Hmg20b	Ehbp1l1		Isx		Vdr
MET	D cells (SST+)		CDHR2	Best4+ Enterocytes		Zic4				Eif4e2	D8Ertd738e	Dpyd	Hsd17b11	Eif6		Apol9a		Ikbkap
NEB	D cells (SST+)		HMGCS2	Best4+ Enterocytes		Arl4c				Eif4g1	Dad1	Dram2	Ier5	Elf3		Capn2		Wwp1
SPTSSB	D cells (SST+)		GUCA2B	Best4+ Enterocytes		Wwtr1				Eif4g2	Dag1	Dtx3l	Ifi27l2b	Ell2		Myof		Nupr1
GABRA1	D cells (SST+)		HSD17B2	Best4+ Enterocytes		Aqp5				Eif5	Dbi	Dync1h1	Ifi35	Emp1		Isg15		Tcn2
AC109466.1	D cells (SST+)		SERINC2	Best4+ Enterocytes		Capn2				Eif5a	Ddb1	Ech1	Ifit1	Enpp3		Wwtr1		Cdkn2aip
ASIC5	D cells (SST+)		TMEM176A	Best4+ Enterocytes		Ccp110				Eif5b	Ddi2	Efcab14	Ifit1bl2	Entpd8		Ddx60		Pom121
RAB37	D cells (SST+)		CDHR5	Best4+ Enterocytes		Emp2				Elavl1	Deb1	Efr3a	Insig2	Epcam		Anxa1		Znf365
GPC3	Distal progenitor		CHP2	Best4+ Enterocytes		4833427g06rik				Elof1	Dhrs11	Eif1ad	Irf1	Eps8		Stx11		Epha2
AKAP7	Distal progenitor		SLC22A18	Best4+ Enterocytes		Abcc4				Emc6	Dhrs4	Eif4a2	Itm2b	Eps8l3		Hspa1b		Jun
COL2A1	Distal progenitor		CDH17	Best4+ Enterocytes		Mtap6				Emg1	Dnaja1	Eno1	Jak2	Ept1		Glis2		Mapkapk3
ODC1	Distal progenitor		SPINT1	Best4+ Enterocytes		Hyal1				Eny2	Dnaja2	Enpep	Klc4	Erbb2ip		Hdac7		Slc7a11
ZFP36L2	Distal progenitor		MMEL1	Best4+ Enterocytes		Ift57				Erh	Dnajb11	Entpd5	Lasp1	Errfi1		Epn3		Sertad3
BCAM	Distal progenitor		AMN	Best4+ Enterocytes		Serpinb6b				Erp29	Dnajc19	Epb41l3	Lima1	Esyt2		Ptpn14		Irak1
KLF5	Distal progenitor		MDK	Best4+ Enterocytes		Slc25a48				Etf1	Dynll2	Epb41l4b	Lipa	Etnk1		Apol9b		Abcc5
UPK1A	Distal progenitor		PLAC8	Best4+ Enterocytes		Psrc1				Ewsr1	Dynlrb1	Epn1	Lipe	Ets2		Nt5e		Upp1
COL14A1	Distal progenitor		PHLDA2	Best4+ Enterocytes		Slc44a2				Fam120a	Eif1a	Ergic2	Lrp10	Ezr		Rnf39		Cd81
FOLR1	Distal progenitor		TDP2	Best4+ Enterocytes		5730416f02rik				Fam136a	Elovl6	Esrra	Mafb	F11r		2310007B03Rik		Lif
CKB	Distal progenitor		CHRM3	Best4+ Enterocytes		Hspa1b				Fam162a	Ergic3	Etfa	Mall	Fam102a		Gm10393		Rpl36
SLC44A1	Distal progenitor		CEACAM7	Best4+ Enterocytes		Ppl				Fam96a	Esd	Exoc3l4	Mapk6	Fam109a		S100a14		Fam162a
TNNT1	Distal progenitor		LGALS4	Cycling TA		Mgmt				Fbl	Etfb	Faah	March8	Fam214b		Lgals3		Rnf19b
TMSB15A	Distal progenitor		SPC25	Cycling TA		Cd68				Fgfr1op2	Fam104a	Fabp1	Max	Fam3b		Plk2		Cdk5r1
ID2	Distal progenitor		CKAP2L	Cycling TA		Cxcl16				Fkbp4	Fam132a	Fabp2	Mcfd2	Fam84a		Pak6		Steap3
CRABP1	Distal progenitor		SKA1	Cycling TA		P2ry6				Fubp1	Fam96b	Fahd1	Med13	Fam98c		Klrg2		Pitpnc1
PLEKHA4	Distal progenitor		TICRR	Cycling TA		Ddah1				Fus	Fau	Fam213a	Mep1b	Fcgbp		Gm10972		Slc35d1
CST1	Distal progenitor		CENPA	Cycling TA		Pmepa1				G3bp1	Fis1	Fam213b	mt-Atp6	Fos		Spon1		Tprkb
TYRO3	Distal progenitor		NCAPG	Cycling TA		Gcnt1				Gadd45gip1	Fkbp1a	Fam234a	mt-Atp8	Fosb		Slc5a5		Rrp8
ETV4	Distal progenitor		CDC25C	Cycling TA		Cgnl1				Glrx5	Fkbp2	Fam8a1	mt-Co1	Fosl2		Thbs1		Il1a
BMP2K	Distal progenitor		PBK	Cycling TA		Emp1				Gltscr2	Fkbp8	Fbln1	mt-Co2	Foxo3		Rin3		Pmm1
SLC2A1	Distal progenitor		UBE2C	Cycling TA		Prl2c3				Gm10020	Fth1	Fbp2	mt-Co3	Gabarap		Tgm1		Tpd52l1
ARRDC3	Distal progenitor		C17orf53	Cycling TA		Bok				Gm10036	Ftl1	Fmo5	mt-Cytb	Galnt6		Chrnb1		Ifi30
HOXA10	Distal progenitor		BIRC5	Cycling TA		Ildr1				Gm10073	Fuom	Fuca1	mt-Nd1	Gas2l3		Pcsk6		Gm2a
URAD	Distal progenitor		KIF18B	Cycling TA		1110028f11rik				Gm10076	G3bp2	Gabarapl2	mt-Nd2	Gatad2a		Cnn2		Rps12
FGF9	Distal progenitor		TPX2	Cycling TA		Plf				Gm1123	Ganab	Galm	mt-Nd3	Gch1		Hist1h1e		Eps8l2
SEMA4G	Distal progenitor		RRM2	Cycling TA		Arhgef4				Gm11808	Gdi2	Galnt1	mt-Nd4	Gfpt1		Dnahc2		Tm4sf1
FKBP9	Distal progenitor		C15orf48	Cycling TA		Arhgef3				Gm2000	Gdpd1	Gchfr	mt-Nd4l	Gm42418		Omp		Blcap
WIF1	Distal progenitor		AUNIP	Cycling TA		Msn				Gm26917	Glo1	Gclm	mt-Nd5	Gm42562		Akap5		Mknk2
FLNA	Distal progenitor		AURKB	Cycling TA		Dcxr				Gm6133	Glod5	Gda	Muc13	Gna13		Oas3		Cd82
PRAC1	EC cells (NPW+)		HJURP	Cycling TA		Spata6				Gm8186	Gls	Gde1	Mvp	Gnai3		Ifit1		Gnb2l1
CDKN2A	EC cells (NPW+)		NCAPH	Cycling TA		Arhgap44				Gm8730	Glud1	Gdpd2	Mxi1	Gpa33		Nbl1		St14
NPW	EC cells (NPW+)		CCNA2	Cycling TA		Rgs19				Gm9493	Gm10250	Ggnbp2	Myo18a	Gprc5a		Abcc5		Tchh
GCLC	EC cells (NPW+)		ASPM	Cycling TA		Noxo1				Gmds	Gm9843	Ghitm	Myo7b	Gramd1b		Atf3		Hdac3
PEG10	EC cells (NPW+)		AP000251.3	Cycling TA		Vangl1				Gnb2	Gna11	Gimd1	Nrip1	Gtpbp2		Fbxo24		Ccnk
IGFBP3	EC cells (NPW+)		PKMYT1	Cycling TA		S100a4				Gnb2l1	Gnas	Gip	Oit1	Hbegf		Slc35e4		Rhbdf2
PSTPIP1	EC cells (NPW+)		FAM64A	Cycling TA		Tspan4				Gpx1	Gng5	Glrx	Optn	Hif1a		Hmox1		Nudt15
TPH1	EC cells (NPW+)		PIGR	Cycling TA		Gpr137b				Gpx2	Gpr89	Gm10116	Osgin1	Higd1a		Slc6a14		Tgfa
HOXB13	EC cells (NPW+)		KIF4A	Cycling TA		Ccnd2				Grpel1	Gsta1	Gm15284	Parp14	Hist1h1c		Nrip3		Iscu
AMIGO2	EC cells (NPW+)		CCNF	Cycling TA		Ttc9				Gsr	Gstm3	Gnai2	Pcyt1a	Hist1h2bc		Cish		Ldhb
RXFP4	EC cells (NPW+)		KIF20A	Cycling TA		Pdrg1				Gtf2a2	Gstp1	Gnb1	Pet100	Hnf4a		Lats2		Tnni1
DDC	EC cells (NPW+)		TOP2A	Cycling TA		Vamp5				Gtf2h5	Guk1	Gng12	Phyh	Hsd17b2		Crip2		Fgf13
SYT13	EC cells (NPW+)		SGOL1	Cycling TA		Far1				H1f0	H2afj	Golph3	Pi4k2b	Id1		Ildr1		Rxra
CHGB	EC cells (NPW+)		AGR2	Cycling TA		Serpinb5				H2afv	H3f3a	Gpd1	Picalm	Ifngr1		Sorbs2		App
COL5A2	EC cells (NPW+)		TK1	Cycling TA		Ctsh				H2afx	Higd2a	Gpi1	Pim1	Ifrd1		Mrc1		F2r
DNAJC12	EC cells (NPW+)		PLK1	Cycling TA		4930461g14rik				H2afy	Hint2	Gpt	Pin4	Igsf23		Zmynd15		Clca2
SLC38A11	EC cells (NPW+)		CDC20	Cycling TA		Fam212b				H2afz	Hn1	Gpx4	Pklr	Il15		Cav2		Cgrrf1
SLC7A2	EC cells (NPW+)		HIST1H2AJ	Cycling TA		Akr1b10				H3f3b	Hnf4g	Gsk3b	Plekhb2	Ipmk		Fam55c		Csrnp2
INSM1	EC cells (NPW+)		KIF15	Cycling TA		Rab15				Hacd1	Hspa5	Gstk1	Plxnb2	Irf7		Dusp10		Acvr1b
RAB3B	EC cells (NPW+)		NEK2	Cycling TA		Zmat3				Hdgf	Idh3a	Gstm1	Pnp	Isg15		Hspa1a		Bmp2
LMX1A	EC cells (NPW+)		MELK	Cycling TA		Ahnak				Hint1	Idh3g	Gsto1	Pnp2	Ist1		D14Ertd668e		Gpx2
PTPRN	EC cells (NPW+)		KIF2C	Cycling TA		Krt18				Hist1h2ap	Idnk	Gstt1	Ppm1a	Itga6		Lamb3		Krt17
LSAMP	EC cells (NPW+)		NUSAP1	Cycling TA		Dapk1				Hjurp	Ifi30	Gucy2c	Prap1	Itpk1		Dlk2		Tm7sf3
LDLRAD4	EC cells (NPW+)		CDKN3	Cycling TA		Flot2				Hmgb1	Il17rc	H2-Aa	Prkcsh	Jak1		Myo1c		Zbtb16
CACNB2	EC cells (NPW+)		RAD54L	Cycling TA		Avpi1				Hmgb2	Il18	H2-DMa	Ptprh	Jmjd1c		Mmp23		Ptpn14
ERN1	EC cells (NPW+)		SAPCD2	Cycling TA		Rab11fip5				Hmgn1	Immt	H2-DMb1	Pura	Jun		1110032A04Rik		Tspyl2
TUNAR	EC cells (NPW+)		GTSE1	Cycling TA		Tuba1				Hmgn2	Irf2bp2	H2-Eb1	Pvrl2	Junb		Pdlim2		Slc3a2
GLIS3	EC cells (NPW+)		MND1	Cycling TA		Fam129b				Hnrnpa0	Jtb	H2-T3	Rab11a	Jund		Flna		S100a4
STIM2	EC cells (NPW+)		CDCA2	Cycling TA		Mfsd4				Hnrnpa1	Kdelr2	Hadh	Rab1a	Jup		Anxa8		Gls2
PROC	EC cells (NPW+)		EPCAM	Cycling TA		Paqr8				Hnrnpa2b1	Kif5b	Hadha	Rab8a	Kcnk5		Lamb2		Ccnd3
KCTD12	EC cells (TAC1+)		CENPM	Cycling TA		Serpinb11				Hnrnpa3	Krcc1	Hadhb	Ralgps2	Klf3		Emp1		Prmt2
RAB3C	EC cells (TAC1+)		CDC45	Cycling TA		Prkar1a				Hnrnpab	Lad1	Hkdc1	Rap2c	Klf4		Mras		Nhlh2
OR51E1	EC cells (TAC1+)		CDCA3	Cycling TA		Lama3				Hnrnpc	Lamtor2	Hpgd	Raph1	Klf6		Prl2c3		Baiap2
CDHR3	EC cells (TAC1+)		NDC80	Cycling TA		Tinagl1				Hnrnpd	Lamtor4	Hsbp1	Rbm47	Krt18		Bcam		Retsat
CADM2	EC cells (TAC1+)		E2F8	Cycling TA		Mcam				Hnrnpdl	Laptm4a	Hsd17b4	Reep3	Krt20		Il1rn		Lrmp
NELL1	EC cells (TAC1+)		CEP55	Cycling TA		Nfe2l3				Hnrnpf	Larp1b	Hsd17b6	Rfk	Krt8		Timp2		Hist1h1c
GSG1	EC cells (TAC1+)		OIP5	Cycling TA		Sh3bgrl2				Hnrnph1	Larp4b	Idh1	Rnf128	Lama3		Fam189a2		Dnttip2
ADGRG4	EC cells (TAC1+)		BUB1B	Cycling TA		Lmna				Hnrnpk	Letm1	Ier3ip1	Rock2	Lamb3		Dok2		Mxd4
SGPL1	EC cells (TAC1+)		FOXM1	Cycling TA		Scmh1				Hnrnpm	Lgals4	Ifit1bl1	Rsrp1	Leng9		Kifc3		Sec61a1
NFASC	EC cells (TAC1+)		CENPI	Cycling TA		E130012a19rik				Hnrnpr	Lgals9	Ifngr2	Sap30l	Lgals3		Npnt		Hmox1
RBP2	Enterocyte		RTKN2	Cycling TA		Pdlim7				Hnrnpu	Lman2	Ift20	Sct	Lhfpl2		A230065N10Rik		Rad9a
ANPEP	Enterocyte		CDCA5	Cycling TA		Foxq1				Hnrnpul2	Lpp	Igsf9	Sdcbp	Litaf		Smtnl2
DGAT1	Enterocyte		ORC1	Cycling TA		Gcnt3				Hook1	Lrrc58	Il13ra1	Sec14l2	Lmna		Clcf1
FABP2	Enterocyte		DLGAP5	Cycling TA		Akr1b3				Hras	Lrrc59	Impa1	Sec22b	Lmo7		Tnfrsf12a
APOB	Enterocyte		EXO1	Cycling TA		Tmem43				Hsd17b10	Luc7l2	Iqgap2	Sec24a	Lpin2		Klhl13
KHK	Enterocyte		CDK1	Cycling TA		Mdm2				Hsd17b12	Lypd8	Kbtbd11	Sec24d	Lrrfip1		2310014H01Rik
APOA4	Enterocyte		ANLN	Cycling TA		2210011c24rik				Hsp90aa1	Magt1	Kdelr1	Sema6a	Lsr		Zbp1
AMN	Enterocyte		HIST1H1B	Cycling TA		Slfn2				Hsp90ab1	Maob	Khk	Sepp1	Ly6g6c		Trex2
SLC7A7	Enterocyte		CENPF	Cycling TA		Gtse1				Hsp90b1	Mapk13	Kras	Sgk1	Malat1		Cxcl16
CREB3L3	Enterocyte		PTTG2	Cycling TA		Gpc1				Hspa8	Me2	Lamp1	Sh3d19	Map1lc3b		Zfp57
SELENOP	Enterocyte		DEPDC1	Cycling TA		Camsap2				Hspa9	Mettl9	Lamp2	Slc15a1	Map2k1		Gm17622
MTTP	Enterocyte		ARHGAP11A	Cycling TA		Hspb1				Hspd1	Mgat4a	Lap3	Slc26a6	Map2k2		Slamf9
SLC2A2	Enterocyte		CASC5	Cycling TA		Eps8l1				Hspe1	Mgst1	Lct	Slc27a4	Map2k3		S100a4
TM4SF20	Enterocyte		KIF23	Cycling TA		Ckap2				Hsph1	Mgst2	Ldb3	Slc39a4	Mapk1ip1l		Ppp1r2
SULT2A1	Enterocyte		BUB1	Cycling TA		Golga2				Hypk	Mgst3	Ldha	Slc39a9	Mapk8		Gm14446
CD68	Enterocyte		ASF1B	Cycling TA		Adam9				Id3	Mien1	Leap2	Slc3a1	Mark2		Rin1
SLC5A12	Enterocyte		CENPE	Cycling TA		Plat				Idh3b	Minos1	Lpcat3	Slc46a1	Mbnl2		Adm
SI	Enterocyte		MKI67	Cycling TA		Wwc2				Ifitm2	Mkks	Lpgat1	Slc52a2	Mcl1		Slc9a4
DNASE1	Enterocyte		RECQL4	Cycling TA		Prkcdbp				Ifitm3	Mlf2	Lrp1	Slc6a19	Mcu		Arhgap29
SMIM24	Enterocyte		PSRC1	Cycling TA		Inf2				Impdh2	Mlxipl	Lrrc8b	Slc6a8	Mdm2		Csrnp1
PLIN2	Enterocyte		E2F1	Cycling TA		Aim1				Iqgap1	Morf4l1	Ltc4s	Slc7a15	Metrnl		Nr4a1
CES2	Enterocyte		MYBL2	Cycling TA		Mras				Ivns1abp	Morf4l2	Luzp1	Slc9a3r1	Mfn2		Emp3
AADAC	Enterocyte		ERCC6L	Cycling TA		Tpm2				Kcne3	Mpc1	Lypla1	Smap1	Micu1		Ldhd
FBP1	Enterocyte		STMND1	Cycling TA		Chrnb1				Klf5	Mpc2	Maf	Smpdl3b	Midn		Sprr1a
SLC5A1	Enterocyte		CENPW	Cycling TA		Anxa5				Kpnb1	Mrpl14	Man1a	Sppl2a	Misp		2010002M12Rik
SAT2	Enterocyte		C21orf58	Cycling TA		Ak1				Krt19	Mrpl15	Maoa	Sprr2a3	Mkrn1		Slc25a48
PCK2	Enterocyte		KIFC1	Cycling TA		Vax1				Krtcap2	Mrpl34	Mapk1	Sra1	Mpp5		Bex1
PBLD	Enterocyte		GINS1	Cycling TA		Tead4				Lamtor1	Mrpl43	Mapk3	St3gal4	Mtmr11		Cd55
CIDEB	Enterocyte		STMN1	Cycling TA		Dyrk3				Lamtor5	Mrpl51	Marc2	Stap2	Muc3		Adamts15
APOC3	Enterocyte		TROAP	Cycling TA		4632434i11rik				Lbr	Mrpl54	March5	Stat3	Mxd1		Cdkn1c
CLCA1	Goblet cell		GPX2	Cycling TA		Itgb4				Lgals2	Mrpl55	March6	Stk24	Myh14		Pear1
SPINK4	Goblet cell		SPC24	Cycling TA		Bax				Llph	Mrps15	Mdh1	Stub1	Myl6		Dusp9
BCAS1	Goblet cell		FAM111B	Cycling TA		Arl1				Lsm2	Mrps21	Mdh2	Stx3	Myo15b		Slc7a11
ATOH1	Goblet cell		TYMS	Cycling TA		Rhod				Lsm3	Mrps36	Mfsd7b	Sult2b1	Myo1e		Sertad4
FCGBP	Goblet cell		PRC1	Cycling TA		Fam64a				Lsm4	Ms4a18	Mgam	Surf4	Nckap5		Sh3tc2
HPCAL1	Goblet cell		C16orf59	Cycling TA		Msantd3				Lsm5	Mtch2	Mical1	Synj2bp	Ndfip2		Sema3c
FAM177B	Goblet cell		E2F7	Cycling TA		Cd99l2				Lsm6	Mtpn	Mkrn2os	Synpo	Neat1		Wwc1
NTN4	Goblet cell		HMGB2	Cycling TA		Klrg2				Luc7l3	Myeov2	Mlx	Tbx3	Net1		Mycbpap
AC005833.1	Goblet cell		CCNB1	Cycling TA		Clcf1				Ly6e	Myl12b	Mme	Tcf25	Nfkbia		F3
ABCA4	Goblet cell		TSPAN8	Cycling TA		Id2				Mal2	Myo1d	Mocs2	Tcf7l2	Nipal1		Trpm6
REP15	Goblet cell		HMMR	Cycling TA		Sca10				Manf	Myo6	Mogat2	Tlcd2	Noct		Adamtsl4
ST6GALNAC1	Goblet cell		RIBC2	Cycling TA		Sgcb				Marcks	Nadk	Mpi	Tmc4	Npc1		Emp2
SEL1L3	Goblet cell		UBE2T	Cycling TA		Aen				Mat2a	Nars	Mpnd	Tmem106a	Npc1l1		Ppp1r15a
FRZB	Goblet cell		POC1A	Cycling TA		Abcc5				Med28	Ndufa10	Mpp1	Tmem37	Nt5e		Lynx1
GALNT5	Goblet cell		PTTG1	Cycling TA		Flnc				Metap2	Ndufa11	Ms4a10	Tmem86a	Nuak2		Prss23
CRACR2A	Goblet cell		GINS2	Cycling TA		Pir				Mgat4b	Ndufa12	Ms4a8a	Tnfaip1	Nudt4		Lama3
GALNT8	Goblet cell		MGST1	Cycling TA		Cdkn2a				Mif	Ndufa13	Msra	Tob1	Oasl1		Rhod
CCK	I cells (CCK+)		CCNB2	Cycling TA		Fmnl2				Mlec	Ndufa2	Mtmr4	Tpd52	Ocln		Wtip
ONECUT3	I cells (CCK+)		MT1G	Cycling TA		Fbxw9				Mmd	Ndufa3	Mttp	Tradd	Odc1		Pard6b
GC	I cells (CCK+)		C18orf56	Cycling TA		Cd44				Mrfap1	Ndufa4	Mvb12a	Treh	Ormdl3		1700019G06Rik
GAS2L3	I cells (CCK+)		KIAA0101	Cycling TA		Slc39a10				Mrpl12	Ndufa5	Mylk	Tspan13	Otud7b		Cidec
CCNA1	I cells (CCK+)		MAD2L1	Cycling TA		Endod1				Mrpl18	Ndufa6	Myo1a	Uap1l1	Pafah1b1		Hbegf
RHOH	I cells (CCK+)		MXD3	Cycling TA		Mboat1				Mrpl20	Ndufa7	Myo5b	Ubd	Pcdh1		Sgk2
SPART	I cells (CCK+)		MT3	Cycling TA		Kifc3				Mrpl21	Ndufa8	Naaladl1	Ubxn2a	Pcyt2		Hist4h4
THEM6	I cells (CCK+)		TACC3	Cycling TA		Ccdc92				Mrpl23	Ndufa9	Naprt	Upp1	Pdcd6ip		Basp1
MRAP	I cells (CCK+)		CDT1	Cycling TA		Susd4				Mrpl24	Ndufab1	Nat8	Ush1c	Pdgfa		Tpm2
CD36	I cells (CCK+)		REG1A	Cycling TA		Cnn2				Mrpl28	Ndufb10	Nckap1	Vamp8	Pdlim1		Camk1
TSHR	I cells (CCK+)		ZWINT	Cycling TA		Gnai1				Mrpl30	Ndufb11	Ncor1	Vil1	Pdlim2		Acox2
BAIAP2L2	I cells (CCK+)		IGFBP2	Cycling TA		Rab27b				Mrpl33	Ndufb2	Ndufa1	Xdh	Peli1		Bmp8b
N4BP2	I cells (CCK+)		FABP5	Cycling TA		Tspan2				Mrpl35	Ndufb3	Neurl3	Xiap	Perp		E130012A19Rik
PDK3	I cells (CCK+)		DTYMK	Cycling TA		Usp46				Mrpl36	Ndufb4	Nipa2	Yipf5	Pfkfb4		Adm2
GIP	K cells (GIP+)		SPINK1	Cycling TA		P2ry2				Mrpl42	Ndufb5	Nr1i2	Zbtb7b	Pgm1		Gm10691
EGFL7	K cells (GIP+)		CENPN	Cycling TA		Cd55				Mrpl52	Ndufb7	Nudt5	Zfpm1	Phlda1		Rasgef1b
TMEM190	K cells (GIP+)		NUPR1	Cycling TA		Krt23				Mrpl57	Ndufb8	Nus1	Zg16	Pisd		Tln2
SCG5	K cells (GIP+)		MCM7	Cycling TA		Gsn				Mrps12	Ndufb9	Ogdh		PISD		Arc
CRTAC1	K cells (GIP+)		FEN1	Cycling TA		S100a16				Mrps14	Ndufc1	Os9		Pkp3		Oasl2
LRPAP1	K cells (GIP+)		LIG1	Cycling TA		Gpr120				Mrps16	Ndufs2	P4hb		Plec		Pdzk1ip1
C7	K cells (GIP+)		CLDN7	Cycling TA		Tbc1d2				Mrps18a	Ndufs3	Pank3		Plek2		Itgb6
TDO2	K cells (GIP+)		LINC00669	Cycling TA		Sorl1				Mrps24	Ndufs4	Papss2		Plekha1		Vangl1
CLTRN	K cells (GIP+)		SERPINA6	Cycling TA		Fkbp9				Mrps26	Ndufs5	Pbld2		Plekha6		Dusp3
PF4V1	K cells (GIP+)		CCDC34	Cycling TA		Aaas				Mrps33	Ndufs6	Pck1		Plekhf2		Ccdc120
PLCXD3	K cells (GIP+)		RNASEH2A	Cycling TA		Epn3				Mrps5	Ndufs7	Pdcd10		Plin3		Mboat1
PRRG4	K cells (GIP+)		LMNB1	Cycling TA		Frmd6				Mrps7	Ndufv1	Pdcd6		Pmaip1		Ccdc68
LINC00982	K cells (GIP+)		DHFR	Cycling TA		Alcam				Mt1	Ndufv2	Pdzk1		Pmepa1		Tuft1
BCHE	K cells (GIP+)		TUBB	Cycling TA		G6pdx				Mtch1	Ndufv3	Pepd		Pmp22		Ecel1
HIGD1A	K cells (GIP+)		MCM5	Cycling TA		Abi3				Mtdh	Nfe2l2	Pfkp		Pnpla7		Fam46b
FABP5	K cells (GIP+)		CTB-175P5.4	Cycling TA		B9d1				Mydgf	Nipsnap3b	Pfn1		Pnrc1		Id3
TM4SF5	K cells (GIP+)		PPP1R1B	Cycling TA		Zbtb32				Myl12a	Nlrp6	Pgrmc1		Pold4		Car2
MAST4	K cells (GIP+)		URAD	Cycling TA		Il4ra				Naa10	Nr3c1	Pgrmc2		Por		Vgll3
SPAG5	K cells (GIP+)		HMGCS2	Cycling TA		Trp53inp1				Naa38	Oaz1	Pigr		Ppm1j		Klf6
FKBP2	K cells (GIP+)		NUDT1	Cycling TA		1700066b19rik				Naa50	Ociad2	Pitpna		Ppp1r11		S100a11
DPP7	K cells (GIP+)		PLA2G2A	Cycling TA		Gjb3				Naca	Ogt	Pkm		Ppp1r12a		S100a6
NELL2	K cells (GIP+)		MIS18A	Cycling TA		Zfp52				Ncl	Ost4	Pla2g12b		Ppp1r15b		Id1
CRYBG3	K cells (GIP+)		LEFTY1	Cycling TA		Plcd3				Ndufaf4	Ostf1	Pla2g16		Ppp1r2		Isg20
PTGER3	K cells (GIP+)		IDH2	Cycling TA		Btg2				Ndufb6	Otc	Plpp1		Ppp2ca		Susd2
CHRNA5	K cells (GIP+)		RP11-519G16.5	Cycling TA		Slc19a2				Ndufc2	Pccb	Pls1		Prkcd		Capn5
ACP2	K cells (GIP+)		SHMT1	Cycling TA		Slco4a1				Ndufs8	Pcsk5	Pon2		Prr13		Gml
AC008124.1	K cells (GIP+)		CLDN15	Cycling TA		Baiap2				Nedd8	Pdha1	Ppa1		Prr15l		Abhd2
LINC00907	K cells (GIP+)		RFC2	Cycling TA		Ercc5				Nfib	Pfdn5	Ppp1r14d		Ptbp3		Slc5a6
CTSO	K cells (GIP+)		C19orf48	Cycling TA		Abhd4				Nhp2	Pgam1	Prdx5		Ptger4		Ppl
BLCAP	K cells (GIP+)		GMNN	Cycling TA		Kcnn4				Nhp2l1	Pgd	Prkcz		Ptp4a1		Prkcdbp
GCG	L cells (PYY+)		CKS1B	Cycling TA		Dhh				Nme1	Pgp	Prkg2		Ptprr		Klf4
PRPH	L cells (PYY+)		GCHFR	Cycling TA		Ap1s3				Nol7	Phgr1	Prlr		Ptrh1		Tm4sf4
FAP	L cells (PYY+)		CTD-2090I13.1	Cycling TA		Wnt4				Nomo1	Plac8	Prr15		Pvrl3		Clic4
FGFBP3	L cells (PYY+)		KCNJ3	Cycling TA		Glis3				Nono	Plpp2	Psmb10		Pxdc1		Ston1
INSL5	L cells (PYY+)		THOC3	Cycling TA		Tnfaip8				Nop10	Pnkd	Psmb8		Rab11fip1		Pmaip1
MLN	M/X cells (MLN/GHRL+)		TRAP1	Cycling TA		Mlkl				Npc2	Pomp	Psme2		Rab24		Als2cr4
GHRL	M/X cells (MLN/GHRL+)		NASP	Cycling TA		Phlda2				Npepps	Ppdpf	Ptprf		Rab30		Derl3
ACSL1	M/X cells (MLN/GHRL+)		AC009501.4	Cycling TA		Fosl1				Npm1	Ppib	Pttg1ip		Rac1		Prrg4
IL20RA	M/X cells (MLN/GHRL+)		PCNA	Cycling TA		Dusp22				Npm3	Ppp1cb	Rab3gap2		Rasgef1b		Ppp1r9a
ACOT7	M/X cells (MLN/GHRL+)		UGT2B17	Cycling TA		Hspa2				Nsa2	Prdx1	Rab5c		Rassf1		S1pr2
VSTM2L	M/X cells (MLN/GHRL+)		PHGR1	E.Absorptive		Wtip				Nt5c	Prdx2	Rab6a		Rc3h1		Arl4c
ATF7IP2	M/X cells (MLN/GHRL+)		KRT8	E.Absorptive		Soga2				Nucks1	Prdx6	Rbp2		Rhob		Jag2
ASAH1	M/X cells (MLN/GHRL+)		LGALS4	E.Absorptive		Klhl13				Nudc	Prelid1	Rdh7		Rhoc		1700016K19Rik
ASGR1	M/X cells (MLN/GHRL+)		REN	E.Absorptive		Camkk1				Nudcd2	Prkar2a	Reep6		Rhod		Rassf8
PDE3B	M/X cells (MLN/GHRL+)		SULT1E1	E.Absorptive		Capn5				Nudt19	Prpsap1	Retsat		Rhof		Id2
CLEC4G	M/X cells (MLN/GHRL+)		C4BPA	E.Absorptive		Ica1				Nudt21	Psenen	Rhou		Rhpn2		Gm7008
WNK3	M/X cells (MLN/GHRL+)		FABP1	E.Absorptive		Tnfrsf10b				Nxf1	Psma4	Rmdn3		Riok3		Rras2
BHMT	M/X cells (MLN/GHRL+)		OTOP3	E.Absorptive		Gadd45b				Oat	Psmb9	Rnf167		Rnasel		Arhgef17
NSG2	M/X cells (MLN/GHRL+)		CEACAM3	E.Absorptive		Exoc4				Ola1	Psmd8	Rnpepl1		Rnf103		Prnd
SLC8A1	M/X cells (MLN/GHRL+)		KIAA1239	E.Absorptive		Rgs17				Onecut2	Psme1	S100g		Rnf186		Cgnl1
RAPGEF4	M/X cells (MLN/GHRL+)		MYOM1	E.Absorptive		Stx11				Ostc	Rab10	Samhd1		Rnh1		Gm6096
PGM5	M/X cells (MLN/GHRL+)		MSLN	E.Absorptive		Rps19				Pa2g4	Rab14	Sar1b		S100a10		1700019L03Rik
AGT	M/X cells (MLN/GHRL+)		FXYD3	E.Absorptive		Gusb				Pabpc1	Rab18	Scamp5		S100a11		Bicd1
EPHA4	M/X cells (MLN/GHRL+)		OTOP2	E.Absorptive		Serpinh1				Papola	Rab2a	Sco2		S100a6		Mdfi
CCL20	Microfold cell		MYPN	E.Absorptive		Cpt1c				Park7	Rala	Scoc		Samd8		Areg
CCL23	Microfold cell		CA4	E.Absorptive		Btbd11				Pbrm1	Rap1a	Scp2		Sbds		Grasp
TFF2	Microfold cell		BEST4	E.Absorptive		Fam149a				Pcbd1	Reg1	Sdf4		Scamp2		Ptpn21
ICAM2	Microfold cell		CTSE	E.Absorptive						Pcbp1	Reg3a	Sec13		Sdcbp2		Fos
PGC	Microfold cell		EPCAM	E.Absorptive						Pcbp2	Reg3b	Sec23a		Selk		Palld
CTSE	Microfold cell		SDCBP2	E.Absorptive						Pcnp	Reg3g	Sec24c		Serpinb1a		Krt18
SPINK5	Microfold cell		KRT18	E.Absorptive						Pdap1	Rer1	Sec31a		Serpinb6a		6030445D17Rik
ANXA10	Microfold cell		S100A6	E.Absorptive						Pdcd4	Rhoa	Sectm1b		Sertad1		Samd9l
LYZ	Microfold cell		CLDN3	E.Absorptive						Pdcd5	Rnpep	Serf2		Sfn		Osbpl5
MIA	Microfold cell		LGALS3	E.Absorptive						Pdia3	Romo1	Sgpl1		Sh3glb1		Steap2
CLDN18	Microfold cell		CLDN7	E.Absorptive						Pdia6	Rps6ka1	Sh3bgrl		Sidt2		Rbms1
FOXQ1	Microfold cell		CPA2	E.Absorptive						Pebp1	Rrbp1	Slc16a10		Skil		Ccl20
TNFAIP2	Microfold cell		CELA3A	E.Absorptive						Pfdn1	Rtn3	Slc25a10		Slc16a3		Cldn4
KCNE3	Microfold cell		RP11-416N2.3	E.Absorptive						Pfdn6	Samm50	Slc25a11		Slc17a4		Akr1b8
MUC5AC	Microfold cell		CA7	E.Absorptive						Pgls	Sat1	Slc25a15		Slc25a22		Agtpbp1
GP2	Microfold cell		RP11-116O18.1	E.Absorptive						Pglyrp1	Scand1	Slc25a24		Slc28a2		Irgm2
MUCL3	Microfold cell		LYPD8	E.Absorptive						Phb	Sdha	Slc25a36		Slc34a2		Lmo7
AKR1C2	Microfold cell		CELA3B	E.Absorptive						Phb2	Sdhb	Slc25a45		Slc9a2		Pim1
AKR1C3	Microfold cell		RP11-10N16.2	E.Absorptive						Phf5a	Sdhc	Slc25a5		Smad7		Tulp2
SOX8	Microfold cell		CLDN4	E.Absorptive						Pkig	Sdhd	Slc25a51		Snx7		Ptrh1
MUC6	Microfold cell		TSPAN1	E.Absorptive						Pkn2	Selt	Slc26a2		Socs4		Sh3tc1
LTB	Microfold cell		RP11-227H15.4	E.Absorptive						Plcb3	Sema4g	Slc2a2		Spag9		Gm7665
MSMB	Microfold cell		ADCY5	E.Absorptive						Plp2	Sephs2	Slc31a1		Specc1l		Arnt2
CAV1	Microfold cell		RP11-1220K2.2	E.Absorptive						Polr1d	Sepw1	Slc35a3		Spint1		Gadd45b
HS3ST1	Microfold cell		C15orf48	E.Absorptive						Polr2e	Serinc3	Slc35c2		Sqstm1		Mapk11
VSIG1	Microfold cell		KRT20	E.Absorptive						Polr2f	Serp1	Slc35f5		Src		Fam160a1
TYMP	Microfold cell		C12orf36	E.Absorptive						Polr2j	Sfxn1	Slc3a2		Srsf5		Macf1
AC020656.1	Microfold cell		CEACAM6	E.Absorptive						Polr2k	Sis	Slc43a2		Srxn1		Acot9
IL1B	Microfold cell		AQP7	E.Absorptive						Polr2l	Skp1a	Slc4a4		Ssfa2		Gjb3
SLC2A6	Microfold cell		KPNA7	E.Absorptive						Pop5	Slc25a3	Slc4a7		St14		Phlda1
NTS	N cells (NTS+)		PIGR	E.Absorptive						Ppia	Slc25a39	Slc51a		St3gal1		Lrrfip1
CDKN1A	N cells (NTS+)		LINC00520	E.Absorptive						Ppig	Slc26a3	Slc51b		Stk17b		Phlda2
RARRES1	N cells (NTS+)		GPR37L1	E.Absorptive						Ppp1ca	Slc35b1	Slc5a1		Stk25		Sh3bp5
CPLX2	N cells (NTS+)		CEACAM5	E.Absorptive						Ppp1cc	Slc35g1	Slc5a12		Suco		Plcd3
ETV1	N cells (NTS+)		GUCA2A	E.Absorptive						Ppp1r14b	Slc39a5	Slc6a20a		Susd2		Paqr8
MS4A8	N cells (NTS+)		PTPRR	E.Absorptive						Ppp1r1b	Slc6a6	Slc7a7		Sys1		Slc44a2
CYP4F3	N cells (NTS+)		ELF3	E.Absorptive						Prdx3	Slc7a8	Slc7a9		Taldo1		Chac1
PCSK1N	N cells (NTS+)		SLC15A1	E.Absorptive						Prkca	Smagp	Smad4		Tax1bp1		Podxl
LXN	N cells (NTS+)		GLRA4	E.Absorptive						Prrc2c	Smim20	Smdt1		Tax1bp3		Asap1
AC005019.2	N cells (NTS+)		LINC00955	E.Absorptive						Prss32	Smim7	Smim22		Tbrg1		Edn3
ARRDC4	N cells (NTS+)		MEIS1	E.Absorptive						Psap	Snf8	Smim24		Tes		Litaf
HLA-A	N cells (NTS+)		PRSS3	E.Absorptive						Psma1	Snx3	Smlr1		Tff3		Ptprt
VPS13A	N cells (NTS+)		SAA2	E.Absorptive						Psma2	Sod2	Soat2		Tgoln1		Serpinb5
ID1	N cells (NTS+)		LINC00704	E.Absorptive						Psma3	Spcs1	Sod1		Tkt		Anxa5
CNFN	N cells (NTS+)		RAB6B	E.Absorptive						Psma5	Spcs2	Sord		Tle3		Maff
SLC6A19	N cells (NTS+)		GUCA2B	E.Absorptive						Psma6	Spr	Spink1		Tm4sf4		Herc6
ARFGEF3	N cells (NTS+)		CDA	E.Absorptive						Psma7	Sptssa	Spink4		Tmbim1		Tctex1d2
SYT7	N cells (NTS+)		RP1-35C21.1	E.Absorptive						Psmb1	Ssr3	Sptbn1		Tmcc3		Flnb
C16orf54	N cells (NTS+)		ASPRV1	E.Absorptive						Psmb2	Ssu72	Stx12		Tmem140		Rhof
AC024610.2	N cells (NTS+)		S100A10	E.Absorptive						Psmb3	Stard4	Stx7		Tmem238		Tsc22d2
VAMP2	N cells (NTS+)		APOBEC1	E.Absorptive						Psmb4	Stk16	Sucla2		Tmem43		Ifrd1
DRAIC	N cells (NTS+)		TMEM54	E.Absorptive						Psmb5	Stt3a	Sult1b1		Tmprss4		Trim15
UCN3	N cells (NTS+)		EMP1	E.Absorptive						Psmb6	Suclg1	Sult1d1		Tmsb10		Ssh1
SOWAHA	N cells (NTS+)		KNG1	E.Absorptive						Psmb7	Svip	Tapbp		Tmsb4x		Ereg
CDKN2C	N cells (NTS+)		SMIM22	E.Absorptive						Psmc3	Tbca	Tcn2		Tnfrsf1a		Rusc2
CXCL16	N cells (NTS+)		CDHR2	E.Absorptive						Ptbp1	Tceb1	Tfg		Tnip1		Rassf1
B3GALT5	N cells (NTS+)		CIDEC	E.Absorptive						Ptges3	Tceb2	Tgfbi		Tollip		Steap1
PLXDC2	N cells (NTS+)		AQP12A	E.Absorptive						Ptma	Tex261	Tkfc		Tpm1		Trip6
TBX3	N cells (NTS+)		SPIB	E.Absorptive						Ptms	Timm8b	Tm4sf20		Tppp3		Sez6l2
PPARA	N cells (NTS+)		CA2	E.Absorptive						Ptp4a2	Tjp3	Tm4sf5		Trib1		Acot10
DEFA5	Paneth		C19orf33	E.Absorptive						Purb	Tma7	Tm6sf2		Trim15		Krt23
DEFA6	Paneth		SERPINB5	E.Absorptive						Pycard	Tmco1	Tm9sf2		Trim25		Tnks1bp1
REG3A	Paneth		SSUH2	E.Absorptive						Qdpr	Tmed10	Tmbim4		Trim40		Hist1h2bj
REG1A	Paneth		RP11-1399P15.1	E.Absorptive						Rab25	Tmed7	Tmbim6		Tsc22d4		Pparg
DCN	Paneth		LINGO1	E.Absorptive						Rad21	Tmem14c	Tmed4		Tuba1c		Oasl1
JCHAIN	Paneth		C11orf86	E.Absorptive						Rad23b	Tmem183a	Tmem120a		Tubb2a		Fam59a
PRSS2	Paneth		RP11-798K3.2	E.Absorptive						Ralbp1	Tmem205	Tmem135		Tubb4b		Plec
MGP	Paneth		SECTM1	E.Absorptive						Raly	Tomm70a	Tmem160		Tuft1		Smad7
OLFM4	Paneth		SLC14A2	E.Absorptive						Ran	Tram1	Tmem167		Ubb		Arid5a
PLA2G2A	Paneth		CLCA4	E.Absorptive						Ranbp1	Trappc6a	Tmem184a		Ubc		Rtp4
FABP6	Paneth		CYSTM1	E.Absorptive						Rangrf	Trim2	Tmem236		Ugcg		1700012L04Rik
ITLN2	Paneth		ITM2C	E.Absorptive						Rbbp7	Tspan15	Tmem243		Utp14b		Cwh43
IGHV1-2	Paneth		GPR110	E.Absorptive						Rbm25	Tstd1	Tmem30b		Vdac2		Dennd2c
SFRP2	Paneth		TM4SF20	E.Absorptive						Rbm3	Twf1	Tmem33		Vps37b		Pwwp2b
IGKV3-20	Paneth		CEACAM1	E.Absorptive						Rbm39	Txn1	Tmem41a		Vps4b		Cnksr1
IGLV1-40	Paneth		IFI27	E.Absorptive						Rbm8a	Txnrd1	Tmem45b		Wasl		Tcte2
IGHV1-18	Paneth		MUC13	E.Absorptive						Rbp7	Ube2d3	Tmem54		Wsb2		Glt28d2
CFD	Paneth		GPR115	E.Absorptive						Rbx1	Ube2j2	Tmem59		Yod1		Tmem188
IGHV4-59	Paneth		ABCG2	E.Absorptive						Rnaseh2c	Ube2l3	Tmem86b		Ypel5		Mettl7b
IGHA1	Paneth		RP11-771K4.1	E.Absorptive						Rnf10	Ube2m	Tmem98		Zc3h13		Glipr1
LUM	Paneth		SRI	E.Absorptive						Rnf5	Ube4b	Tmem9b		Zcchc6		Tjp1
SPARCL1	Paneth		SLC5A11	E.Absorptive						Rnf7	Ubl3	Tonsl		Zfand2a		1700047I17Rik2
IGLV3-19	Paneth		CEACAM7	E.Absorptive						Rp9	Ubl5	Tor1aip2		Zfand5		Grb10
IGHV3-21	Paneth		MEP1A	E.Absorptive						Rpl10	Ubxn1	Tpi1		Zfp36		Egfr
IGLV2-23	Paneth		TRIM31	E.Absorptive						Rpl10-ps3	Ucp2	Trappc2l		Zfp703		Dhx58
IGHV3-7	Paneth		ALDOB	E.Absorptive						Rpl10a	Ufm1	Trim31		Zmiz1		Neu1
COL3A1	Paneth		HSD17B2	E.Absorptive						Rpl11	Uqcr10	Tsc22d1				Crlf3
KLK12	Progenitor (NEUROG3+)		NLN	E.Absorptive						Rpl12	Uqcr11	Tsc22d3				Trib3
NEUROG3	Progenitor (NEUROG3+)		MISP	E.Absorptive						Rpl13	Uqcrb	Tspan3				Hpse
USP18	Progenitor (NEUROG3+)		AOC1	E.Absorptive						Rpl13-ps3	Uqcrc1	Ttyh2				Stc2
SUSD2	Progenitor (NEUROG3+)		C10orf99	E.Absorptive						Rpl13a	Uqcrc2	Txndc17				Angptl6
HES6	Progenitor (NEUROG3+)		CLDN23	E.Absorptive						Rpl13a-ps1	Uqcrfs1	Ubald2				Fam43a
KIF19	Progenitor (NEUROG3+)		CDHR5	E.Absorptive						Rpl14	Uqcrh	Ubqln1				Arid3a
LRRC74B	Progenitor (NEUROG3+)		PLAC8	E.Absorptive						Rpl15	Uqcrq	Ugdh				Gdf15
DLL3	Progenitor (NEUROG3+)		GPA33	E.Absorptive						Rpl17	Usmg5	Ugt2b34				Dusp8
AL450311.2	Progenitor (NEUROG3+)		MYO15B	E.Absorptive						Rpl18	Vcp	Vapa				Tgfbr2
OLFML2B	Progenitor (NEUROG3+)		MGAM	E.Absorptive						Rpl18a	Vdac1	Vat1				Pam
TFPI2	Progenitor (NEUROG3+)		MALL	E.Absorptive						Rpl19	Vdac3	Vdr				Fam83h
DGKZ	Progenitor (NEUROG3+)		HPGD	E.Absorptive						Rpl21	Vimp	Vmp1				Otud7b
CLPS	Progenitor (NEUROG3+)		SERINC2	E.Absorptive						Rpl22	Xbp1	Vnn1				Pgap1
CACNA2D1	Progenitor (NEUROG3+)		TMIGD1	E.Absorptive						Rpl22l1	Yif1a	Wbp2				Pvr
COL16A1	Progenitor (NEUROG3+)		AC069277.2	E.Absorptive						Rpl23	Ywhab	Wdr1				Il28ra
POU2F2	Progenitor (NEUROG3+)		GPRC5A	E.Absorptive						Rpl23a	Ywhaz	Xpnpep1				S100a16
PIMREG	Progenitor (NEUROG3+)		HRCT1	E.Absorptive						Rpl23a-ps3	Zfp706	Xpnpep2				Raph1
GGT5	Progenitor (NEUROG3+)		SULT1A2	E.Absorptive						Rpl24	Znhit1	Ykt6				5730528L13Rik
CDKAL1	Progenitor (NEUROG3+)		PRAP1	E.Absorptive						Rpl26		Zdhhc7				Otud1
FSCN1	Progenitor (NEUROG3+)		DMBT1	E.Absorptive						Rpl27		Zfand6				Ifi27l1
MYCL	Progenitor (NEUROG3+)		SLC6A8	E.Absorptive						Rpl27-ps3		Zzef1				Plekhg3
RASA4	Progenitor (NEUROG3+)		DHRS9	E.Absorptive						Rpl27a						Tspan4
HEPACAM2	Progenitor (NEUROG3+)		PPP1R14D	E.Absorptive						Rpl28						Krt14
CBFA2T2	Progenitor (NEUROG3+)		RP11-48O20.4	E.Absorptive						Rpl29						Kctd10
RAPGEF5	Progenitor (NEUROG3+)		HIST1H1C	E.Absorptive						Rpl3						Kctd11
CYP27A1	Progenitor (NEUROG3+)		TMEM45B	E.Absorptive						Rpl30						Pcyt1a
NHLH1	Progenitor (NEUROG3+)		TSPAN8	E.Absorptive						Rpl31						Il3ra
RGS12	Progenitor (NEUROG3+)		APOBEC3B	E.Absorptive						Rpl32						H2-T24
POLR2J3.1	Progenitor (NEUROG3+)		MS4A12	E.Absorptive						Rpl34						Ncrna00085
RCOR2	Progenitor (NEUROG3+)		TP53INP2	E.Absorptive						Rpl35						Tbc1d2
APOE	Proximal progenitor		FAM3D	E.Absorptive						Rpl35a						Myo1h
FGB	Proximal progenitor		KRT19	E.Absorptive						Rpl36						Capn13
FGG	Proximal progenitor		TMEM171	E.Absorptive						Rpl36a						Krt16
AFP	Proximal progenitor		STAP2	E.Absorptive						Rpl36al						Flot2
CPS1	Proximal progenitor		TST	E.Absorptive						Rpl37						Tagln2
FGA	Proximal progenitor		PRR15L	E.Absorptive						Rpl37a						Rapgef2
HMGA1	Proximal progenitor		TMEM37	E.Absorptive						Rpl38						Suox
C6	Proximal progenitor		AMN	E.Absorptive						Rpl39						Pdgfb
FILIP1L	Proximal progenitor		SPINT1	E.Absorptive						Rpl4						Baiap2
APOA2	Proximal progenitor		TMPRSS2	E.Absorptive						Rpl41						Mcam
GJA1	Proximal progenitor		LAMB3	E.Absorptive						Rpl5						Krt9
PIEZO2	Proximal progenitor		GCNT3	E.Absorptive						Rpl6						Nceh1
ISX	Proximal progenitor		SLC22A18	E.Absorptive						Rpl6l						Osbpl3
CDH2	Proximal progenitor		LINC00035	E.Absorptive						Rpl7						Krt17
PRDM1	Proximal progenitor		LINC00483	E.Absorptive						Rpl7a						Alppl2
PDE11A	Proximal progenitor		ANPEP	E.Absorptive						Rpl7a-ps5						Eid2
MRPL23	Proximal progenitor		PKIB	E.Absorptive						Rpl8						Spire1
OSR2	Proximal progenitor		SLC51B	E.Absorptive						Rpl9						Igtp
UHRF1	Proximal progenitor		AQP8	E.Absorptive						Rpl9-ps6						Epha4
MRPL12	Proximal progenitor		CHP2	E.Absorptive						Rplp0						Slco2a1
PPP1R14A	Proximal progenitor		RHOF	E.Absorptive						Rplp1						F2rl1
AMHR2	Proximal progenitor		CTD-2228K2.5	E.Absorptive						Rplp2						Dusp18
CCL25	Stem cells		MYH14	E.Absorptive						Rpn1						Myadm
LGR5	Stem cells		AGPAT2	E.Absorptive						Rpn2						Tnfrsf21
CDCA7	Stem cells		EFNA1	E.Absorptive						Rpp21						Ccdc85b
MYC	Stem cells		CCL15	E.Absorptive						Rps10						Tspan6
RGMB	Stem cells		C2orf88	E.Absorptive						Rps11						Ccrn4l
IFITM1	Stem cells		C8G	E.Absorptive						Rps12						Slc45a3
EDN1	Stem cells		MDK	E.Absorptive						Rps12-ps3						Frmd4b
FXYD5	Stem cells		SLC26A3	E.Absorptive						Rps13						Lamc1
ALDH1B1	Stem cells		CCNYL1	E.Absorptive						Rps14						Susd1
ZBTB38	Stem cells		RHOV	E.Absorptive						Rps15						B430305J03Rik
KRTCAP3	Stem cells		MT1H	E.Absorptive						Rps15a						Hsd17b2
CDKN1B	Stem cells		PHGR1	E.Absorptive_All						Rps16						Anxa2
EPHB2	Stem cells		LGALS4	E.Absorptive_All						Rps17						AA986860
EXOSC5	Stem cells		RP11-116O18.1	E.Absorptive_All						Rps18						Krt19
TMEM106C	Stem cells		RP11-567C2.1	E.Absorptive_All						Rps18-ps3						Fam101b
STAMBPL1	Stem cells		DAO	E.Absorptive_All						Rps19						Krt8
MRPS25	Stem cells		FABP1	E.Absorptive_All						Rps2						Prkx
MAT2B	Stem cells		KRT8	E.Absorptive_All						Rps20						Ptprr
WDR74	Stem cells		C15orf48	E.Absorptive_All						Rps21						Epb4.1l1
NUDT21	Stem cells		MEP1B	E.Absorptive_All						Rps23						Myo1e
NOP16	Stem cells		PIGR	E.Absorptive_All						Rps24						Ngfrap1
SESN1	Stem cells		RP11-227H15.4	E.Absorptive_All						Rps25						Oas2
SRPK1	Stem cells		FXYD3	E.Absorptive_All						Rps26						St6galnac4
CCDC58	Stem cells		OTOP3	E.Absorptive_All						Rps26-ps1						Arf2
PTPRK	Stem cells		RP11-209E8.1	E.Absorptive_All						Rps27						Rai14
NIFK	Stem cells		CELA3A	E.Absorptive_All						Rps27a						Pik3cb
APOLD1	Stem cells		EPCAM	E.Absorptive_All						Rps27l						K230010J24Rik
MRPL16	Stem cells		TMIGD1	E.Absorptive_All						Rps27rt						Stk10
THRA	Stem cells		CELA3B	E.Absorptive_All						Rps28						Krt42
REPIN1	Stem cells		CA2	E.Absorptive_All						Rps29						Gm10129
SH2D6	Tuft		GDPD2	E.Absorptive_All						Rps3						Ddah1
LRMP	Tuft		KRT12	E.Absorptive_All						Rps3a1						Tmem43
FYB1	Tuft		CLDN7	E.Absorptive_All						Rps4x						Tubb2a
PSTPIP2	Tuft		PLA2G12B	E.Absorptive_All						Rps5						BC025446
PTGS1	Tuft		SLC30A10	E.Absorptive_All						Rps6						Gas2l3
TRPM5	Tuft		CTC-490G23.2	E.Absorptive_All						Rps7						Dusp8
HCK	Tuft		KRT14	E.Absorptive_All						Rps8						Rap2b
BMX	Tuft		CYP2C9	E.Absorptive_All						Rps9						Snai3
SH2D7	Tuft		GLRA4	E.Absorptive_All						Rpsa						Porcn
ALOX5	Tuft		SLC51A	E.Absorptive_All						Rwdd1						Kank2
HPGDS	Tuft		RP11-59E19.1	E.Absorptive_All						Sap18						2010109K11Rik
PLCG2	Tuft		HSPB3	E.Absorptive_All						Sdc4						1600029D21Rik
PTPN18	Tuft		LINC00974	E.Absorptive_All						Sec11a						Lmna
AZGP1	Tuft		SLC51B	E.Absorptive_All						Sec61a1						Uap1l1
AVIL	Tuft		LGALS3	E.Absorptive_All						Sec61b						Ezr
SPTLC2	Tuft		SLC26A2	E.Absorptive_All						Sec61g						Tmem62
RASSF6	Tuft		CDKN2B	E.Absorptive_All						Sep15						Psat1
IL17RB	Tuft		C19orf33	E.Absorptive_All						Serbp1						Far1
POU2F3	Tuft		AQP7	E.Absorptive_All						Set						Sult1c2
CCSER1	Tuft		C11orf86	E.Absorptive_All						Setd8						Capg
MATK	Tuft		TRPM6	E.Absorptive_All						Sf3b1						Mospd2
CCDC129	Tuft		MS4A12	E.Absorptive_All						Sf3b2						Rhbdf1
ZFHX3	Tuft		SLC6A19	E.Absorptive_All						Sf3b5						Fam38a
HOTAIRM1	Tuft		HSD3B2	E.Absorptive_All						Sf3b6						Npff
GRK5	Tuft		MALL	E.Absorptive_All						Sfpq						Gm5129
ATP2A3	Tuft		ABTB2	E.Absorptive_All						Sh3bgrl3						Cdc42ep3
GRASP	Tuft		RP11-542M13.2	E.Absorptive_All						Shfm1						Xpnpep2
GNG13	Tuft		CES2	E.Absorptive_All						Slbp						Gm17541
TPM1	Tuft		KRT18	E.Absorptive_All						Slc12a2						Pxmp2
HTR3E	Tuft		TMEM54	E.Absorptive_All						Slirp						Tead1
INS	Œ≤ cells (INS+)		USP2	E.Absorptive_All						Smarca5						1700069B07Rik
MAFB	Œ≤ cells (INS+)		LINC00704	E.Absorptive_All						Smim11						2810008M24Rik
UCHL1	Œ≤ cells (INS+)		RP1-35C21.1	E.Absorptive_All						Snrpb						Bcl2l1
TUBB3	Œ≤ cells (INS+)		TUBAL3	E.Absorptive_All						Snrpd1						Gsdmd
SLC30A8	Œ≤ cells (INS+)		FAM151A	E.Absorptive_All						Snrpd2						9930012K11Rik
STMN2	Œ≤ cells (INS+)		CTD-2566J3.1	E.Absorptive_All						Snrpd3						Trim46
GNAS	Œ≤ cells (INS+)		SULT1A2	E.Absorptive_All						Snrpe						Tnfrsf10b
C4orf48	Œ≤ cells (INS+)		KRT19	E.Absorptive_All						Snrpf						Prkci
NLRP1	Œ≤ cells (INS+)		KNG1	E.Absorptive_All						Snrpg						Cdkl5
IGFBP5	Œ≤ cells (INS+)		SGK2	E.Absorptive_All						Socs2						Endod1
TUBA1A	Œ≤ cells (INS+)		CLCN2	E.Absorptive_All						Son						Pdp1
APLP1	Œ≤ cells (INS+)		CEACAM3	E.Absorptive_All						Spint2						Ifit2
EEF1A2	Œ≤ cells (INS+)		GCNT3	E.Absorptive_All						Sri						Strn3
TUBB2B	Œ≤ cells (INS+)		FAM132A	E.Absorptive_All						Srp14						Nfil3
FXYD6	Œ≤ cells (INS+)		SDCBP2	E.Absorptive_All						Srp9						Nek8
RNASEK	Œ≤ cells (INS+)		CEACAM7	E.Absorptive_All						Srrm1						Pacsin3
PTOV1	Œ≤ cells (INS+)		HKDC1	E.Absorptive_All						Srrm2						Myh14
TAGLN3	Œ≤ cells (INS+)		CDKN2B-AS1	E.Absorptive_All						Srsf1						Sqstm1
ACVR1C	Œ≤ cells (INS+)		S100A6	E.Absorptive_All						Srsf11						Enpp3
PLPPR5	Œ≤ cells (INS+)		TSPAN8	E.Absorptive_All						Srsf2						Actb
MLLT11	Œ≤ cells (INS+)		ALPI	E.Absorptive_All						Srsf3						Plekhg2
BASP1	Œ≤ cells (INS+)		PRSS3	E.Absorptive_All						Srsf6						Gas8
KLHDC8B	Œ≤ cells (INS+)		COL17A1	E.Absorptive_All						Srsf7						Gadd45a
SNRPN	Œ≤ cells (INS+)		PDZK1	E.Absorptive_All						Ssna1						Tmem140
OLFM2	Œ≤ cells (INS+)		SMIM22	E.Absorptive_All						Ssr1						Pgap1
HPCA	Œ≤ cells (INS+)		MEP1A	E.Absorptive_All						Ssr2						Cdon
HADH	Œ≤ cells (INS+)		SLC17A4	E.Absorptive_All						Ssr4						Slc25a4
H1FX	Œ≤ cells (INS+)		TST	E.Absorptive_All						Ssrp1						Abl2
SSBP4	Œ≤ cells (INS+)		CHP2	E.Absorptive_All						St13						4930572J05Rik
MAP1B	Œ≤ cells (INS+)		C10orf99	E.Absorptive_All						Stard10						Gch1
GPR183	Activated CD4 T		TSPAN1	E.Absorptive_All						Stard7						2310014L17Rik
SOCS3	Activated CD4 T		TEX11	E.Absorptive_All						Stmn1						Gm7334
TNFSF8	Activated CD4 T		TM4SF20	E.Absorptive_All						Stra13						Aim1
CH25H	Activated CD4 T		RP11-125B21.2	E.Absorptive_All						Stt3b						Slc4a11
SC5D	Activated CD4 T		PTPRR	E.Absorptive_All						Sub1						Rab23
FAAH2	Activated CD4 T		XDH	E.Absorptive_All						Suclg2						Avpi1
CMTM8	Activated CD4 T		CDA	E.Absorptive_All						Sumo1						Gsn
GZMK	CD8 Tmem		C1QTNF1-AS1	E.Absorptive_All						Sumo2						Hs3st1
DTHD1	CD8 Tmem		ABCG2	E.Absorptive_All						Sumo3						Pdzk1
GZMH	CX3CR1+ CD8 Tmem		SLC26A3	E.Absorptive_All						Swi5						Ccdc112
FGFBP2	CX3CR1+ CD8 Tmem		CLDN3	E.Absorptive_All						Syngr2						Hk1
FLNA	CX3CR1+ CD8 Tmem		LHX4	E.Absorptive_All						Sypl						Gpt2
LITAF	CX3CR1+ CD8 Tmem		HHLA2	E.Absorptive_All						Taf10						Cdc42se2
FCGR3A	CX3CR1+ CD8 Tmem		KRT13	E.Absorptive_All						Tagln2						Egr1
AHNAK	CX3CR1+ CD8 Tmem		SLC1A7	E.Absorptive_All						Tardbp						Mtap4
SYNE1	CX3CR1+ CD8 Tmem		HS3ST6	E.Absorptive_All						Tcp1						Vstm2l
TGFBR3	CX3CR1+ CD8 Tmem		WSCD1	E.Absorptive_All						Tecr						Slc22a23
COL6A3	CX3CR1+ CD8 Tmem		SLC15A1	E.Absorptive_All						Tfrc						Tmem125
ITGA4	CX3CR1+ CD8 Tmem		GDA	E.Absorptive_All						Thoc7						Abcc1
LPCAT1	CX3CR1+ CD8 Tmem		SLC6A8	E.Absorptive_All						Timm10b						Pacsin2
PRF1	CX3CR1+ CD8 Tmem		CEACAM1	E.Absorptive_All						Timm13						Eml2
AKNA	CX3CR1+ CD8 Tmem		KRTAP13-2	E.Absorptive_All						Tm9sf3						Slc31a2
SUN2	CX3CR1+ CD8 Tmem		MISP	E.Absorptive_All						Tmed2						Anln
TBX21	CX3CR1+ CD8 Tmem		RP11-800A18.4	E.Absorptive_All						Tmem147						Tmsb10
SMCHD1	CX3CR1+ CD8 Tmem		ANPEP	E.Absorptive_All						Tmem208						Crym
KLF3	CX3CR1+ CD8 Tmem		ELF3	E.Absorptive_All						Tmem234						Trib1
PXN	CX3CR1+ CD8 Tmem		PPP1R14D	E.Absorptive_All						Tmem256						Mxd1
SYNE2	CX3CR1+ CD8 Tmem		BEST4	E.Absorptive_All						Tmem258						Ubtd2
RASA3	CX3CR1+ CD8 Tmem		OTOP2	E.Absorptive_All						Tmpo						Slc10a2
MYO1G	CX3CR1+ CD8 Tmem		CTD-2228K2.5	E.Absorptive_All						Tomm20						Myo15b
S1PR5	CX3CR1+ CD8 Tmem		TMEM45B	E.Absorptive_All						Tomm22						4930402H24Rik
CHD1	CX3CR1+ CD8 Tmem		PKIB	E.Absorptive_All						Tomm40						Fam65a
CAPN2	CX3CR1+ CD8 Tmem		BMP3	E.Absorptive_All						Tomm5						Gm10020
PRKCB	CX3CR1+ CD8 Tmem		S100A14	E.Absorptive_All						Tomm7						4921536K21Rik
PATL2	CX3CR1+ CD8 Tmem		C2orf88	E.Absorptive_All						Top1						Agpat4
P2RY8	CX3CR1+ CD8 Tmem		LINC00035	E.Absorptive_All						Top2a						Arhgap21
TTC38	CX3CR1+ CD8 Tmem		CDHR5	E.Absorptive_All						Tpm3						Slc9a2
CYTH1	CX3CR1+ CD8 Tmem		CDH17	E.Absorptive_All						Tpt1						Zfp772
CST7	CX3CR1+ CD8 Tmem		EDN2	E.Absorptive_All						Tra2a						Shb
PRSS23	CX3CR1+ CD8 Tmem		ETHE1	E.Absorptive_All						Tra2b						Sdcbp2
CX3CR1	CX3CR1+ CD8 Tmem		RP11-48O20.4	E.Absorptive_All						Tsn						Agrn
B4GALT4	CX3CR1+ CD8 Tmem		AKR1B10	E.Absorptive_All						Tspan8						Sgtb
SRRT	CX3CR1+ CD8 Tmem		KRT20	E.Absorptive_All						Tspo						Rnf13
PTPRE	CX3CR1+ CD8 Tmem		GUCA2B	E.Absorptive_All						Tuba1b						Sh3rf2
LINC00944	CX3CR1+ CD8 Tmem		SELENBP1	E.Absorptive_All						Tubb5						BC022687
RAP1GAP2	CX3CR1+ CD8 Tmem		AMN	E.Absorptive_All						Txn2						Aldh1l2
KIAA1551	CX3CR1+ CD8 Tmem		LINC00483	E.Absorptive_All						Txnl1						Ttll1
GLG1	CX3CR1+ CD8 Tmem		CA4	E.Absorptive_All						U2af1						Slc25a24
GNLY	CX3CR1+ CD8 Tmem		DHRS11	E.Absorptive_All						Uba52						Trim34b
VCL	CX3CR1+ CD8 Tmem		SLC44A4	E.Absorptive_All						Ube2c						Cyp2w1
ITGAM	CX3CR1+ CD8 Tmem		SFN	E.Absorptive_All						Ube2d2a						Ddit3
FCRL6	CX3CR1+ CD8 Tmem		CLDN4	E.Absorptive_All						Ube2i						Gm98
C1orf21	CX3CR1+ CD8 Tmem		PRAP1	E.Absorptive_All						Ube2n						Pmepa1
UTRN	CX3CR1+ CD8 Tmem		STAP2	E.Absorptive_All						Ube2s						Ppp1r13l
SELPLG	CX3CR1+ CD8 Tmem		PLAC8	E.Absorptive_All						Ube3a						2210011C24Rik
INTS10	CX3CR1+ CD8 Tmem		CYSTM1	E.Absorptive_All						Uqcc2						A230050P20Rik
AKT3	CX3CR1+ CD8 Tmem		SLC22A18AS	E.Absorptive_All						Use1						2810474O19Rik
PRRG3	CX3CR1+ CD8 Tmem		MYH14	E.Absorptive_All						Vasp						Nxnl2
BTN3A3	CX3CR1+ CD8 Tmem		EFNA2	E.Absorptive_All						Wapl						2900073G15Rik
HPGDS	ILC2		HMGCS2	E.Absorptive_All						Wdr83os						Ttc22
GATA3	ILC2		GPA33	E.Absorptive_All						Wdr89						Tmem2
KRT1	ILC2		SULT1A1	E.Absorptive_All						Ybx1						1810048J11Rik
PTGDR2	ILC2		GUCA2A	E.Absorptive_All						Ybx3						Nipal1
IL1RL1	ILC2		HRCT1	E.Absorptive_All						Ywhae						Fam107b
GATA3-AS1	ILC2		SRI	E.Absorptive_All						Ywhah						Fez2
MBOAT2	ILC2		CKB	E.Absorptive_All						Ywhaq						Diap3
IL9R	ILC2		CA1	E.Absorptive_All						Zbtb7a						Tbx3
GADD45G	ILC2		AKR1C3	E.Absorptive_All						Zfos1						Ehd1
SOX4	ILC2		GNA11	E.Absorptive_All						Zfp207						Parp12
LGALS12	ILC2		FAM3D	E.Absorptive_All						Zfp36l2						Pla2g15
BACE2	ILC2		TMEM171	E.Absorptive_All						Zfp91						Sash1
HOTAIRM1	ILC2		CIDEC	E.Absorptive_All												Man2b2
ALAS1	ILC2		PRR15	E.Absorptive_All												Nxf7
SEC61B	ILC2		SLC22A18	E.Absorptive_All												Pip5k1a
C1orf162	ILC2		AOC1	E.Absorptive_All												Sbno2
AIF1	ILC2		RETSAT	E.Absorptive_All												Junb
PDE7B	ILC2		FLNB	E.Absorptive_All												Epb4.1l2
STMN1	ILC2		AQP8	E.Absorptive_All												Tspan9
TNFAIP8	ILC2		AGPAT2	E.Absorptive_All												Sema6a
NREP	ILC2		USP2-AS1	E.Absorptive_All												Lrrc8e
DUSP6	ILC2		SERINC2	E.Absorptive_All												Kif3a
TRIB2	ILC2		HSD11B2	E.Absorptive_All												Gm9775
TESPA1	ILC2		PCK1	E.Absorptive_All												Hist1h4d
VAMP7	ILC2		NDRG1	E.Absorptive_All												Flrt3
IL17RB	ILC2		MUC13	E.Absorptive_All												Btc
S100P	ILC2		LYPD8	E.Absorptive_All												Nudt17
TNFSF10	ILC2		ST14	E.Absorptive_All												Ctsl
RCBTB2	ILC2		SPINT2	E.Absorptive_All												6430598A04Rik
FAM110A	ILC2		IFI27	E.Absorptive_All												Pag1
PLIN2	ILC2		MVP	E.Absorptive_All												Ctnnal1
PLD3	ILC2		SLC14A2	E.Absorptive_All												Rasl11b
SMIM24	ILC2		LRRC19	E.Absorptive_All												Ubash3b
FSTL4	ILC2		RP11-30P6.6	E.Absorptive_All												Nbea
PLAGL1	ILC2		HSD17B2	E.Absorptive_All												Rnf19a
PRSS57	ILC2		MT1G	E.Absorptive_All												Usp46
LSM5	ILC2		CEACAM5	E.Absorptive_All												Slc44a4
MRPL51	ILC2		LL22NC03-32F9.1	E.Absorptive_All												Cd276
HDAC2	ILC2		CYP2B6	E.Absorptive_All												Ccdc64
IL4	ILC2		RP11-511I2.2	E.Absorptive_All												F11r
EGLN3	ILC2		MT1E	E.Absorptive_All												Kazn
MYL6B	ILC2		TRIM40	E.Absorptive_All												Gm17590
RBM17	ILC2		HAS3	E.Absorptive_All												Zfp568
DDAH2	ILC2		AC011298.2	E.Absorptive_All												Hic2
MGST2	ILC2		MT1H	E.Absorptive_All												Tln1
MLLT11	ILC2		SMIM22	E.Epithelial												Tpst2
KLHDC3	ILC2		PITX2	E.Epithelial												Dusp5
ATP6V1D	ILC2		EDN2	E.Epithelial												Tmtc2
CAMK1	ILC2		RP11-349K16.1	E.Epithelial												Cmpk2
MRFAP1	ILC2		C1orf116	E.Epithelial												Wls
AREG	ILC3		LGALS4	E.Epithelial
CAT	ILC3		BEST2	E.Epithelial
PCDH9	ILC3		CYP2B6	E.Epithelial
TLE1	ILC3		RP11-395P17.11	E.Epithelial
CHKA	ILC3		CTC-490G23.2	E.Epithelial
RIPK2	ILC3		SLC17A4	E.Epithelial
TNFSF4	ILC3		CKMT1A	E.Epithelial
IL18	ILC3		CAPN8	E.Epithelial
CD300LF	ILC3		RP11-747D18.1	E.Epithelial
HOXA9	ILC3		RBBP8NL	E.Epithelial
AC245014.3	ILC3		CKMT1B	E.Epithelial
LDLRAD3	ILC3		FAM3D	E.Epithelial
CITED2	ILC3		NXPE2	E.Epithelial
IGHA1	ILC3		RP11-680F8.1	E.Epithelial
STAC	ILC3		CTD-2547H18.1	E.Epithelial
CYGB	ILC3		PLA2G10	E.Epithelial
HOXA7	ILC3		STX19	E.Epithelial
VWA5A	ILC3		TMEM82	E.Epithelial
JCHAIN	ILC3		C10orf99	E.Epithelial
SPART	ILC3		CELA3A	E.Epithelial
HPN	ILCP		TMEM72	E.Epithelial
SCN1B	ILCP		SCGB2A1	E.Epithelial
TOX2	ILCP		B4GALNT2	E.Epithelial
IGFBP7	ILCP		AOC1	E.Epithelial
PEG10	ILCP		MIR194-2	E.Epithelial
JAG1	ILCP		SLC13A2	E.Epithelial
RRBP1	ILCP		FAM83B	E.Epithelial
CLEC11A	ILCP		HSPB3	E.Epithelial
ZBTB16	ILCP		AP1M2	E.Epithelial
RASD1	ILCP		SHD	E.Epithelial
GFRA2	ILCP		CTB-175P5.4	E.Epithelial
MOB2	ILCP		NAT2	E.Epithelial
CBFA2T2	ILCP		PIGR	E.Epithelial
IGFBP4	ILCP		LINC00992	E.Epithelial
GPR25	ILCP		SLC3A1	E.Epithelial
LTA	ILCP		KRT8	E.Epithelial
GRAMD1B	ILCP		RP11-30P6.6	E.Epithelial
HADH	ILCP		KRT18	E.Epithelial
LST1	ILCP		CCL15	E.Epithelial
MATN2	ILCP		AC009014.3	E.Epithelial
CFH	ILCP		AKR1B10	E.Epithelial
ATOX1	ILCP		AC011298.2	E.Epithelial
C1QTNF4	ILCP		HMGCS2	E.Epithelial
PREX1	ILCP		AC106876.2	E.Epithelial
LTC4S	ILCP		GJB1	E.Epithelial
PPP1R9A	ILCP		HHLA2	E.Epithelial
KCNQ5	ILCP		APOBEC1	E.Epithelial
SLC16A3	ILCP		ELF3	E.Epithelial
LZTFL1	ILCP		CDHR2	E.Epithelial
RAB18	ILCP		ESRP1	E.Epithelial
NR1D1	ILCP		SLC39A5	E.Epithelial
ZNF580	ILCP		C1orf210	E.Epithelial
HSPB1	ILCP		FUT2	E.Epithelial
LAPTM4B	ILCP		VIL1	E.Epithelial
NRIP1	ILCP		RAP1GAP	E.Epithelial
HSH2D	ILCP		PRR15L	E.Epithelial
PRAM1	ILCP		SEMA4G	E.Epithelial
CAMTA1	ILCP		CLRN3	E.Epithelial
TTC39C-AS1	ILCP		RP11-35P15.1	E.Epithelial
NFATC1	ILCP		URAD	E.Epithelial
SSBP3	ILCP		C3orf83	E.Epithelial
AL121820.2	ILCP		HSD11B2	E.Epithelial
IL17RE	ILCP		ENTPD8	E.Epithelial
LTB	ILCP		LGALS9B	E.Epithelial
SNAP29	ILCP		NEU4	E.Epithelial
RORC	ILCP		RP11-187E13.1	E.Epithelial
IL1R1	ILCP		C15orf48	E.Epithelial
SSBP2	ILCP		CLDN3	E.Epithelial
TEX30	ILCP		RP11-465B22.8	E.Epithelial
B4GALNT1	LTi-like NCR+ ILC3		RP11-542M13.2	E.Epithelial
KRT86	LTi-like NCR+ ILC3		C19orf33	E.Epithelial
KRT81	LTi-like NCR+ ILC3		TMEM61	E.Epithelial
GSN	LTi-like NCR+ ILC3		CBLC	E.Epithelial
JAML	LTi-like NCR+ ILC3		CLDN7	E.Epithelial
NCR2	LTi-like NCR+ ILC3		KLK4	E.Epithelial
AGPAT5	LTi-like NCR+ ILC3		PPP1R14D	E.Epithelial
SH2D1B	LTi-like NCR+ ILC3		EPCAM	E.Epithelial
MPG	LTi-like NCR+ ILC3		SMIM6	E.Epithelial
STAT3	LTi-like NCR+ ILC3		CWH43	E.Epithelial
SRI	LTi-like NCR+ ILC3		CAPN9	E.Epithelial
ALDOC	LTi-like NCR+ ILC3		FOXA3	E.Epithelial
WHRN	LTi-like NCR+ ILC3		RP11-297L17.2	E.Epithelial
KIAA1324	LTi-like NCR+ ILC3		RAB25	E.Epithelial
GYG1	LTi-like NCR+ ILC3		PRSS8	E.Epithelial
TGM2	LTi-like NCR+ ILC3		MUC1	E.Epithelial
MAP1LC3A	LTi-like NCR+ ILC3		RP11-395B7.2	E.Epithelial
POMT1	LTi-like NCR+ ILC3		LAMB3	E.Epithelial
AKAP12	LTi-like NCR+ ILC3		B3GALT5	E.Epithelial
SART3	LTi-like NCR+ ILC3		LINC00035	E.Epithelial
RGS9	LTi-like NCR+ ILC3		S100A14	E.Epithelial
CPNE7	LTi-like NCR+ ILC3		CMTM4	E.Epithelial
NDRG1	LTi-like NCR+ ILC3		LAD1	E.Epithelial
44441	LTi-like NCR+ ILC3		LINC00668	E.Epithelial
CASP3	LTi-like NCR+ ILC3		KLK15	E.Epithelial
AFF3	LTi-like NCR+ ILC3		REP15	E.Epithelial
IL7R	LTi-like NCR+ ILC3		VSIG2	E.Epithelial
PEBP1	LTi-like NCR+ ILC3		PRAP1	E.Epithelial
SIGLEC7	LTi-like NCR+ ILC3		MUC13	E.Epithelial
SLC38A3	LTi-like NCR+ ILC3		SLC44A4	E.Epithelial
ADTRP	LTi-like NCR+ ILC3		CDHR5	E.Epithelial
GPM6A	LTi-like NCR+ ILC3		CHP2	E.Epithelial
NCOA7	LTi-like NCR+ ILC3		MYH14	E.Epithelial
TMCO3	LTi-like NCR+ ILC3		PRSS3	E.Epithelial
MFGE8	LTi-like NCR+ ILC3		TSPAN8	E.Epithelial
EIPR1	LTi-like NCR+ ILC3		STAP2	E.Epithelial
IL4I1	LTi-like NCR+ ILC3		CDX2	E.Epithelial
IL23R	LTi-like NCR+ ILC3		CLDN4	E.Epithelial
CLASP2	LTi-like NCR+ ILC3		EPS8L3	E.Epithelial
ISOC1	LTi-like NCR+ ILC3		SFN	E.Epithelial
B3GNT7	LTi-like NCR+ ILC3		SPINK1	E.Epithelial
JMY	LTi-like NCR+ ILC3		SERINC2	E.Epithelial
ST6GALNAC3	LTi-like NCR+ ILC3		AMN	E.Epithelial
SLC37A1	LTi-like NCR+ ILC3		FXYD3	E.Epithelial
GDE1	LTi-like NCR+ ILC3		TMEM54	E.Epithelial
SLA	LTi-like NCR+ ILC3		CDX1	E.Epithelial
PLXNC1	LTi-like NCR+ ILC3		CA12	E.Epithelial
APP	LTi-like NCR+ ILC3		GPX2	E.Epithelial
PAPSS1	LTi-like NCR+ ILC3		PCK1	E.Epithelial
S100A13	LTi-like NCR+ ILC3		MISP	E.Epithelial
CA2	LTi-like NCR- ILC3		TSPAN1	E.Epithelial
NCKAP1	LTi-like NCR- ILC3		PTPRF	E.Epithelial
MAN1A1	LTi-like NCR- ILC3		TMEM45B	E.Epithelial
GPR146	LTi-like NCR- ILC3		AGR2	E.Epithelial
NCR3	MAIT cell		FCGBP	E.Epithelial
TRAV1-2	MAIT cell		KLF5	E.Epithelial
SPOCK2	MAIT cell		KRT19	E.Epithelial
CD8A	MAIT cell		CEACAM5	E.Epithelial
IFNGR1	MAIT cell		AKR1C3	E.Epithelial
LINC01644	MAIT cell		ST14	E.Epithelial
IL18RAP	MAIT cell		MT1G	E.Epithelial
TRBV20-1	MAIT cell		MGST1	E.Epithelial
MT2A	MAIT cell		LYPD8	E.Epithelial
SLC4A10	MAIT cell		MT1E	E.Epithelial
TC2N	MAIT cell		SDCBP2	E.Epithelial
KLRG1	MAIT cell		TST	E.Epithelial
FEZ1	MAIT cell		KRT20	E.Epithelial
SATB1	MAIT cell		CDH17	E.Epithelial
TRBV6-4	MAIT cell		FABP1	E.Epithelial
BLK	MAIT cell		SPINT1	E.Epithelial
TTC39C	MAIT cell		GPA33	E.Epithelial
PLXND1	MAIT cell		UGT2B17	E.Epithelial
GTF3C1	MAIT cell		DHRS11	E.Epithelial
CCL3	NK cell		CEACAM7	E.Epithelial
KLRC1	NK cell		MS4A12	E.Epithelial
TYROBP	NK cell		SLC26A2	E.Epithelial
CMC1	NK cell		CES2	E.Epithelial
FCER1G	NK cell		CKB	E.Epithelial
MATK	NK cell		CA2	E.Epithelial
KLRF1	NK cell		GUCA2B	E.Epithelial
NKG7	NK cell		STARD10	E.Epithelial
TESC	NK cell		PKIB	E.Epithelial
EOMES	NK cell		TCEA3	E.Epithelial
FGR	NK cell		SLC26A3	E.Epithelial
LINC00996	NK cell		SELENBP1	E.Epithelial
NCAM1	NK cell		ANPEP	E.Epithelial
IRF8	NK cell		SPINT2	E.Epithelial
CCL3L1	NK cell		GUCA2A	E.Epithelial
SYK	NK cell		CA1	E.Epithelial
CEBPD	NK cell		AQP8	E.Epithelial
LINC02446	SELL+ CD8 T		IFI27	E.Epithelial
NELL2	SELL+ CD8 T		LGALS3	E.Epithelial
S100B	SELL+ CD8 T		TMEM141	E.Epithelial
ARMH1	SELL+ CD8 T		CA4	E.Epithelial
LEF1	SELL+ CD8 T		TFF3	E.Epithelial
CCR7	SELL+ CD8 T		ETHE1	E.Epithelial
EEF1G	SELL+ CD8 T		ZG16	E.Epithelial
SELL	SELL+ CD8 T		CD9	E.Epithelial
NOSIP	SELL+ CD8 T		FABP1	E.Immature_Enterocytes
AP1M1	SELL+ CD8 T		PHGR1	E.Immature_Enterocytes
STMN3	SELL+ CD8 T		LGALS4	E.Immature_Enterocytes
ACTN1	SELL+ CD8 T		FXYD3	E.Immature_Enterocytes
COA1	SELL+ CD8 T		KRT8	E.Immature_Enterocytes
NIFK	SELL+ CD8 T		CA2	E.Immature_Enterocytes
NUCB2	SELL+ CD8 T		C15orf48	E.Immature_Enterocytes
PRKAR1B	SELL+ CD8 T		CLDN7	E.Immature_Enterocytes
SERPINF1	SELL+ CD8 T		SLC26A3	E.Immature_Enterocytes
FARS2	SELL+ CD8 T		PIGR	E.Immature_Enterocytes
CD79A	SELL+ CD8 T		TSPAN1	E.Immature_Enterocytes
PPA1	SELL+ CD8 T		PDZK1	E.Immature_Enterocytes
AC093157.1	SELL+ CD8 T		LGALS3	E.Immature_Enterocytes
LIMS2	SELL+ CD8 T		C19orf33	E.Immature_Enterocytes
CD248	SELL+ CD8 T		SLC26A2	E.Immature_Enterocytes
SERINC5	SELL+ CD8 T		KRT18	E.Immature_Enterocytes
CPNE2	SELL+ CD8 T		KRT20	E.Immature_Enterocytes
IKBKE	SELL+ CD8 T		MS4A12	E.Immature_Enterocytes
AC013264.1	SELL+ CD8 T		SLC51B	E.Immature_Enterocytes
BZW2	SELL+ CD8 T		S100A6	E.Immature_Enterocytes
LDLRAP1	SELL+ CD8 T		KRT19	E.Immature_Enterocytes
SGK1	SELL+ CD8 T		TMEM54	E.Immature_Enterocytes
BCL11A	SELL+ CD8 T		EPCAM	E.Immature_Enterocytes
DPH5	SELL+ CD8 T		CASP16	E.Immature_Enterocytes
GIMAP1	SELL+ CD8 T		MALL	E.Immature_Enterocytes
CD8B	SELL+ CD8 T		CES2	E.Immature_Enterocytes
PCNT	SELL+ CD8 T		SMIM22	E.Immature_Enterocytes
BCL9L	SELL+ CD8 T		CDHR5	E.Immature_Enterocytes
ABLIM1	SELL+ CD8 T		CTD-2228K2.5	E.Immature_Enterocytes
PASK	SELL+ CD8 T		FAM151A	E.Immature_Enterocytes
TBC1D10C	SELL+ CD8 T		CA1	E.Immature_Enterocytes
PRMT2	SELL+ CD8 T		CEACAM7	E.Immature_Enterocytes
ADSL	SELL+ CD8 T		PLAC8	E.Immature_Enterocytes
VIPR1	SELL+ CD8 T		MISP	E.Immature_Enterocytes
BACH2	SELL+ CD8 T		SDCBP2	E.Immature_Enterocytes
SPINT2	SELL+ CD8 T		GCNT3	E.Immature_Enterocytes
EPHA1-AS1	SELL+ CD8 T		PRSS3	E.Immature_Enterocytes
LINC01550	SELL+ CD8 T		DAO	E.Immature_Enterocytes
DGKA	SELL+ CD8 T		GUCA2A	E.Immature_Enterocytes
C1QBP	SELL+ CD8 T		CDKN2B-AS1	E.Immature_Enterocytes
MYC	SELL+ CD8 T		IFI27	E.Immature_Enterocytes
CDC25B	SELL+ CD8 T		PRAP1	E.Immature_Enterocytes
TRDV2	TRDV2/TRGV9 gdT		SYT8	E.Immature_Enterocytes
TRGV9	TRDV2/TRGV9 gdT		TST	E.Immature_Enterocytes
TRGV8	TRDV2/TRGV9 gdT		AQP8	E.Immature_Enterocytes
IGFBP2	TRDV2/TRGV9 gdT		CEACAM1	E.Immature_Enterocytes
TRGV2	TRGV2 gdT		PKIB	E.Immature_Enterocytes
SYTL2	TRGV2 gdT		CHP2	E.Immature_Enterocytes
GPR171	TRGV2 gdT		COL17A1	E.Immature_Enterocytes
UBASH3B	TRGV2 gdT		HSD3B2	E.Immature_Enterocytes
IKZF3	TRGV2 gdT		SRI	E.Immature_Enterocytes
SCML4	TRGV2 gdT		RP11-48O20.4	E.Immature_Enterocytes
MPHOSPH9	TRGV2 gdT		AMN	E.Immature_Enterocytes
SLFN5	TRGV2 gdT		SELENBP1	E.Immature_Enterocytes
CCDC69	TRGV2 gdT		ANPEP	E.Immature_Enterocytes
LPIN2	TRGV2 gdT		CLDN3	E.Immature_Enterocytes
NAP1L4	TRGV2 gdT		ETHE1	E.Immature_Enterocytes
BLMH	TRGV2 gdT		DHDH	E.Immature_Enterocytes
ZBTB38	TRGV2 gdT		CKB	E.Immature_Enterocytes
ENTPD1	TRGV2 gdT		SULT1A2	E.Immature_Enterocytes
CLIC5	TRGV2 gdT		CA4	E.Immature_Enterocytes
GPR155	TRGV2 gdT		ELF3	E.Immature_Enterocytes
GFOD1	TRGV2 gdT		C2orf88	E.Immature_Enterocytes
LNPEP	TRGV2 gdT		FLNB	E.Immature_Enterocytes
CARS	TRGV2 gdT		SLC44A4	E.Immature_Enterocytes
CRACR2A	TRGV2 gdT		SFN	E.Immature_Enterocytes
YPEL2	TRGV2 gdT		SLC51A	E.Immature_Enterocytes
SLFN12L	TRGV2 gdT		FSIP2	E.Immature_Enterocytes
TRPM7	TRGV2 gdT		FAM132A	E.Immature_Enterocytes
NKTR	TRGV2 gdT		HSD11B2	E.Immature_Enterocytes
NEMF	TRGV2 gdT		LINC00974	E.Immature_Enterocytes
ANKRD36C	TRGV2 gdT		AKR1B10	E.Immature_Enterocytes
SMC5	TRGV2 gdT		RP5-1013A22.5	E.Immature_Enterocytes
CAPN12	TRGV2 gdT		GDPD2	E.Immature_Enterocytes
PWWP2A	TRGV2 gdT		CLDN4	E.Immature_Enterocytes
VPS13C	TRGV2 gdT		AOC1	E.Immature_Enterocytes
GCNT1	TRGV2 gdT		TUBAL3	E.Immature_Enterocytes
SMC4	TRGV2 gdT		CYSTM1	E.Immature_Enterocytes
ADD1	TRGV2 gdT		CEACAM5	E.Immature_Enterocytes
FUCA1	TRGV2 gdT		PPP1R14D	E.Immature_Enterocytes
ZNF800	TRGV2 gdT		MEP1A	E.Immature_Enterocytes
PHYKPL	TRGV2 gdT		RP5-1112D6.8	E.Immature_Enterocytes
GPR34	TRGV2 gdT		S100A14	E.Immature_Enterocytes
FAM160B1	TRGV2 gdT		GUCA2B	E.Immature_Enterocytes
LUC7L3	TRGV2 gdT		TMIGD1	E.Immature_Enterocytes
NLRC3	TRGV2 gdT		SLC17A4	E.Immature_Enterocytes
NBN	TRGV2 gdT		IGSF9	E.Immature_Enterocytes
PLEKHF1	TRGV2 gdT		C10orf99	E.Immature_Enterocytes
SSH2	TRGV2 gdT		TAC1	E.Immature_Enterocytes
PARP4	TRGV2 gdT		SULT1A1	E.Immature_Enterocytes
FAM129A	TRGV2 gdT		MYH14	E.Immature_Enterocytes
ENDOD1	TRGV2 gdT		GNA11	E.Immature_Enterocytes
TGFBR2	TRGV2 gdT		SERINC2	E.Immature_Enterocytes
GZMA	TRGV2 gdT		AGPAT2	E.Immature_Enterocytes
SLK	TRGV2 gdT		GPA33	E.Immature_Enterocytes
NCR1	TRGV2 gdT		DEFB1	E.Immature_Enterocytes
NR4A3	TRGV4 gdT		RETSAT	E.Immature_Enterocytes
CREM	TRGV4 gdT		TSPAN8	E.Immature_Enterocytes
NR4A2	TRGV4 gdT		KIAA1211	E.Immature_Enterocytes
TRGV4	TRGV4 gdT		DHRS11	E.Immature_Enterocytes
GPR65	TRGV4 gdT		RP11-576I22.2	E.Immature_Enterocytes
TIPARP	TRGV4 gdT		PRR15	E.Immature_Enterocytes
GEM	TRGV4 gdT		TMEM45B	E.Immature_Enterocytes
SAMSN1	TRGV4 gdT		FAM3D	E.Immature_Enterocytes
TENT5C	TRGV4 gdT		CDH17	E.Immature_Enterocytes
DUSP4	TRGV4 gdT		LINC00483	E.Immature_Enterocytes
ZNF331	TRGV4 gdT		RP11-800A18.4	E.Immature_Enterocytes
LDLRAD4	TRGV4 gdT		STAP2	E.Immature_Enterocytes
TNFAIP3	TRGV4 gdT		MGAT4B	E.Immature_Enterocytes
TUBB4B	TRGV4 gdT		LYPD8	E.Immature_Enterocytes
CDKN1A	TRGV4 gdT		ASS1	E.Immature_Enterocytes
CSRNP1	TRGV4 gdT		ST14	E.Immature_Enterocytes
MCL1	TRGV4 gdT		TMEM171	E.Immature_Enterocytes
PIM1	TRGV4 gdT		NDRG1	E.Immature_Enterocytes
CKS2	TRGV4 gdT		TJP3	E.Immature_Enterocytes
PLPP1	TRGV4 gdT		SPINT2	E.Immature_Enterocytes
TRDV1	TRGV4 gdT		MVP	E.Immature_Enterocytes
IDS	TRGV4 gdT		HMGCS2	E.Immature_Enterocytes
RNF139	TRGV4 gdT		ACAA2	E.Immature_Enterocytes
RHOC	TRGV4 gdT		MUC13	E.Immature_Enterocytes
REL	TRGV4 gdT		SLC22A18	E.Immature_Enterocytes
SERTAD1	TRGV4 gdT		MYO15B	E.Immature_Enterocytes
RASGEF1B	TRGV4 gdT		MGLL	E.Immature_Enterocytes
CALM2	TRGV4 gdT		HSD17B2	E.Immature_Enterocytes
CDK2AP2	TRGV4 gdT		SCGN	E.Secretory
SDCBP	TRGV4 gdT		FEV	E.Secretory
HSPA5	TRGV4 gdT		GNG13	E.Secretory
POLR2L	TRGV4 gdT		VWA5B2	E.Secretory
RGCC	TRGV4 gdT		HTR3E	E.Secretory
NEDD9	TRGV4 gdT		TRPM5	E.Secretory
TUBA1B	TRGV4 gdT		CRYBA2	E.Secretory
TUBA1C	TRGV4 gdT		HTR3C	E.Secretory
RANBP2	TRGV4 gdT		AC093642.3	E.Secretory
VPS37B	TRGV4 gdT		POU2F3	E.Secretory
INSIG1	TRGV4 gdT		OGDHL	E.Secretory
RBKS	TRGV4 gdT		TNNI1	E.Secretory
JUND	TRGV4 gdT		SH2D7	E.Secretory
NR3C1	TRGV4 gdT		TBX10	E.Secretory
FOSL2	TRGV4 gdT		SH2D6	E.Secretory
CRIP1	TRGV4 gdT		B4GALNT4	E.Secretory
PTTG1	TRGV4 gdT		TFF3	E.Secretory
SERPINB9	TRGV4 gdT		LINC01022	E.Secretory
PHLDA1	TRGV4 gdT		KRT18	E.Secretory
GTF2B	TRGV4 gdT		FAM177B	E.Secretory
CALR	TRGV4 gdT		TFF1	E.Secretory
KDM6B	TRGV4 gdT		SSTR2	E.Secretory
TRAV29DV5	TRGV5/7 gdT		KREMEN2	E.Secretory
TRGV5	TRGV5/7 gdT		KRT8	E.Secretory
TRGV7	TRGV5/7 gdT		BMX	E.Secretory
KIR3DL2	TRGV5/7 gdT		TPH1	E.Secretory
HSPA1A	TRGV5/7 gdT		HMX2	E.Secretory
TRG-AS1	TRGV5/7 gdT		NKX2-2	E.Secretory
XCL1	TRGV5/7 gdT		S100P	E.Secretory
GABARAPL1	TRGV5/7 gdT		RP11-363E7.4	E.Secretory
C9orf78	TRGV5/7 gdT		CAMP	E.Secretory
THEMIS	TRGV5/7 gdT		FFAR4	E.Secretory
STOM	TRGV5/7 gdT		GCG	E.Secretory
CDKN2C	TRGV5/7 gdT		AZGP1	E.Secretory
CYTIP	TRGV5/7 gdT		SYTL5	E.Secretory
DOK2	TRGV5/7 gdT		TAS1R3	E.Secretory
DNAJB4	TRGV5/7 gdT		GFI1B	E.Secretory
TRAV36DV7	TRGV5/7 gdT		NCMAP	E.Secretory
IGFBP3	TRGV5/7 gdT		GPR153	E.Secretory
HSPH1	TRGV5/7 gdT		MUC2	E.Secretory
FKBP4	TRGV5/7 gdT		STXBP5-AS1	E.Secretory
NUCB1	TRGV5/7 gdT		RP11-93B14.5	E.Secretory
AC015912.3	TRGV5/7 gdT		FER1L6	E.Secretory
USP20	TRGV5/7 gdT		RP11-498E2.9	E.Secretory
RHOB	TRGV5/7 gdT		KLK11	E.Secretory
STIP1	TRGV5/7 gdT		SCG5	E.Secretory
NDRG3	TRGV5/7 gdT		CHGA	E.Secretory
HMGB2	TRGV5/7 gdT		SYT7	E.Secretory
SLC3A2	TRGV5/7 gdT		KRT7	E.Secretory
HSD17B11	TRGV5/7 gdT		KLHDC7A	E.Secretory
BCAS4	TRGV5/7 gdT		PSTPIP2	E.Secretory
CTSA	TRGV5/7 gdT		ELF3	E.Secretory
AKAP5	TRGV5/7 gdT		RNF39	E.Secretory
ADAM8	TRGV5/7 gdT		ARX	E.Secretory
RPS26	TRGV5/7 gdT		IGSF21	E.Secretory
PLP2	TRGV5/7 gdT		PRSS22	E.Secretory
NLRP6	TRGV5/7 gdT		AC009133.21	E.Secretory
FGFR1OP2	TRGV5/7 gdT		RP11-384L8.1	E.Secretory
GPR15	TRGV5/7 gdT		RTN1	E.Secretory
AC004585.1	Tfh		REP15	E.Secretory
ST8SIA1	Tfh		MUC1	E.Secretory
DRAIC	Tfh		XKR9	E.Secretory
AC012645.3	Tfh		RN7SKP127	E.Secretory
ICA1	Tfh		NRG2	E.Secretory
CYTOR	Th1		SCGB2A1	E.Secretory
CD2	Th1		RP3-340N1.5	E.Secretory
CHN1	Th1		IL3RA	E.Secretory
FABP5	Th1		TMEM198	E.Secretory
MIR4435-2HG	Th1		MLPH	E.Secretory
C15orf53	Th1		MT-RNR1	E.Secretory
IL26	Th1		RAB3B	E.Secretory
HLA-DRA	Th1		TTR	E.Secretory
ADAM19	Th1		PTGS1	E.Secretory
TRPS1	Th1		SMIM6	E.Secretory
PSMA2	Th1		CTD-2589M5.4	E.Secretory
NDUFA11	Th1		FAXDC2	E.Secretory
BLOC1S1	Th1		FXYD3	E.Secretory
ZNRF1	Th1		ZG16	E.Secretory
IL12RB1	Th1		SLC29A4	E.Secretory
ARPC4	Th1		IL17RB	E.Secretory
PCSK7	Th1		TPSG1	E.Secretory
SMCO4	Th1		CLDN4	E.Secretory
MPRIP	Th1		PAK3	E.Secretory
FAM89B	Th1		CYorf17	E.Secretory
CHMP4A	Th1		LYPD8	E.Secretory
VAMP2	Th1		TM4SF5	E.Secretory
IFI44L	Th17		CCSER1	E.Secretory
AC020571.1	Th17		S100A6	E.Secretory
AC058791.1	Th17		NPW	E.Secretory
IFI44	Th17		CAPN8	E.Secretory
C1orf56	Th17		GPR55	E.Secretory
AC245297.3	Th17		GALNT5	E.Secretory
AC016831.5	Th17		CEACAM5	E.Secretory
LINC00513	Th17		TFF2	E.Secretory
FOXP3	Treg		BEST2	E.Secretory
CTLA4	Treg		CREB3L1	E.Secretory
IL2RA	Treg		SERPINA1	E.Secretory
BATF	Treg		TREH	E.Secretory
SESN3	Treg		FCGBP	E.Secretory
AC133644.2	Treg		HPGDS	E.Secretory
GK	Treg		MUC13	E.Secretory
TBC1D4	Treg		AGAP1-IT1	E.Secretory
FBLN7	Treg		KLK1	E.Secretory
LINC01943	Treg		CACNA1A	E.Secretory
LINC01281	Treg		ENTPD8	E.Secretory
ZFAND2A	fetal T cells		ZG16B	E.Secretory
DNAJB1	fetal T cells		HCK	E.Secretory
IER2	fetal T cells		SBF2-AS1	E.Secretory
RBBP6	fetal T cells		SYTL2	E.Secretory
JUN	fetal T cells		CLDN7	E.Secretory
HSP90AB1	fetal T cells		FOXA3	E.Secretory
DDIT3	fetal T cells		ANKRD36C	E.Secretory
DNAJA1	fetal T cells		CLDN8	E.Secretory
H1FX	fetal T cells		BCAS1	E.Secretory
DEDD2	fetal T cells		LGALS9B	E.Secretory
TRA2A	fetal T cells		CLDN3	E.Secretory
IER5	fetal T cells		SMIM22	E.Secretory
HSPA6	fetal T cells		GSN	E.Secretory
ATG2A	fetal T cells		NRTN	E.Secretory
B3GNT2	fetal T cells		C11orf53	E.Secretory
UBE2S	fetal T cells		PRUNE2	E.Secretory
NEU1	fetal T cells		KLB	E.Secretory
ARIH1	fetal T cells		AVIL	E.Secretory
SLC9A8	fetal T cells		PYY	E.Secretory
ZBTB10	fetal T cells		TSPAN1	E.Secretory
CACYBP	fetal T cells		CHAD	E.Secretory
IFNG-AS1	fetal T cells		MLLT3	E.Secretory
NFKBIB	fetal T cells		FAM3D	E.Secretory
PMAIP1	fetal T cells		RASEF	E.Secretory
NFKBIE	fetal T cells		IFI27	E.Secretory
IL16	fetal T cells		RP11-700H6.1	E.Secretory
AHSA1	fetal T cells		EPCAM	E.Secretory
TRGC2	gdT		7SK	E.Secretory
NET1	Contractile pericyte (PLN+)		SPATS2L	E.Secretory
PLN	Contractile pericyte (PLN+)		MT-ND5	E.Secretory
RERGL	Contractile pericyte (PLN+)		PRSS3	E.Secretory
LBH	Contractile pericyte (PLN+)		GPRIN2	E.Secretory
PDLIM5	Contractile pericyte (PLN+)		CHRNA7	E.Secretory
MTHFD2	Contractile pericyte (PLN+)		RP11-757F18.5	E.Secretory
SORBS2	Contractile pericyte (PLN+)		VSIG2	E.Secretory
ZFHX3	Contractile pericyte (PLN+)		STARD10	E.Secretory
KCNA5	Contractile pericyte (PLN+)		ARHGEF38	E.Secretory
CRIP2	Contractile pericyte (PLN+)		HIST1H2BG	E.Secretory
SERPINI1	Contractile pericyte (PLN+)		FAM101A	E.Secretory
ADIRF	Contractile pericyte (PLN+)		NPDC1	E.Secretory
KCNAB1	Contractile pericyte (PLN+)		AMN	E.Secretory
NRIP2	Contractile pericyte (PLN+)		PROC	E.Secretory
MCAM	Contractile pericyte (PLN+)		ATP2A3	E.Secretory
MGST3	Contractile pericyte (PLN+)		MXD1	E.Secretory
RCAN2	Contractile pericyte (PLN+)		PCDH20	E.Secretory
NTRK3	Contractile pericyte (PLN+)		SPINT1	E.Secretory
TBC1D1	Contractile pericyte (PLN+)		TRIM31	E.Secretory
UBA2	Contractile pericyte (PLN+)		SPINT2	E.Secretory
PTP4A3	Contractile pericyte (PLN+)		TPM1	E.Secretory
MOB2	Contractile pericyte (PLN+)		GUCA2B	E.Secretory
DBNDD2	Contractile pericyte (PLN+)		RP11-845C23.2	E.Secretory
FAM129A	Contractile pericyte (PLN+)		CST3	E.Secretory
MAPRE2	Contractile pericyte (PLN+)		CDHR5	E.Secretory
GPRC5C	Contractile pericyte (PLN+)		SDCBP2	E.Secretory
MAP3K7CL	Contractile pericyte (PLN+)		AOC1	E.Secretory
HES4	Contractile pericyte (PLN+)		ITM2C	E.Secretory
CASQ2	Contractile pericyte (PLN+)		RASD2	E.Secretory
ENTPD3	Contractile pericyte (PLN+)		RNA18S5	E.Secretory
SNCG	Contractile pericyte (PLN+)		GDPD3	E.Secretory
RRAD	Contractile pericyte (PLN+)		LSR	E.Secretory
TMEM38B	Contractile pericyte (PLN+)		MARCKSL1	E.Secretory
OR51E1	Contractile pericyte (PLN+)		GRASP	E.Secretory
NRGN	Contractile pericyte (PLN+)		SERINC2	E.Secretory
SUSD5	Contractile pericyte (PLN+)		QSOX1	E.Secretory
EFHD1	Contractile pericyte (PLN+)		C15orf48	E.Secretory
LGALSL	Contractile pericyte (PLN+)		TP53INP2	E.Secretory
MYOZ1	Contractile pericyte (PLN+)		TMEM54	E.Secretory
CABP1	Contractile pericyte (PLN+)		C19orf33	E.Secretory
OR51E2	Contractile pericyte (PLN+)		TUBB2A	E.Secretory
NOL3	Contractile pericyte (PLN+)		PLA2G10	E.Secretory
DGKG	Contractile pericyte (PLN+)		MYO15B	E.Secretory
NTRK2	Contractile pericyte (PLN+)		ERBB3	E.Secretory
ARHGEF7	Contractile pericyte (PLN+)		GALE	E.Secretory
IL17B	Contractile pericyte (PLN+)		MDK	E.Secretory
CSPG4	Contractile pericyte (PLN+)		NEUROD1	E.Secretory
SORT1	Contractile pericyte (PLN+)		PLAC8	E.Secretory
NPY1R	Contractile pericyte (PLN+)		NEAT1	E.Secretory
HEYL	Contractile pericyte (PLN+)		LINC00842	E.Secretory
CR2	FDC		S100A14	E.Secretory
SRGN	FDC		ESPL1	E.Secretory
CSTA	FDC		H2AFJ	E.Secretory
FDCSP	FDC		MISP	E.Secretory
CLU	FDC		CLTB	E.Secretory
CR1	FDC		CFDP1	E.Secretory
BCL2A1	FDC		SMIM14	E.Secretory
SPIB	FDC		HIST1H1C	E.Secretory
S100A1	FDC		ST14	E.Secretory
FCAMR	FDC		SLC44A4	E.Secretory
EPHX2	FDC		CKB	E.Secretory
SERPINA5	FDC		PIGR	E.Secretory
CSF2RB	FDC		KCNQ4	E.Secretory
SERPINE2	FDC		RECQL5	E.Secretory
MAP1LC3A	FDC		SHB	E.Secretory
TMEM163	FDC		RP5-821D11.7	E.Secretory
LTF	FDC		KRT20	E.Secretory
ITGAM	FDC		PART1	E.Secretory
INPP4A	FDC		CHGB	E.Secretory
RGS9	FDC		HTR3E	E.Secretory_All
PLEK	FDC		FEV	E.Secretory_All
NPB	FDC		TFF3	E.Secretory_All
CD37	FDC		GNG13	E.Secretory_All
MS4A1	FDC		KLK1	E.Secretory_All
SLCO2B1	FDC		MUC2	E.Secretory_All
ERICH1	FDC		KRT18	E.Secretory_All
MATN2	FDC		KRT8	E.Secretory_All
SLC1A2	FDC		REP15	E.Secretory_All
IL4I1	FDC		TPSG1	E.Secretory_All
FCER2	FDC		ITLN1	E.Secretory_All
CDC42EP4	FDC		LRRC26	E.Secretory_All
VPREB3	FDC		SH2D6	E.Secretory_All
BMP2K	FDC		TBX10	E.Secretory_All
LTB	FDC		SPINK4	E.Secretory_All
CLDN16	FDC		LGALS4	E.Secretory_All
IRS2	FDC		VWA5B2	E.Secretory_All
TMEM150C	FDC		AC009133.21	E.Secretory_All
CD79A	FDC		B4GALNT4	E.Secretory_All
ANO9	FDC		WFDC2	E.Secretory_All
IGHM	FDC		RETNLB	E.Secretory_All
LAMB3	FDC		SH2D7	E.Secretory_All
CD52	FDC		FCGBP	E.Secretory_All
EXOC3L4	FDC		BEST2	E.Secretory_All
DAPP1	FDC		CLCA1	E.Secretory_All
NPPC	FDC		MB	E.Secretory_All
CORO1A	FDC		AC011523.2	E.Secretory_All
RGS13	FDC		AC093642.3	E.Secretory_All
CD14	FDC		SERPINA1	E.Secretory_All
TF	FDC		KLK3	E.Secretory_All
TNFRSF9	FDC		TRPM5	E.Secretory_All
ETV1	ICC		SCGN	E.Secretory_All
CTSL	ICC		TMEM210	E.Secretory_All
FHL2	ICC		FER1L6	E.Secretory_All
KIT	ICC		NKX2-2	E.Secretory_All
EDN3	ICC		KLK12	E.Secretory_All
KCTD12	ICC		OGDHL	E.Secretory_All
SNCA	ICC		ZG16	E.Secretory_All
OSR1	ICC		KLK11	E.Secretory_All
LY6H	ICC		TMEM61	E.Secretory_All
MPPED2	ICC		FFAR4	E.Secretory_All
CDH8	ICC		RP11-93B14.5	E.Secretory_All
FXYD7	ICC		CCDC60	E.Secretory_All
GPR20	ICC		SPINK1	E.Secretory_All
NPR3	ICC		FXYD3	E.Secretory_All
VWC2	ICC		TAS1R3	E.Secretory_All
HAND1	ICC		LA16c-321D4.2	E.Secretory_All
SOBP	ICC		CAPN9	E.Secretory_All
UCP2	ICC		STARD10	E.Secretory_All
SPRY1	ICC		HEPACAM2	E.Secretory_All
PRKAR2B	ICC		KLK15	E.Secretory_All
NNAT	ICC		SYT7	E.Secretory_All
PLAT	ICC		C2orf70	E.Secretory_All
MGAT4A	ICC		RNASE1	E.Secretory_All
STK17A	ICC		LRRIQ4	E.Secretory_All
PRKCQ	ICC		RP11-234B24.2	E.Secretory_All
DLK1	ICC		RP11-363E7.4	E.Secretory_All
PALD1	ICC		REG4	E.Secretory_All
ANO1	ICC		S100A6	E.Secretory_All
LINC01606	ICC		LINC00261	E.Secretory_All
NKX3-2	ICC		SPDEF	E.Secretory_All
CDH10	ICC		RAP1GAP	E.Secretory_All
PCDH17	ICC		FAM177B	E.Secretory_All
EPHA4	ICC		POU2F3	E.Secretory_All
GFOD1	ICC		DSCAML1	E.Secretory_All
BCAN	ICC		KREMEN2	E.Secretory_All
PLAGL1	ICC		FAM3D	E.Secretory_All
RAMP1	ICC		CREB3L1	E.Secretory_All
DOK6	ICC		GPR153	E.Secretory_All
SPRY4-AS1	ICC		SMIM22	E.Secretory_All
AP003555.3	ICC		MEGT1	E.Secretory_All
SCX	ICC		LA16c-395F10.2	E.Secretory_All
IL12A	ICC		MLPH	E.Secretory_All
FAM19A4	ICC		ANXA13	E.Secretory_All
ALDH2	ICC		NPDC1	E.Secretory_All
GALNT7	ICC		TGM3	E.Secretory_All
SLC35G1	ICC		TFF2	E.Secretory_All
HIC1	ICC		EPCAM	E.Secretory_All
AMPD3	ICC		RP11-384L8.1	E.Secretory_All
GFRA1	ICC		AGR2	E.Secretory_All
TMEM204	ICC		GALNT8	E.Secretory_All
CCDC3	Immature pericyte		AZGP1	E.Secretory_All
SH3KBP1	Immature pericyte		IFI27	E.Secretory_All
PDGFRB	Immature pericyte		KLK4	E.Secretory_All
HPSE2	Immature pericyte		KCNMA1	E.Secretory_All
CRMP1	Immature pericyte		HOXA-AS3	E.Secretory_All
KCNS3	Immature pericyte		RAB26	E.Secretory_All
CRABP2	Mesoderm 1 (HAND1+)		ANO7	E.Secretory_All
HMGA2	Mesoderm 1 (HAND1+)		ST6GALNAC1	E.Secretory_All
AIF1	Mesoderm 1 (HAND1+)		SCGB2A1	E.Secretory_All
LIX1	Mesoderm 1 (HAND1+)		PLCXD2	E.Secretory_All
IGDCC3	Mesoderm 1 (HAND1+)		SCG5	E.Secretory_All
KIF26B	Mesoderm 1 (HAND1+)		TPH1	E.Secretory_All
NKAIN4	Mesoderm 2 (ZEB2+)		LINC00570	E.Secretory_All
TNNT1	Mesothelium		S100P	E.Secretory_All
RASSF7	Mesothelium		CLDN3	E.Secretory_All
KLK11	Mesothelium		ELF3	E.Secretory_All
CLIC3	Mesothelium		CACNA2D2	E.Secretory_All
ANXA3	Mesothelium		TMEM198	E.Secretory_All
CD151	Mesothelium		CRYBA2	E.Secretory_All
LGALS2	Mesothelium		C15orf48	E.Secretory_All
C2orf40	Mesothelium		CA9	E.Secretory_All
PCP4	Mesothelium		CLDN4	E.Secretory_All
PLP2	Mesothelium		ANG	E.Secretory_All
COL9A3	Mesothelium		DNAJC12	E.Secretory_All
RBP7	Mesothelium		CCDC108	E.Secretory_All
CAVIN2	Mesothelium		KIAA1324	E.Secretory_All
TMEM141	Mesothelium		CLDN7	E.Secretory_All
RPRM	Mesothelium		FOXA3	E.Secretory_All
WT1	Mesothelium		MUC1	E.Secretory_All
KRT19	Mesothelium		IL1R2	E.Secretory_All
FGF1	Mesothelium		CTD-2547H18.1	E.Secretory_All
ANXA2	Mesothelium		MT-ND5	E.Secretory_All
TSTD1	Mesothelium		RNA18S5	E.Secretory_All
ALDH1A2	Mesothelium		MARCKSL1	E.Secretory_All
SLC9A3R1	Mesothelium		PIGR	E.Secretory_All
NPW	Mesothelium		WNK4	E.Secretory_All
SEMA3B	Mesothelium		CHGA	E.Secretory_All
LRRN4	Mesothelium		SPINT2	E.Secretory_All
SMTNL2	Mesothelium		C2orf82	E.Secretory_All
LY6E	Mesothelium		SLC12A2	E.Secretory_All
NPDC1	Mesothelium		ZG16B	E.Secretory_All
CLDN15	Mesothelium		RASD1	E.Secretory_All
VSIR	Mesothelium		TFF1	E.Secretory_All
OBSL1	Mesothelium		CTD-2589M5.4	E.Secretory_All
HCFC1R1	Mesothelium		IL17RB	E.Secretory_All
SLC7A7	Mesothelium		GMDS	E.Secretory_All
TSPAN7	Mesothelium		RN7SKP127	E.Secretory_All
WNT10A	Mesothelium		VSIG2	E.Secretory_All
CD200	Mesothelium		GCG	E.Secretory_All
ITGA3	Mesothelium		TMEM141	E.Secretory_All
DISP1	Mesothelium		TPM1	E.Secretory_All
MYL12B	Mesothelium		S100A14	E.Secretory_All
TGM1	Mesothelium		RAB27A	E.Secretory_All
KLK5	Mesothelium		HES6	E.Secretory_All
CST6	Mesothelium		CDC42EP5	E.Secretory_All
EPS8L1	Mesothelium		GPX2	E.Secretory_All
COL11A1	Mesothelium		STXBP5-AS1	E.Secretory_All
CTXN1	Mesothelium		MT-ND3	E.Secretory_All
KLK10	Mesothelium		TCEA3	E.Secretory_All
SEMA3D	Mesothelium		PPP1R1B	E.Secretory_All
POSTN	Mesothelium		ENTPD8	E.Secretory_All
NAXE	Mesothelium		MUC5B	E.Secretory_All
HIST2H2AA4	Mesothelium		SYTL5	E.Secretory_All
MT1F	Mesothelium (PRG4+)		CREB3L4	E.Secretory_All
ITLN1	Mesothelium (PRG4+)		IGFBP2	E.Secretory_All
C4BPA	Mesothelium (PRG4+)		TSPAN1	E.Secretory_All
MT1E	Mesothelium (PRG4+)		URAD	E.Secretory_All
HAS1	Mesothelium (PRG4+)		TSPAN13	E.Secretory_All
MT1G	Mesothelium (PRG4+)		LINC00238	E.Secretory_All
ALDH1A3	Mesothelium (PRG4+)		COX5B	E.Secretory_All
TNFSF14	Mesothelium (PRG4+)		RAB3B	E.Secretory_All
SLC39A8	Mesothelium (PRG4+)		MUC4	E.Secretory_All
CCDC71L	Mesothelium (PRG4+)		NCMAP	E.Secretory_All
MFSD2A	Mesothelium (PRG4+)		ERN2	E.Secretory_All
SGK1	Mesothelium (PRG4+)		MLLT3	E.Secretory_All
SERPINB1	Mesothelium (PRG4+)		ITM2C	E.Secretory_All
SLPI	Mesothelium (PRG4+)		PYY	E.Secretory_All
NAMPT	Mesothelium (PRG4+)		NANS	E.Secretory_All
PKHD1L1	Mesothelium (PRG4+)		COX5A	E.Secretory_All
PRG4	Mesothelium (PRG4+)		CTA-221G9.11	E.Secretory_All
TIMP1	Mesothelium (PRG4+)		KCNQ4	E.Secretory_All
CFB	Mesothelium (PRG4+)		FAM183A	E.Secretory_All
BICDL1	Mesothelium (PRG4+)		NUPR1	E.Secretory_All
AREG	Mesothelium (PRG4+)		C11orf53	E.Secretory_All
SLC7A8	Mesothelium (PRG4+)		C19orf33	E.Secretory_All
UGP2	Mesothelium (PRG4+)		AGAP1-IT1	E.Secretory_All
EPHB6	Mesothelium (PRG4+)		PFKFB4	E.Secretory_All
CLDN1	Mesothelium (PRG4+)		SMAGP	E.Secretory_All
C3	Mesothelium (PRG4+)		CKB	E.Secretory_All
NFKB1	Mesothelium (PRG4+)		CD9	E.Secretory_All
DUSP6	Mesothelium (PRG4+)		H1F0	E.Secretory_All
SLC20A1	Mesothelium (PRG4+)		ARHGEF38	E.Secretory_All
NFKBIZ	Mesothelium (PRG4+)		CDX2	E.Secretory_All
FAM110C	Mesothelium (PRG4+)		HMGCS2	E.Secretory_All
MTRNR2L12	Mesothelium (PRG4+)		TMEM54	E.Secretory_All
SDC4	Mesothelium (PRG4+)		MT1G	E.Secretory_All
PHLDB2	Mesothelium (PRG4+)		GSN	E.Secretory_All
ARAP2	Mesothelium (PRG4+)		PROC	E.Secretory_All
NABP1	Mesothelium (PRG4+)		PCDH20	E.Secretory_All
GFPT2	Mesothelium (PRG4+)		PHGR1	Enterocyte Progenitors
MT1M	Mesothelium (PRG4+)		FABP1	Enterocyte Progenitors
MT2A	Mesothelium (PRG4+)		LGALS4	Enterocyte Progenitors
KRT7	Mesothelium (PRG4+)		KRT8	Enterocyte Progenitors
TM4SF1	Mesothelium (PRG4+)		FXYD3	Enterocyte Progenitors
EMB	Mesothelium (PRG4+)		SELENBP1	Enterocyte Progenitors
UPK1B	Mesothelium (PRG4+)		S100A6	Enterocyte Progenitors
CALB2	Mesothelium (PRG4+)		KRT19	Enterocyte Progenitors
ADAMTS3	Mesothelium (PRG4+)		CA2	Enterocyte Progenitors
COBLL1	Mesothelium (PRG4+)		LGALS3	Enterocyte Progenitors
WFDC2	Mesothelium (PRG4+)		C15orf48	Enterocyte Progenitors
SAT1	Mesothelium (PRG4+)		CA1	Enterocyte Progenitors
PLA2G2A	Mesothelium (PRG4+)		KRT18	Enterocyte Progenitors
PNRC1	Mesothelium (PRG4+)		PIGR	Enterocyte Progenitors
EEF1G	Mesothelium (RGS5+)		CLDN7	Enterocyte Progenitors
TMEM235	Mesothelium (RGS5+)		CKB	Enterocyte Progenitors
SERPINE3	Mesothelium (RGS5+)		SLC26A2	Enterocyte Progenitors
HMGA1	Mesothelium (RGS5+)		EPCAM	Enterocyte Progenitors
RPL17	Mesothelium (RGS5+)		CES2	Enterocyte Progenitors
ODC1	Mesothelium (RGS5+)		ETHE1	Enterocyte Progenitors
TMEM98	Mesothelium (RGS5+)		C19orf33	Enterocyte Progenitors
PODXL	Mesothelium (RGS5+)		HSD11B2	Enterocyte Progenitors
PTOV1	Mesothelium (RGS5+)		TMEM54	Enterocyte Progenitors
TMEM88	Mesothelium (RGS5+)		MT1G	Enterocyte Progenitors
FAM221A	Mesothelium (RGS5+)		S100A14	Enterocyte Progenitors
LDOC1	Mesothelium (RGS5+)		TSPAN1	Enterocyte Progenitors
RAB38	Mesothelium (RGS5+)		HMGCS2	Enterocyte Progenitors
NIPSNAP1	Mesothelium (RGS5+)		SRI	Enterocyte Progenitors
MRPS24	Mesothelium (RGS5+)		C10orf99	Enterocyte Progenitors
LAPTM4B	Mesothelium (RGS5+)		UQCRQ	Enterocyte Progenitors
APLP1	Mesothelium (RGS5+)		CLDN3	Enterocyte Progenitors
AC092329.1	Mesothelium (RGS5+)		COX5B	Enterocyte Progenitors
PRCD	Mesothelium (RGS5+)		SMIM22	Enterocyte Progenitors
HNRNPL	Mesothelium (RGS5+)		CHCHD10	Enterocyte Progenitors
RPS10	Mesothelium (RGS5+)		ADIRF	Enterocyte Progenitors
RNASEK	Mesothelium (RGS5+)		CHP2	Enterocyte Progenitors
COL2A1	Mesothelium (RGS5+)		TST	Enterocyte Progenitors
SCG5	Mesothelium (RGS5+)		AKR1C3	Enterocyte Progenitors
CRABP1	Mesothelium (RGS5+)		SLC26A3	Enterocyte Progenitors
PLEKHN1	Mesothelium (RGS5+)		AMN	Enterocyte Progenitors
OTUB1	Mesothelium (RGS5+)		S100A10	Enterocyte Progenitors
MYRF	Mesothelium (RGS5+)		MT1E	Enterocyte Progenitors
STRBP	Mesothelium (RGS5+)		MT1M	Enterocyte Progenitors
CYTL1	Mesothelium (RGS5+)		ATP5G3	Enterocyte Progenitors
LRRC4C	Mesothelium (RGS5+)		KRT20	Enterocyte Progenitors
APEX1	Mesothelium (RGS5+)		COX5A	Enterocyte Progenitors
EIF3M	Mesothelium (RGS5+)		GLDN	Enterocyte Progenitors
CHD7	Mesothelium (RGS5+)		IFI27	Enterocyte Progenitors
CDH3	Mesothelium (RGS5+)		GPT	Enterocyte Progenitors
FRMD4B	Mesothelium (RGS5+)		FAM3D	Enterocyte Progenitors
RBM4	Mesothelium (RGS5+)		TMEM141	Enterocyte Progenitors
PSMD6	Mesothelium (RGS5+)		TSPAN8	Enterocyte Progenitors
RPL5	Mesothelium (RGS5+)		ATP5B	Enterocyte Progenitors
NMU	Mesothelium (RGS5+)		AKR7A3	Enterocyte Progenitors
CDH2	Mesothelium (RGS5+)		CYSTM1	Enterocyte Progenitors
NME2	Mesothelium (RGS5+)		PRSS3	Enterocyte Progenitors
NDST3	Mesothelium (RGS5+)		VSIG2	Enterocyte Progenitors
C11orf1	Mesothelium (RGS5+)		AKR1B10	Enterocyte Progenitors
SARNP	Mesothelium (RGS5+)		BSG	Enterocyte Progenitors
MYCN	Mesothelium (RGS5+)		MYO1A	Enterocyte Progenitors
ARHGEF3	Mesothelium (RGS5+)		UQCRC1	Enterocyte Progenitors
RAB33A	Mesothelium (RGS5+)		GOLM1	Enterocyte Progenitors
AL031058.1	Mesothelium (RGS5+)		ELF3	Enterocyte Progenitors
WASF1	Mesothelium (RGS5+)		ID1	Enterocyte Progenitors
CD36	Pericyte		SLC44A4	Enterocyte Progenitors
RGS5	Pericyte		SLC39A5	Enterocyte Progenitors
ARHGDIB	Pericyte		MVP	Enterocyte Progenitors
HIGD1B	Pericyte		CDHR5	Enterocyte Progenitors
IGFBP7	Pericyte		CMBL	Enterocyte Progenitors
STEAP4	Pericyte		SLC51B	Enterocyte Progenitors
TPPP3	Pericyte		PKIB	Enterocyte Progenitors
PRSS23	Pericyte		COX6C	Enterocyte Progenitors
COX4I2	Pericyte		CDH17	Enterocyte Progenitors
EPAS1	Pericyte		MS4A12	Enterocyte Progenitors
SNRK	Pericyte		CDX1	Enterocyte Progenitors
GJC1	Pericyte		ACADS	Enterocyte Progenitors
FAM13C	Pericyte		TXN	Enterocyte Progenitors
MYH9	Pericyte		MT2A	Enterocyte Progenitors
STOM	Pericyte		SLC25A5	Enterocyte Progenitors
LGI4	Pericyte		SULT1A1	Enterocyte Progenitors
ADGRF5	Pericyte		CYP4F2	Enterocyte Progenitors
PLXDC1	Pericyte		SLC22A18AS	Enterocyte Progenitors
TESC	Pericyte		DHRS11	Enterocyte Progenitors
LPL	Pericyte		ITM2C	Enterocyte Progenitors
TMEM74B	Pericyte		ATP1A1	Enterocyte Progenitors
FMO3	Pericyte		HSPB1	Enterocyte Progenitors
KIAA0040	Pericyte		PSCA	Enterocyte Progenitors
ANOS1	SMC (PART1/CAPN3+)		MAOA	Enterocyte Progenitors
CSRP2	SMC (PART1/CAPN3+)		ABCC3	Enterocyte Progenitors
CHRM2	SMC (PART1/CAPN3+)		NDUFA1	Enterocyte Progenitors
AC012651.1	SMC (PART1/CAPN3+)		FLNB	Enterocyte Progenitors
CTGF	SMC (PART1/CAPN3+)		CKMT1B	Enterocyte Progenitors
VWA1	SMC (PART1/CAPN3+)		CLDN4	Enterocyte Progenitors
COLEC12	SMC (PART1/CAPN3+)		AOC1	Enterocyte Progenitors
CAPN3	SMC (PART1/CAPN3+)		UGT2B17	Enterocyte Progenitors
RGMB	SMC (PART1/CAPN3+)		CKMT1A	Enterocyte Progenitors
FAM43A	SMC (PART1/CAPN3+)		STAP2	Enterocyte Progenitors
MEIS3	SMC (PART1/CAPN3+)		PDE4C	Enterocyte Progenitors
FHL3	SMC (PART1/CAPN3+)		C21orf88	Enterocyte Progenitors
P4HA3	SMC (PART1/CAPN3+)		MGAT4B	Enterocyte Progenitors
PART1	SMC (PART1/CAPN3+)		ATP5I	Enterocyte Progenitors
ZNF503	SMC (PART1/CAPN3+)		MPST	Enterocyte Progenitors
RDH11	SMC (PART1/CAPN3+)		MGST1	Enterocyte Progenitors
ROGDI	SMC (PART1/CAPN3+)		MISP	Enterocyte Progenitors
LBR	SMC (PART1/CAPN3+)		CISD3	Enterocyte Progenitors
HOXC5	SMC (PART1/CAPN3+)		MRPL41	Enterocyte Progenitors
HEBP2	SMC (PART1/CAPN3+)		COX7B	Enterocyte Progenitors
HEPH	SMC (PART1/CAPN3+)		S100A16	Enterocyte Progenitors
HTR2B	SMC (PART1/CAPN3+)		CYC1	Enterocyte Progenitors
CROCC	SMC (PART1/CAPN3+)		SDCBP2	Enterocyte Progenitors
ASB2	SMC (PART1/CAPN3+)		AGR2	Enterocyte Progenitors
HSPB7	SMC (PART1/CAPN3+)		FAM162A	Enterocyte Progenitors
GLIPR1	SMC (PART1/CAPN3+)		SPINT2	Enterocyte Progenitors
GLIPR2	SMC (PART1/CAPN3+)		RP11-800A18.4	Enterocyte Progenitors
ENC1	SMC (PART1/CAPN3+)		AQP8	Enterocytes
BCAP29	SMC (PART1/CAPN3+)		GUCA2A	Enterocytes
C14orf132	SMC (PART1/CAPN3+)		PLAC8	Enterocytes
ADRB3	SMC (PART1/CAPN3+)		CA4	Enterocytes
CCND1	SMC (PART1/CAPN3+)		CEACAM5	Enterocytes
C5orf30	SMC (PLPP2+)		TSPAN1	Enterocytes
ENAH	SMC (PLPP2+)		IFI27	Enterocytes
RIMS1	SMC (PLPP2+)		GUCA2B	Enterocytes
HACD1	SMC (PLPP2+)		PHGR1	Enterocytes
SLMAP	SMC (PLPP2+)		FABP1	Enterocytes
SYNPO2	SMC (PLPP2+)		FXYD3	Enterocytes
WIF1	SMC (PLPP2+)		PRAP1	Enterocytes
PNMA1	SMC (PLPP2+)		IL32	Enterocytes
MTCL1	SMC (PLPP2+)		SLC26A3	Enterocytes
MDH1	SMC (PLPP2+)		CEACAM7	Enterocytes
MYLK	SMC (PLPP2+)		PIGR	Enterocytes
ACTC1	SMC (PLPP2+)		SDCBP2	Enterocytes
P2RY1	SMC (PLPP2+)		C19orf33	Enterocytes
PPP1CB	SMC (PLPP2+)		EPCAM	Enterocytes
MYH11	SMC (PLPP2+)		C15orf48	Enterocytes
MYL9	SMC (PLPP2+)		CLDN7	Enterocytes
MSRB3	SMC (PLPP2+)		LYPD8	Enterocytes
PPP1R12B	SMC (PLPP2+)		CTD-2228K2.5	Enterocytes
RFLNB	SMC (PLPP2+)		SMIM22	Enterocytes
ACTG2	SMC (PLPP2+)		LGALS4	Enterocytes
KCND3	SMC (PLPP2+)		CLCA4	Enterocytes
NCAM1	SMC (PLPP2+)		KRT20	Enterocytes
NRXN3	SMC (PLPP2+)		S100A6	Enterocytes
GREM2	SMC (PLPP2+)		MISP	Enterocytes
RAB3C	SMC (PLPP2+)		CA2	Enterocytes
GRB14	SMC (PLPP2+)		CEACAM1	Enterocytes
TPM1	SMC (PLPP2+)		KRT8	Enterocytes
KCNMB1	SMC (PLPP2+)		TRIM31	Enterocytes
EGLN3	SMC (PLPP2+)		CFDP1	Enterocytes
KCNIP4	SMC (PLPP2+)		CLDN3	Enterocytes
PPP1R1A	SMC (PLPP2+)		PRSS3	Enterocytes
CNN1	SMC (PLPP2+)		ITM2C	Enterocytes
AL355338.1	SMC (PLPP2+)		KIAA1239	Enterocytes
STK38L	SMC (PLPP2+)		MS4A12	Enterocytes
TSPAN2	SMC (PLPP2+)		MYO15B	Enterocytes
DES	SMC (PLPP2+)		ANPEP	Enterocytes
FILIP1	SMC (PLPP2+)		HPGD	Enterocytes
CPXM2	SMC (PLPP2+)		CDHR5	Enterocytes
KRT17	SMC (PLPP2+)		RHOC	Enterocytes
GPR183	SMC (PLPP2+)		MYPN	Enterocytes
PTP4A1	SMC (PLPP2+)		MUC13	Enterocytes
CKB	SMC (PLPP2+)		SRI	Enterocytes
TNMD	SMC (PLPP2+)		LGALS3	Enterocytes
TES	SMC (PLPP2+)		CLDN4	Enterocytes
SBSPON	SMC (PLPP2+)		KPNA7	Enterocytes
MAPRE1	SMC (PLPP2+)		EMP1	Enterocytes
SERTAD4	SMC (PLPP2+)		VAMP8	Enterocytes
FBXO32	SMC (PLPP2+)		CLDN23	Enterocytes
TMEM189	SMC (PLPP2+)		HIST1H1C	Enterocytes
SLC8A1	SMC (PLPP2+)		ELF3	Enterocytes
OAS1	Stromal 1 (ADAMDEC1+)		SFN	Enterocytes
ADAM28	Stromal 1 (ADAMDEC1+)		GPRC5A	Enterocytes
CCL11	Stromal 1 (CCL11+)		HSD17B2	Enterocytes
CCL8	Stromal 1 (CCL11+)		MALL	Enterocytes
ADAMDEC1	Stromal 1 (CCL11+)		RP11-116O18.1	Enterocytes
CCL13	Stromal 1 (CCL11+)		SLC51B	Enterocytes
SFTA1P	Stromal 1 (CCL11+)		PKIB	Enterocytes
A2M	Stromal 1 (CCL11+)		RP11-48O20.4	Enterocytes
STMN2	Stromal 1 (CCL11+)		NLN	Enterocytes
ABCA8	Stromal 1 (CCL11+)		CELA3B	Enterocytes
CLEC14A	Stromal 1 (CCL11+)		SPINT2	Enterocytes
ZFP36L2	Stromal 1 (CCL11+)		TMEM54	Enterocytes
GGT5	Stromal 1 (CCL11+)		CELA3A	Enterocytes
ACP5	Stromal 1 (CCL11+)		TMIGD1	Enterocytes
SCT	Stromal 1 (CCL11+)		KRT18	Enterocytes
CYGB	Stromal 1 (CCL11+)		SERINC2	Enterocytes
COL15A1	Stromal 1 (CCL11+)		APOBEC3B	Enterocytes
OMG	Stromal 1 (CCL11+)		RP11-125B21.2	Enterocytes
ANGPTL1	Stromal 1 (CCL11+)		PSORS1C3	Enterocytes
PTGER2	Stromal 1 (CCL11+)		TMEM37	Enterocytes
CRYBG3	Stromal 1 (CCL11+)		GPA33	Enterocytes
SELENOP	Stromal 1 (CCL11+)		C11orf86	Enterocytes
CD302	Stromal 1 (CCL11+)		CDA	Enterocytes
QSOX1	Stromal 1 (CCL11+)		MEP1A	Enterocytes
APOE	Stromal 1 (CCL11+)		CYSTM1	Enterocytes
HAPLN1	Stromal 1 (CCL11+)		C12orf36	Enterocytes
DKK3	Stromal 1 (CCL11+)		AQP7	Enterocytes
WNT4	Stromal 1 (CCL11+)		CREB3L3	Enterocytes
ELANE	Stromal 1 (CCL11+)		CST3	Enterocytes
CLEC2B	Stromal 1 (CCL11+)		SLC6A8	Enterocytes
FAM198B	Stromal 1 (CCL11+)		RP11-426L16.3	Enterocytes
PLTP	Stromal 1 (CCL11+)		SECTM1	Enterocytes
CHL1	Stromal 1 (CCL11+)		LINC00520	Enterocytes
PDK4	Stromal 1 (CCL11+)		SEPP1	Enterocytes
CH25H	Stromal 2 (CH25H+)		SULT1A2	Enterocytes
MMP11	Stromal 2 (CH25H+)		ASS1	Enterocytes
CDH13	Stromal 2 (CH25H+)		GLTPD2	Enterocytes
PLK2	Stromal 2 (CH25H+)		LINC00955	Enterocytes
LINC01116	Stromal 2 (CH25H+)		PPP1R14D	Enterocytes
TCF4	Stromal 2 (CH25H+)		LINC00704	Enterocytes
MTUS1	Stromal 2 (CH25H+)		GCNT3	Enterocytes
CPM	Stromal 2 (CH25H+)		TMEM171	Enterocytes
APELA	Stromal 2 (CH25H+)		KNG1	Enterocytes
CCDC68	Stromal 2 (CH25H+)		ABCG2	Enterocytes
NDNF	Stromal 2 (CH25H+)		CDHR2	Enterocytes
COL6A1	Stromal 2 (CH25H+)		RHOF	Enterocytes
MOXD1	Stromal 2 (CH25H+)		DHRS9	Enterocytes
INSC	Stromal 2 (CH25H+)		GLRA4	Enterocytes
ANGPT1	Stromal 2 (CH25H+)		TM4SF20	Enterocytes
OPCML	Stromal 2 (CH25H+)		SLC9A3R1	Enterocytes
BMP4	Stromal 2 (CH25H+)		PRSS23	Enterocytes
BMP7	Stromal 2 (CH25H+)		CEACAM6	Enterocytes
SPX	Stromal 2 (CH25H+)		MUC12	Enterocytes
COL4A5	Stromal 2 (CH25H+)		MIR4435-1HG	Enterocytes
LRP4	Stromal 2 (CH25H+)		ABCB1	Enterocytes
LRRC49	Stromal 2 (CH25H+)		TMPRSS2	Enterocytes
YIPF1	Stromal 2 (CH25H+)		SLC51A	Enterocytes
OAF	Stromal 2 (CH25H+)		PEX26	Enterocytes
VSTM2A	Stromal 2 (CH25H+)		SPATS2L	Enterocytes
HS6ST1	Stromal 2 (CH25H+)		MXD1	Enterocytes
RGS10	Stromal 2 (CH25H+)		PPARD	Enterocytes
FIP1L1	Stromal 2 (CH25H+)		OASL	Enterocytes
KCTD9	Stromal 2 (CH25H+)		HHLA2	Enterocytes
CASR	Stromal 2 (CH25H+)		TMEM45B	Enterocytes
KLRC2	Stromal 2 (CH25H+)		CTC-490G23.2	Enterocytes
COL4A6	Stromal 2 (CH25H+)		ARL14	Enterocytes
LANCL2	Stromal 2 (CH25H+)		LINC00035	Enterocytes
AC024610.2	Stromal 2 (CH25H+)		GPR110	Enterocytes
MGLL	Stromal 2 (CH25H+)		AOC1	Enterocytes
CIB2	Stromal 2 (CH25H+)		HAS3	Enterocytes
KREMEN1	Stromal 2 (CH25H+)		RETSAT	Enterocytes
C22orf31	Stromal 2 (CH25H+)		ENTPD8	Enterocytes
NRG1	Stromal 2 (CH25H+)		IFNGR2	Enterocytes
NSG1	Stromal 2 (CH25H+)		OAS1	Enterocytes
SPON2	Stromal 2 (CH25H+)		TP53INP2	Enterocytes
GLT8D2	Stromal 2 (CH25H+)		ISG15	Enterocytes
EDNRB	Stromal 2 (CH25H+)		RAB6B	Enterocytes
HSD17B2	Stromal 2 (CH25H+)		C2orf88	Enterocytes
DLL1	Stromal 2 (CH25H+)		SLC14A2	Enterocytes
GPSM3	Stromal 2 (CH25H+)		C1orf106	Enterocytes
AKAP7	Stromal 2 (CH25H+)		LAMB3	Enterocytes
NPY	Stromal 2 (NPY+)		SAA1	Enterocytes
F3	Stromal 2 (NPY+)		MXI1	Enterocytes
BMP5	Stromal 2 (NPY+)		ISG20	Enterocytes
CXCL14	Stromal 2 (NPY+)		SLC45A2	Enterocytes
ENPP2	Stromal 2 (NPY+)		APPL2	Enterocytes
FRZB	Stromal 2 (NPY+)		SLC17A4	Enterocytes
PTPRE	Stromal 2 (NPY+)		AK1	Enterocytes
HOTAIRM1	Stromal 2 (NPY+)		PLAUR	Enterocytes
NELL1	Stromal 2 (NPY+)		PTPRH	Enterocytes
PCSK6	Stromal 2 (NPY+)		PNPLA2	Enterocytes
ITGA8	Stromal 2 (NPY+)		SLC16A3	Enterocytes
CD1D	Stromal 2 (NPY+)		B3GNT8	Enterocytes
ANGPTL6	Stromal 2 (NPY+)		SLC20A1	Enterocytes
MATN3	Stromal 2 (NPY+)		SMPD1	Enterocytes
F2R	Stromal 2 (NPY+)		RP11-202A13.1	Enterocytes
OTULINL	Stromal 2 (NPY+)		SAA2	Enterocytes
TBX3	Stromal 2 (NPY+)		BMP3	Enterocytes
PDGFD	Stromal 2 (NPY+)		CTB-171A8.1	Enterocytes
SEMA4D	Stromal 2 (NPY+)		ABTB2	Enterocytes
COL1A1	Stromal 3 (C7+)		AQP11	Enterocytes
RCN3	Stromal 3 (C7+)		RP11-35P15.1	Enterocytes
PEG10	Stromal 3 (C7+)		C8G	Enterocytes
KCNN3	Stromal 3 (KCNN3+)		RP11-30P6.6	Enterocytes
JAM2	Stromal 3 (KCNN3+)		RBP2	Enterocytes
LRRC3B	Stromal 3 (KCNN3+)		SLC6A20	Enterocytes
FREM1	Stromal 3 (KCNN3+)		MGAM	Enterocytes
PBX3	Stromal 3 (KCNN3+)		MAB21L3	Enterocytes
SCUBE2	Stromal 3 (KCNN3+)		KCNG1	Enterocytes
GPAT3	Stromal 3 (KCNN3+)		RP11-542M13.2	Enterocytes
CNN3	Stromal 3 (KCNN3+)		TCHP	Enterocytes
KRT25	Stromal 3 (KCNN3+)		PDZK1IP1	Enterocytes
ATP1B1	Stromal 3 (KCNN3+)		CRYBA2	Enteroendocrine
LPIN2	Stromal 3 (KCNN3+)		SCGN	Enteroendocrine
CLEC1A	Stromal 3 (KCNN3+)		FEV	Enteroendocrine
SSFA2	Stromal 3 (KCNN3+)		CHGA	Enteroendocrine
GUCY1A1	Stromal 3 (KCNN3+)		VWA5B2	Enteroendocrine
NRK	Stromal 3 (KCNN3+)		GCG	Enteroendocrine
HPSE	Stromal 3 (KCNN3+)		SCG5	Enteroendocrine
EDN1	Stromal 3 (KCNN3+)		PCSK1N	Enteroendocrine
CNTNAP4	Stromal 3 (KCNN3+)		TPH1	Enteroendocrine
MMP1	Stromal 4 (MMP1+)		TTR	Enteroendocrine
MMP3	Stromal 4 (MMP1+)		NKX2-2	Enteroendocrine
CHI3L1	Stromal 4 (MMP1+)		PYY	Enteroendocrine
FAM20C	Stromal 4 (MMP1+)		RTN1	Enteroendocrine
CTHRC1	Stromal 4 (MMP1+)		CACNA1A	Enteroendocrine
COL7A1	Stromal 4 (MMP1+)		CADPS	Enteroendocrine
WNT5A	Stromal 4 (MMP1+)		CXXC4	Enteroendocrine
STAT1	Stromal 4 (MMP1+)		SLC29A4	Enteroendocrine
PRELID1	Stromal 4 (MMP1+)		ARX	Enteroendocrine
RAB31	Stromal 4 (MMP1+)		ISL1	Enteroendocrine
STEAP2	Stromal 4 (MMP1+)		NEUROD1	Enteroendocrine
CEMIP	Stromal 4 (MMP1+)		CHGB	Enteroendocrine
IL11	Stromal 4 (MMP1+)		PELI3	Enteroendocrine
IL24	Stromal 4 (MMP1+)		RP11-279F6.1	Enteroendocrine
RGS3	Stromal 4 (MMP1+)		MLXIPL	Enteroendocrine
IL7R	Stromal 4 (MMP1+)		RP11-17M24.1	Enteroendocrine
OAZ1	Stromal 4 (MMP1+)		ETV1	Enteroendocrine
CXCL8	Stromal 4 (MMP1+)		GNG4	Enteroendocrine
IL32	Stromal 4 (MMP1+)		CYP2W1	Enteroendocrine
GLIS3	Stromal 4 (MMP1+)		RAB3B	Enteroendocrine
SAA1	Stromal 4 (MMP1+)		MS4A8	Enteroendocrine
CSF3	Stromal 4 (MMP1+)		RAMP1	Enteroendocrine
CXCL5	Stromal 4 (MMP1+)		CES1	Enteroendocrine
VAMP5	Stromal 4 (MMP1+)		RAB26	Enteroendocrine
POLR2L	Stromal 4 (MMP1+)		CPE	Enteroendocrine
SNX10	Stromal 4 (MMP1+)		SCT	Enteroendocrine
PTHLH	Stromal 4 (MMP1+)		KIF12	Enteroendocrine
PHLDA1	Stromal 4 (MMP1+)		DNAJC12	Enteroendocrine
FAM20A	Stromal 4 (MMP1+)		INSL5	Enteroendocrine
TCIM	Stromal 4 (MMP1+)		KIAA1456	Enteroendocrine
SLC16A3	Stromal 4 (MMP1+)		HOXB8	Enteroendocrine
GUK1	Stromal 4 (MMP1+)		NPW	Enteroendocrine
TWIST1	Stromal 4 (MMP1+)		C6orf141	Enteroendocrine
TNFRSF11B	Stromal 4 (MMP1+)		HOXB9	Enteroendocrine
SQOR	Stromal 4 (MMP1+)		NFASC	Enteroendocrine
CTSB	Stromal 4 (MMP1+)		REG4	Enteroendocrine
CXCL3	Stromal 4 (MMP1+)		MNX1	Enteroendocrine
TMEM158	Stromal 4 (MMP1+)		CACNA1D	Enteroendocrine
CHI3L2	Stromal 4 (MMP1+)		KIAA1324	Enteroendocrine
NINJ1	Stromal 4 (MMP1+)		C21orf58	Enteroendocrine
WTAP	Stromal 4 (MMP1+)		BAIAP3	Enteroendocrine
TMEM132A	Stromal 4 (MMP1+)		SYT7	Enteroendocrine
TNC	Stromal 4 (MMP1+)		GCH1	Enteroendocrine
SPHK1	Stromal 4 (MMP1+)		C19orf77	Enteroendocrine
EVA1B	Stromal 4 (MMP1+)		TPPP3	Enteroendocrine
C19orf53	Stromal 4 (MMP1+)		TMEM61	Enteroendocrine
AC020916.1	Stromal 4 (MMP1+)		SOX4	Enteroendocrine
SELENOM	Stromal 4 (MMP1+)		SYT13	Enteroendocrine
PKIG	Stromal 4 (MMP1+)		ASCL2	Enteroendocrine
C1orf122	Stromal 4 (MMP1+)		PAM	Enteroendocrine
TNFSF13B	T reticular		Z83851.1	Enteroendocrine
GREM1	T reticular		DDC	Enteroendocrine
PTGDS	T reticular		SYP	Enteroendocrine
HLA-DRB5	T reticular		SEZ6L2	Enteroendocrine
FAM216B	T reticular		C3orf14	Enteroendocrine
CCL21	T reticular		LFNG	Enteroendocrine
MFAP5	Transitional Stromal 3 (C3+)		IL17RB	Enteroendocrine
CLEC3B	Transitional Stromal 3 (C3+)		ERI3	Enteroendocrine
IGFBP6	Transitional Stromal 3 (C3+)		RBP4	Enteroendocrine
FBN1	Transitional Stromal 3 (C3+)		SYBU	Enteroendocrine
SFRP2	Transitional Stromal 3 (C3+)		MDK	Enteroendocrine
SCARA5	Transitional Stromal 3 (C3+)		DMXL2	Enteroendocrine
FBLN1	Transitional Stromal 3 (C3+)		HEPACAM2	Enteroendocrine
TGFBR3	Transitional Stromal 3 (C3+)		FAM174B	Enteroendocrine
S100A4	Transitional Stromal 3 (C3+)		RAP1GAP2	Enteroendocrine
ABLIM1	Transitional Stromal 3 (C3+)		WNK4	Enteroendocrine
SEMA3E	Transitional Stromal 3 (C3+)		QPCT	Enteroendocrine
PIGT	Transitional Stromal 3 (C3+)		C10orf10	Enteroendocrine
VAT1	Transitional Stromal 3 (C3+)		TEAD1	Enteroendocrine
CFD	Transitional Stromal 3 (C3+)		NEURL	Enteroendocrine
CADM3	Transitional Stromal 3 (C3+)		PRUNE2	Enteroendocrine
ZNF385A	Transitional Stromal 3 (C3+)		PEMT	Enteroendocrine
FBLN2	Transitional Stromal 3 (C3+)		COLCA1	Enteroendocrine
ADAMTSL4	Transitional Stromal 3 (C3+)		RASD1	Enteroendocrine
GPNMB	Transitional Stromal 3 (C3+)		CCDC24	Enteroendocrine
APP	Transitional Stromal 3 (C3+)		GUCY2C	Enteroendocrine
TIMP2	Transitional Stromal 3 (C3+)		PODXL2	Enteroendocrine
KLF4	Transitional Stromal 3 (C3+)		SMIM6	Enteroendocrine
PLAC9	Transitional Stromal 3 (C3+)		FOXD2	Enteroendocrine
ITM2A	Transitional Stromal 3 (C3+)		HOXB-AS3	Enteroendocrine
ECM1	Transitional Stromal 3 (C3+)		NISCH	Enteroendocrine
PI16	Transitional Stromal 3 (C3+)		LXN	Enteroendocrine
UGDH	Transitional Stromal 3 (C3+)		RARRES1	Enteroendocrine
CD34	Transitional Stromal 3 (C3+)		ZG16	Goblet
COL14A1	Transitional Stromal 3 (C3+)		MUC2	Goblet
PAMR1	Transitional Stromal 3 (C3+)		TFF1	Goblet
LEPR	Transitional Stromal 3 (C3+)		TFF3	Goblet
CREB5	Transitional Stromal 3 (C3+)		PHGR1	Goblet
GALNT15	Transitional Stromal 3 (C3+)		IFI27	Goblet
CPQ	Transitional Stromal 3 (C3+)		FCGBP	Goblet
ABL1	Transitional Stromal 3 (C3+)		TBX10	Goblet
OMD	Transitional Stromal 3 (C3+)		FXYD3	Goblet
LSP1	Transitional Stromal 3 (C3+)		AC093642.3	Goblet
APBB1IP	Transitional Stromal 3 (C3+)		TSPAN1	Goblet
KRT24	Transitional Stromal 3 (C3+)		S100P	Goblet
PSAP	Transitional Stromal 3 (C3+)		LINC01022	Goblet
CYP4B1	Transitional Stromal 3 (C3+)		GSN	Goblet
GAS7	Transitional Stromal 3 (C3+)		LYPD8	Goblet
ABI3BP	Transitional Stromal 3 (C3+)		CEACAM5	Goblet
OSR2	Transitional Stromal 3 (C3+)		GPR153	Goblet
PCOLCE2	Transitional Stromal 3 (C3+)		FFAR4	Goblet
PXN	Transitional Stromal 3 (C3+)		FAM177B	Goblet
P2RX2	Transitional Stromal 3 (C3+)		RP11-363E7.4	Goblet
CD248	Transitional Stromal 3 (C3+)		MUC1	Goblet
METRNL	Transitional Stromal 3 (C3+)		SYT7	Goblet
PID1	Transitional Stromal 3 (C3+)		TFF2	Goblet
OLFML2B	angiogenic pericyte		FER1L6	Goblet
PELO	angiogenic pericyte		REP15	Goblet
ENPEP	angiogenic pericyte		KRT18	Goblet
GNAI1	angiogenic pericyte		CLDN4	Goblet
EGFL6	angiogenic pericyte		STXBP5-AS1	Goblet
C1orf198	angiogenic pericyte		FAM3D	Goblet
ABCC8	angiogenic pericyte		KRT8	Goblet
LASP1	angiogenic pericyte		LGALS4	Goblet
SYTL2	angiogenic pericyte		AC009133.21	Goblet
KCNJ8	angiogenic pericyte		MUC13	Goblet
FAM162B	angiogenic pericyte		SMIM6	Goblet
COL4A1	angiogenic pericyte		CLDN7	Goblet
DLC1	angiogenic pericyte		KREMEN2	Goblet
GUCY1A2	angiogenic pericyte		IL3RA	Goblet
SEMA5B	angiogenic pericyte		ENTPD8	Goblet
KHDRBS3	angiogenic pericyte		MLPH	Goblet
RAP2A	angiogenic pericyte		MT-RNR1	Goblet
COL25A1	angiogenic pericyte		RN7SKP127	Goblet
COL4A2	angiogenic pericyte		CTD-2589M5.4	Goblet
AC018647.1	angiogenic pericyte		TPSG1	Goblet
44446	angiogenic pericyte		SYTL5	Goblet
INPP4B	angiogenic pericyte		CAPN8	Goblet
TRPC6	angiogenic pericyte		ELF3	Goblet
TEX41	angiogenic pericyte		KLK1	Goblet
ACAN	angiogenic pericyte		BEST2	Goblet
LINC00989	angiogenic pericyte		S100A6	Goblet
LMCD1	angiogenic pericyte		SYTL2	Goblet
MAPT	angiogenic pericyte		SLC7A11	Goblet
SH2D3C	angiogenic pericyte		CREB3L1	Goblet
HMGB2	cycling stromal		SERPINA1	Goblet
TUBA1B	cycling stromal		SCGB2A1	Goblet
TOP2A	cycling stromal		CAPN9	Goblet
NUSAP1	cycling stromal		LGALS9B	Goblet
TYMS	cycling stromal		BCAS1	Goblet
UBE2C	cycling stromal		RAB3B	Goblet
CDK1	cycling stromal		TM4SF5	Goblet
SMC4	cycling stromal		UCA1	Goblet
H2AFZ	cycling stromal		RP3-340N1.5	Goblet
PCLAF	cycling stromal		ANKRD36C	Goblet
H2AFX	cycling stromal		AGAP1-IT1	Goblet
UBE2T	cycling stromal		NPW	Goblet
CKS1B	cycling stromal		MLLT3	Goblet
PTTG1	cycling stromal		SDCBP2	Goblet
MAD2L1	cycling stromal		VSIG2	Goblet
ZWINT	cycling stromal		GALNT5	Goblet
CKS2	cycling stromal		ZG16B	Goblet
MKI67	cycling stromal		PLAC8	Goblet
CENPF	cycling stromal		GUCA2B	Goblet
BIRC5	cycling stromal		CLDN3	Goblet
H2AFV	cycling stromal		RAG1	Goblet
HIST1H4C	cycling stromal		GPRIN2	Goblet
TPX2	cycling stromal		AC147651.3	Goblet
HMGN2	cycling stromal		CLDN8	Goblet
CCNA2	cycling stromal		AMN	Goblet
KIFC1	cycling stromal		PRUNE2	Goblet
NUCKS1	cycling stromal		NEAT1	Goblet
CDKN3	cycling stromal		RASEF	Goblet
SMC2	cycling stromal		FAM101A	Goblet
ARL6IP1	cycling stromal		SPDEF	Goblet
PIMREG	cycling stromal		FOXA3	Goblet
CENPK	cycling stromal		SDR16C5	Goblet
CENPE	cycling stromal		MT-RNR2	Goblet
AURKB	cycling stromal		MFSD4	Goblet
DEK	cycling stromal		SPNS2	Goblet
DUT	cycling stromal		SCNN1A	Goblet
HMGB1	cycling stromal		MB	Goblet
KIF20B	cycling stromal		TRIM31	Goblet
DTYMK	cycling stromal		GLTPD2	Goblet
PBK	cycling stromal		KCNK1	Goblet
CDC20	cycling stromal		LINC00842	Goblet
BUB3	cycling stromal		SPATS2L	Goblet
TMSB15A	cycling stromal		GDPD3	Goblet
CDCA3	cycling stromal		PCDH20	Goblet
PCNA	cycling stromal		CHAD	Goblet
GTSE1	cycling stromal		SSTR2	Goblet
CKAP2	cycling stromal		EPCAM	Goblet
CCNB1	cycling stromal		C19orf33	Goblet
NUF2	cycling stromal		SMIM22	Goblet
TMPO	cycling stromal		SBF2-AS1	Goblet
APOD	mLN Stroma (FMO2+)		CHRNA7	Goblet
RASD1	mLN Stroma (FMO2+)		PARM1	Goblet
SRPX	mLN Stroma (FMO2+)		MISP	Goblet
FMO2	mLN Stroma (FMO2+)		TUBB2A	Goblet
NR4A1	mLN Stroma (FMO2+)		MXD1	Goblet
FBLN5	mLN Stroma (FMO2+)		CDHR5	Goblet
C7	mLN Stroma (FMO2+)		KAZALD1	Goblet
PODN	mLN Stroma (FMO2+)		CLTB	Goblet
GPX3	mLN Stroma (FMO2+)		HIST1H2BG	Goblet
ABCA9	mLN Stroma (FMO2+)		ITM2C	Goblet
LMO3	mLN Stroma (FMO2+)		LGALS9C	Goblet
MGST1	mLN Stroma (FMO2+)		NPDC1	Goblet
AGTR1	mLN Stroma (FMO2+)		GPA33	Goblet
GLUL	mLN Stroma (FMO2+)		RNF39	Goblet
IGF1	mLN Stroma (FMO2+)		TP53INP2	Goblet
MYOC	mLN Stroma (FMO2+)		KRT20	Goblet
EPHX1	mLN Stroma (FMO2+)		TMEM54	Goblet
KCNE4	mLN Stroma (FMO2+)		SERINC2	Goblet
IFNGR1	mLN Stroma (FMO2+)		RASD2	Goblet
ABCA10	mLN Stroma (FMO2+)		DHRS9	Goblet
RNASE4	mLN Stroma (FMO2+)		PLA2G10	Goblet
CPB1	mLN Stroma (FMO2+)		PIGR	Goblet
NEGR1	mLN Stroma (FMO2+)		MYO15B	Goblet
DPT	mLN Stroma (FMO2+)		GUCA2A	Goblet
SAMHD1	mLN Stroma (FMO2+)		C15orf48	Goblet
SERPINF1	mLN Stroma (FMO2+)		HIST1H1C	Goblet
SPOCK1	mLN Stroma (FMO2+)		LAMB3	Goblet
SLC43A3	mLN Stroma (FMO2+)		STARD10	Goblet
FSTL3	mLN Stroma (FMO2+)		LSR	Goblet
AC002546.1	mLN Stroma (FMO2+)		CFDP1	Goblet
TC2N	mLN Stroma (FMO2+)		RP11-665N17.4	Goblet
ADAMTS1	mLN Stroma (FMO2+)		PRSS3	Goblet
SLC19A2	mLN Stroma (FMO2+)		NEDD4L	Goblet
FGF10	mLN Stroma (FMO2+)		ITLN1	Goblet
PQLC2L	mLN Stroma (FMO2+)		QSOX1	Goblet
ZBTB16	mLN Stroma (FMO2+)		SLC44A4	Goblet
PER1	mLN Stroma (FMO2+)		GALE	Goblet
EFEMP1	mLN Stroma (FMO2+)		LINC00342	Goblet
UBD	mLTo		SPINT2	Goblet
CLSTN3	mLTo		RP11-48O20.4	Goblet
SLC22A3	mLTo		SMIM14	Goblet
TNFSF11	mLTo		SPINT1	Goblet
MSC	mLTo		RHOC	Goblet
CTSH	mLTo		MGLL	Goblet
APLNR	mLTo		TSPAN3	Goblet
CCDC102B	mLTo		RP11-845C23.2	Goblet
GATM	mLTo		AGR2	Goblet
GP1BA	mLTo		RECQL5	Goblet
DERL1	mLTo		CKB	Goblet
CCL19	mLTo		RP11-757F18.5	Goblet
OCA2	mLTo		CA2	Goblet
RAD51B	mLTo		C4orf36	Goblet
SLC9A9	mLTo		ISG20	Goblet
SPNS2	mLTo		DHX32	Goblet
TRIM47	mLTo		MUC4	Goblet
IL3RA	mLTo		LRRC31	Goblet
C1RL-AS1	mLTo		SHH	Goblet
CDC7	mLTo		RP11-92K15.3	Goblet
LRRFIP2	mLTo		USP54	Goblet
TMEM108	mLTo		SYTL4	Goblet
SLC26A7	mLTo		ADM2	Goblet
HS3ST3A1	mLTo		HIST1H3D	Goblet
ICAM2	mLTo		TEP1	Goblet
COL6A6	mLTo		LINC00543	Goblet
AL583785.1	mLTo		GAREM	Goblet
ZHX2	mLTo		FABP1	Immature Enterocytes 1
SEMA5A	mLTo		PHGR1	Immature Enterocytes 1
IL15	mLTo		AQP8	Immature Enterocytes 1
PPP1R15A	mLTo		FXYD3	Immature Enterocytes 1
LIFR	mLTo		GUCA2A	Immature Enterocytes 1
VASH2	mLTo		CA4	Immature Enterocytes 1
CAMK2D	mLTo		KRT8	Immature Enterocytes 1
ETV6	mLTo		TSPAN1	Immature Enterocytes 1
CLIP3	mLTo		SLC26A3	Immature Enterocytes 1
IL33	mLTo		CTD-2228K2.5	Immature Enterocytes 1
NR2F2-AS1	mLTo		GUCA2B	Immature Enterocytes 1
RIOX2	mLTo		CEACAM5	Immature Enterocytes 1
USP18	mLTo		PLAC8	Immature Enterocytes 1
PRPS2	mLTo		LYPD8	Immature Enterocytes 1
FGF11	mLTo		PIGR	Immature Enterocytes 1
BACE2	mLTo		CLDN7	Immature Enterocytes 1
EBF3	mLTo		PRAP1	Immature Enterocytes 1
JAK3	mLTo		CLCA4	Immature Enterocytes 1
VEGFC	mLTo		CEACAM7	Immature Enterocytes 1
ALDH16A1	mLTo		GPR115	Immature Enterocytes 1
NFE2L3	mLTo		SDCBP2	Immature Enterocytes 1
PTCH2	mLTo		IFI27	Immature Enterocytes 1
DPEP1	mLTo		TAC1	Immature Enterocytes 1
NPNT	myofibroblast		TRIM31	Immature Enterocytes 1
HHIP	myofibroblast		C19orf33	Immature Enterocytes 1
HSD17B6	myofibroblast		CDHR5	Immature Enterocytes 1
PDLIM3	myofibroblast		ANPEP	Immature Enterocytes 1
CMIP	myofibroblast		MYO15B	Immature Enterocytes 1
C9orf3	myofibroblast		MISP	Immature Enterocytes 1
SOSTDC1	myofibroblast		SLC5A11	Immature Enterocytes 1
WFDC1	myofibroblast		CEACAM1	Immature Enterocytes 1
SYT10	myofibroblast		KRTAP13-2	Immature Enterocytes 1
LPP	myofibroblast		CLDN4	Immature Enterocytes 1
MINOS1	myofibroblast		SMIM22	Immature Enterocytes 1
AF165147.1	myofibroblast		ELF3	Immature Enterocytes 1
TTLL7	myofibroblast		CA2	Immature Enterocytes 1
PDE7B	myofibroblast		KRT20	Immature Enterocytes 1
BDKRB2	myofibroblast		SLC15A1	Immature Enterocytes 1
P2RY14	myofibroblast		C15orf48	Immature Enterocytes 1
PTCH1	myofibroblast		SFN	Immature Enterocytes 1
FHL1	myofibroblast		MYPN	Immature Enterocytes 1
PDIA5	myofibroblast		TMEM54	Immature Enterocytes 1
DPEP2	myofibroblast		KRT18	Immature Enterocytes 1
GNG7	myofibroblast		GPRC5A	Immature Enterocytes 1
LUZP2	myofibroblast		RP11-48O20.4	Immature Enterocytes 1
SPOCD1	myofibroblast		MUC12	Immature Enterocytes 1
APCDD1	myofibroblast		MUC13	Immature Enterocytes 1
LAMB4	myofibroblast		PDZK1	Immature Enterocytes 1
LINC00578	myofibroblast		MS4A12	Immature Enterocytes 1
KCNJ3	myofibroblast		PRSS3	Immature Enterocytes 1
P2RX1	myofibroblast		EPCAM	Immature Enterocytes 1
MCTP1	myofibroblast		SLC51B	Immature Enterocytes 1
PITX1	myofibroblast (RSPO2+)		IL32	Immature Enterocytes 1
SYT1	myofibroblast (RSPO2+)		HIST1H1C	Immature Enterocytes 1
HSPA1A	myofibroblast (RSPO2+)		AMN	Immature Enterocytes 1
COL21A1	myofibroblast (RSPO2+)		DUOX2	Immature Enterocytes 1
HSPA1B	myofibroblast (RSPO2+)		CDA	Immature Enterocytes 1
LINC01082	myofibroblast (RSPO2+)		ASS1	Immature Enterocytes 1
PPIC	myofibroblast (RSPO2+)		RP11-462G2.1	Immature Enterocytes 1
RSPO2	myofibroblast (RSPO2+)		CDHR2	Immature Enterocytes 1
RBPJ	myofibroblast (RSPO2+)		GPA33	Immature Enterocytes 1
C5orf66-AS1	myofibroblast (RSPO2+)		NLN	Immature Enterocytes 1
PTGER1	myofibroblast (RSPO2+)		CYP3A4	Immature Enterocytes 1
AC092652.2	myofibroblast (RSPO2+)		APOBEC3B	Immature Enterocytes 1
ST8SIA4	myofibroblast (RSPO2+)		SLC6A8	Immature Enterocytes 1
AGTR2	myofibroblast (RSPO2+)		ST14	Immature Enterocytes 1
LIPA	myofibroblast (RSPO2+)		MALL	Immature Enterocytes 1
CD7	CLP		CLDN23	Immature Enterocytes 1
AIF1	CLP		MEP1A	Immature Enterocytes 1
PRSS57	CLP		CLDN3	Immature Enterocytes 1
SPINK2	CLP		C11orf86	Immature Enterocytes 1
ITGA4	CLP		LGALS3	Immature Enterocytes 1
ITM2A	CLP		SERINC2	Immature Enterocytes 1
CTSW	CLP		LAMB3	Immature Enterocytes 1
NKG7	CLP		TMEM37	Immature Enterocytes 1
ID2	CLP		MT-RNR1	Immature Enterocytes 1
SLC9A3R1	CLP		TMIGD1	Immature Enterocytes 1
RNF130	CLP		SRI	Immature Enterocytes 1
SMIM24	CLP		NEAT1	Immature Enterocytes 1
IQGAP2	CLP		SULT1A2	Immature Enterocytes 1
LST1	CLP		TMEM150B	Immature Enterocytes 1
PRAM1	CLP		AGPAT2	Immature Enterocytes 1
ISYNA1	CLP		AQP7	Immature Enterocytes 1
CTSC	CLP		AOC1	Immature Enterocytes 1
GNA15	CLP		PEX26	Immature Enterocytes 1
DRAP1	CLP		FAM95B1	Immature Enterocytes 1
APEX1	CLP		RETSAT	Immature Enterocytes 1
SPNS3	CLP		GDA	Immature Enterocytes 1
CD3E	CLP		MUC17	Immature Enterocytes 1
IRF2BP2	CLP		GCNT3	Immature Enterocytes 1
BAALC	CLP		ENTPD8	Immature Enterocytes 1
MAPKAPK3	CLP		PPP1R14D	Immature Enterocytes 1
ACY3	CLP		SPINT1	Immature Enterocytes 1
SATB1	CLP		SECTM1	Immature Enterocytes 1
MLC1	CLP		EMP1	Immature Enterocytes 1
SPN	CLP		MYH14	Immature Enterocytes 1
TMEM173	CLP		CFDP1	Immature Enterocytes 1
NACA	CLP		RNA18S5	Immature Enterocytes 1
TRDC	CLP		TJP3	Immature Enterocytes 1
TMIGD2	CLP		LINC00035	Immature Enterocytes 1
PGD	CLP		HSD17B2	Immature Enterocytes 1
NDUFS5	CLP		HPGD	Immature Enterocytes 1
IGF2BP2	CLP		SPINT2	Immature Enterocytes 1
FCER1G	CLP		SLC44A4	Immature Enterocytes 1
NREP	CLP		TMEM45B	Immature Enterocytes 1
CYTH4	CLP		TMEM171	Immature Enterocytes 1
MED13L	CLP		NDRG1	Immature Enterocytes 1
SELENOW	CLP		PKIB	Immature Enterocytes 1
RAB37	CLP		GNA11	Immature Enterocytes 1
NDUFS2	CLP		LSR	Immature Enterocytes 1
CD164	CLP		CTSA	Immature Enterocytes 1
FYB1	CLP		EFNA1	Immature Enterocytes 1
RGL4	CLP		TST	Immature Enterocytes 1
NUCB2	CLP		CES2	Immature Enterocytes 1
C15orf39	CLP		SPATS2L	Immature Enterocytes 1
TYROBP	CLP		RHOC	Immature Enterocytes 1
IDH2	CLP		CYSTM1	Immature Enterocytes 1
PCLAF	Cycling B cell		SLC26A2	Immature Enterocytes 1
DUT	Cycling B cell		SEPP1	Immature Enterocytes 1
H2AFZ	Cycling B cell		EFCAB5	Immature Enterocytes 1
RANBP1	Cycling B cell		FABP1	Immature Enterocytes 2
SNRPG	Cycling B cell		PHGR1	Immature Enterocytes 2
RPA3	Cycling B cell		FXYD3	Immature Enterocytes 2
TFDP1	Cycling B cell		CA2	Immature Enterocytes 2
COX8A	Cycling B cell		LGALS4	Immature Enterocytes 2
SNRPD1	Cycling B cell		KRT8	Immature Enterocytes 2
TK1	Cycling B cell		S100A6	Immature Enterocytes 2
SLBP	Cycling B cell		CLDN7	Immature Enterocytes 2
LSM3	Cycling B cell		TSPAN1	Immature Enterocytes 2
CBX3	Cycling B cell		SLC26A2	Immature Enterocytes 2
CENPM	Cycling B cell		C15orf48	Immature Enterocytes 2
SNRPB	Cycling B cell		SLC26A3	Immature Enterocytes 2
[truncated: 2,042 more rows]

## Sheet: Intestinal Gene Sig. (Short)
CBC	"Axin2,"Olfm4", "Mki67","Smoc2", "Lgr5", "Ascl2"
TA	"Mki67,"Top2a","Pcna"
Enterocytes	"Fabp1, "Fabp2","Krt20","Alpi","Emp1","Ceacam1"
Goblet	"Muc2, "Fcgbp","Guca2a","Agr2"
Paneth	"Defa22,"Defa23"
Tuft	"Dclk1","Kctd12"
EE	"Chgb", "Chga"
revSC	"Clu, "Areg", "Anxa2"
FCC	"Ifitm3,"Ly6a","Mif"
LRC	"Lrig1,"Hopx","Bmi1","Tert"
