# Supplementary material for: p53 promotes revival stem cells in the regenerating intestine after severe radiation injury
Source: Nat Commun. 2024 Apr 8;15:3018. doi: 10.1038/s41467-024-47124-8 (PMC11001929; doi:10.1038/s41467-024-47124-8)
Supplement: Supplementary file 7 — Source data [file 41467_2024_47124_MOESM7_ESM.zip]

Archive with 30 entries (29 files):
- Source_Data_Files/
- Source_Data_Files/Source_data_Fig1_F_G_Fig3_D_SupFig1_J.csv
- __MACOSX/Source_Data_Files/._Source_data_Fig1_F_G_Fig3_D_SupFig1_J.csv
- Source_Data_Files/Source_data_Fig_5F.pzfx
- __MACOSX/Source_Data_Files/._Source_data_Fig_5F.pzfx
- Source_Data_Files/Source_data_Fig_3G.csv
- __MACOSX/Source_Data_Files/._Source_data_Fig_3G.csv
- Source_Data_Files/Source_data_Fig_5E.xlsx
- __MACOSX/Source_Data_Files/._Source_data_Fig_5E.xlsx
- Source_Data_Files/Source_data_Fig_4E.csv
- __MACOSX/Source_Data_Files/._Source_data_Fig_4E.csv
- Source_Data_Files/Source_data_SupFig_5D.xlsx
- __MACOSX/Source_Data_Files/._Source_data_SupFig_5D.xlsx
- Source_Data_Files/Source_data_Fig_5G.csv
- __MACOSX/Source_Data_Files/._Source_data_Fig_5G.csv
- Source_Data_Files/Source_data_SupFig_3D.csv
- __MACOSX/Source_Data_Files/._Source_data_SupFig_3D.csv
- Source_Data_Files/Source_data_Figure_4B.csv
- __MACOSX/Source_Data_Files/._Source_data_Figure_4B.csv
- Source_Data_Files/Example_Flow_Gating_Sorting.pdf
- __MACOSX/Source_Data_Files/._Example_Flow_Gating_Sorting.pdf
- Source_Data_Files/Source_data_SupFig_4D.csv
- __MACOSX/Source_Data_Files/._Source_data_SupFig_4D.csv
- Source_Data_Files/Raw_data_Fig_4E.csv
- Source_Data_Files/Source_data_SupFig_4B.csv
- __MACOSX/Source_Data_Files/._Source_data_SupFig_4B.csv
- Source_Data_Files/Source_data_SupFig_3B.pzfx
- __MACOSX/Source_Data_Files/._Source_data_SupFig_3B.pzfx
- Source_Data_Files/Raw_data_Fig_5G.csv
- __MACOSX/Source_Data_Files/._Raw_data_Fig_5G.csv
