# Supplementary material for: p53 promotes revival stem cells in the regenerating intestine after severe radiation injury
Source: Nat Commun. 2024 Apr 8;15:3018. doi: 10.1038/s41467-024-47124-8 (PMC11001929; doi:10.1038/s41467-024-47124-8)
Supplement: Supplementary file 7 — Source data [file 41467_2024_47124_MOESM7_ESM.zip › Source_Data_Files/Source_data_Fig1_F_G_Fig3_D_SupFig1_J.csv]

	Image	Num.Detections	Num.Clu	Num.Ki67	Num.Ki67..Ly6a	Num.Ki67..Ly6a..Clu	Num.Ly6a	Num.Ly6a..Clu	Num.Ki67..Clu	Samplename	timepoint	Genotype	Replicate	Mouse	Ki67	Ly6a	Clu
1	474350_A_Ly6a-cy3 Ki67_ FitC_Cluc-Cy5_nd2004.nd2 - 474350_A_Ly6a-cy3 Ki67_ FitC_Cluc-Cy5_nd2004.nd2 (series 1)	656	42	110	108	2	24	4	0	FLWT_72	72	p53_WT	A	FLWT_72_A	220	138	48
2	474350_A_Ly6a-cy3 Ki67_ FitC_Cluc-Cy5_nd2002.nd2 - 474350_A_Ly6a-cy3 Ki67_ FitC_Cluc-Cy5_nd2002.nd2 (series 1)	1140	18	62	152	16	94	122	0	FLWT_72	72	p53_WT	A	FLWT_72_A	230	384	156
3	474350_A_Ly6a-cy3 Ki67_ FitC_Cluc-Cy5_nd2004.nd2 - 474350_A_Ly6a-cy3 Ki67_ FitC_Cluc-Cy5_nd2004.nd2 (series 1)	656	42	110	108	2	24	4	0	FLWT_72	72	p53_WT	A	FLWT_72_A	220	138	48
4	474350_A_Ly6a-cy3 Ki67_ FitC_Cluc-Cy5_nd2005.nd2 - 474350_A_Ly6a-cy3 Ki67_ FitC_Cluc-Cy5_nd2005.nd2 (series 1)	998	26	20	26	6	48	82	0	FLWT_72	72	p53_WT	A	FLWT_72_A	52	162	114
5	474350_A_Ly6a-cy3 Ki67_ FitC_Cluc-Cy5_nd2006.nd2 - 474350_A_Ly6a-cy3 Ki67_ FitC_Cluc-Cy5_nd2006.nd2 (series 1)	1126	18	96	218	26	86	94	2	FLWT_72	72	p53_WT	A	FLWT_72_A	342	424	140
6	474350_A_Ly6a-cy3 Ki67_ FitC_Cluc-Cy5_nd2007.nd2 - 474350_A_Ly6a-cy3 Ki67_ FitC_Cluc-Cy5_nd2007.nd2 (series 1)	1130	2	68	158	20	76	60	0	FLWT_72	72	p53_WT	A	FLWT_72_A	246	314	82
7	474350_A_Ly6a-cy3 Ki67_ FitC_Cluc-Cy5_nd2008.nd2 - 474350_A_Ly6a-cy3 Ki67_ FitC_Cluc-Cy5_nd2008.nd2 (series 1)	704	4	52	52	2	24	28	0	FLWT_72	72	p53_WT	A	FLWT_72_A	106	106	34
8	474350_A_Ly6a-cy3 Ki67_ FitC_Cluc-Cy5_nd2009.nd2 - 474350_A_Ly6a-cy3 Ki67_ FitC_Cluc-Cy5_nd2009.nd2 (series 1)	652	2	40	92	4	32	20	0	FLWT_72	72	p53_WT	A	FLWT_72_A	136	148	26
9	474350_A_Ly6a-cy3 Ki67_ FitC_Cluc-Cy5_nd2010.nd2 - 474350_A_Ly6a-cy3 Ki67_ FitC_Cluc-Cy5_nd2010.nd2 (series 1)	1194	12	84	164	4	68	28	0	FLWT_72	72	p53_WT	A	FLWT_72_A	252	264	44
10	474350_A_Ly6a-cy3 Ki67_ FitC_Cluc-Cy5_nd2011.nd2 - 474350_A_Ly6a-cy3 Ki67_ FitC_Cluc-Cy5_nd2011.nd2 (series 1)	1050	4	76	180	2	46	12	0	FLWT_72	72	p53_WT	A	FLWT_72_A	258	240	18
11	474350_A_Ly6a-cy3 Ki67_ FitC_Cluc-Cy5_nd2012.nd2 - 474350_A_Ly6a-cy3 Ki67_ FitC_Cluc-Cy5_nd2012.nd2 (series 1)	1118	6	156	194	16	70	66	0	FLWT_72	72	p53_WT	A	FLWT_72_A	366	346	88
12	474350_A_Ly6a-cy3 Ki67_ FitC_Cluc-Cy5_nd2013.nd2 - 474350_A_Ly6a-cy3 Ki67_ FitC_Cluc-Cy5_nd2013.nd2 (series 1)	1152	6	76	100	2	60	50	0	FLWT_72	72	p53_WT	A	FLWT_72_A	178	212	58
13	474350_A_Ly6a-cy3 Ki67_ FitC_Cluc-Cy5_nd2014.nd2 - 474350_A_Ly6a-cy3 Ki67_ FitC_Cluc-Cy5_nd2014.nd2 (series 1)	1064	8	68	82	8	68	68	0	FLWT_72	72	p53_WT	A	FLWT_72_A	158	226	84
14	474350_A_Ly6a-cy3 Ki67_ FitC_Cluc-Cy5_nd2015.nd2 - 474350_A_Ly6a-cy3 Ki67_ FitC_Cluc-Cy5_nd2015.nd2 (series 1)	788	6	116	138	0	28	54	0	FLWT_72	72	p53_WT	A	FLWT_72_A	254	220	60
15	474350_A_Ly6a-cy3 Ki67_ FitC_Cluc-Cy5_nd2016.nd2 - 474350_A_Ly6a-cy3 Ki67_ FitC_Cluc-Cy5_nd2016.nd2 (series 1)	644	12	88	88	12	44	20	4	FLWT_72	72	p53_WT	A	FLWT_72_A	192	164	48
16	474350_A_Ly6a-cy3 Ki67_ FitC_Cluc-Cy5_nd2017.nd2 - 474350_A_Ly6a-cy3 Ki67_ FitC_Cluc-Cy5_nd2017.nd2 (series 1)	742	6	26	76	8	54	32	0	FLWT_72	72	p53_WT	A	FLWT_72_A	110	170	46
17	474350_A_Ly6a-cy3 Ki67_ FitC_Cluc-Cy5_nd2018.nd2 - 474350_A_Ly6a-cy3 Ki67_ FitC_Cluc-Cy5_nd2018.nd2 (series 1)	982	22	64	70	10	80	58	2	FLWT_72	72	p53_WT	A	FLWT_72_A	146	218	92
18	474350_A_Ly6a-cy3 Ki67_ FitC_Cluc-Cy5_nd2019.nd2 - 474350_A_Ly6a-cy3 Ki67_ FitC_Cluc-Cy5_nd2019.nd2 (series 1)	1128	8	80	228	16	148	34	0	FLWT_72	72	p53_WT	A	FLWT_72_A	324	426	58
19	474350_A_Ly6a-cy3 Ki67_ FitC_Cluc-Cy5_nd2020.nd2 - 474350_A_Ly6a-cy3 Ki67_ FitC_Cluc-Cy5_nd2020.nd2 (series 1)	1158	2	92	164	4	66	20	0	FLWT_72	72	p53_WT	A	FLWT_72_A	260	254	26
20	474350_A_Ly6a-cy3 Ki67_ FitC_Cluc-Cy5_nd2021.nd2 - 474350_A_Ly6a-cy3 Ki67_ FitC_Cluc-Cy5_nd2021.nd2 (series 1)	520	4	20	46	14	42	48	0	FLWT_72	72	p53_WT	A	FLWT_72_A	80	150	66
21	474350_A_Ly6a-cy3 Ki67_ FitC_Cluc-Cy5_nd2022.nd2 - 474350_A_Ly6a-cy3 Ki67_ FitC_Cluc-Cy5_nd2022.nd2 (series 1)	674	22	54	90	0	22	26	0	FLWT_72	72	p53_WT	A	FLWT_72_A	144	138	48
22	474350_A_Ly6a-cy3 Ki67_ FitC_Cluc-Cy5_nd2023.nd2 - 474350_A_Ly6a-cy3 Ki67_ FitC_Cluc-Cy5_nd2023.nd2 (series 1)	608	8	38	50	2	34	42	0	FLWT_72	72	p53_WT	A	FLWT_72_A	90	128	52
23	474350_B_Ly6a-cy3 Ki67_ FitC_Cluc-Cy5_.nd2 - 474350_B_Ly6a-cy3 Ki67_ FitC_Cluc-Cy5_.nd2 (series 1)	640	24	70	2	0	4	6	2	FLWT_72	72	p53_WT	B	FLWT_72_B	74	12	32
24	474350_B_Ly6a-cy3 Ki67_ FitC_Cluc-Cy5_001.nd2 - 474350_B_Ly6a-cy3 Ki67_ FitC_Cluc-Cy5_001.nd2 (series 1)	1124	48	84	4	0	2	18	2	FLWT_72	72	p53_WT	B	FLWT_72_B	90	24	68
25	474350_B_Ly6a-cy3 Ki67_ FitC_Cluc-Cy5_002.nd2 - 474350_B_Ly6a-cy3 Ki67_ FitC_Cluc-Cy5_002.nd2 (series 1)	1032	22	108	64	0	36	24	2	FLWT_72	72	p53_WT	B	FLWT_72_B	174	124	48
26	474350_B_Ly6a-cy3 Ki67_ FitC_Cluc-Cy5_003.nd2 - 474350_B_Ly6a-cy3 Ki67_ FitC_Cluc-Cy5_003.nd2 (series 1)	910	22	52	30	2	34	26	0	FLWT_72	72	p53_WT	B	FLWT_72_B	84	92	50
27	474350_B_Ly6a-cy3 Ki67_ FitC_Cluc-Cy5_004.nd2 - 474350_B_Ly6a-cy3 Ki67_ FitC_Cluc-Cy5_004.nd2 (series 1)	1156	22	90	48	2	72	52	0	FLWT_72	72	p53_WT	B	FLWT_72_B	140	174	76
28	474350_B_Ly6a-cy3 Ki67_ FitC_Cluc-Cy5_005.nd2 - 474350_B_Ly6a-cy3 Ki67_ FitC_Cluc-Cy5_005.nd2 (series 1)	998	26	68	146	0	52	32	2	FLWT_72	72	p53_WT	B	FLWT_72_B	216	230	60
29	474350_B_Ly6a-cy3 Ki67_ FitC_Cluc-Cy5_006.nd2 - 474350_B_Ly6a-cy3 Ki67_ FitC_Cluc-Cy5_006.nd2 (series 1)	522	16	26	76	4	32	20	0	FLWT_72	72	p53_WT	B	FLWT_72_B	106	132	40
30	474350_B_Ly6a-cy3 Ki67_ FitC_Cluc-Cy5_007.nd2 - 474350_B_Ly6a-cy3 Ki67_ FitC_Cluc-Cy5_007.nd2 (series 1)	510	2	30	66	0	32	20	0	FLWT_72	72	p53_WT	B	FLWT_72_B	96	118	22
31	474350_B_Ly6a-cy3 Ki67_ FitC_Cluc-Cy5_008.nd2 - 474350_B_Ly6a-cy3 Ki67_ FitC_Cluc-Cy5_008.nd2 (series 1)	962	18	82	66	2	42	32	2	FLWT_72	72	p53_WT	B	FLWT_72_B	152	142	54
32	474350_B_Ly6a-cy3 Ki67_ FitC_Cluc-Cy5_009.nd2 - 474350_B_Ly6a-cy3 Ki67_ FitC_Cluc-Cy5_009.nd2 (series 1)	914	8	72	10	2	14	0	0	FLWT_72	72	p53_WT	B	FLWT_72_B	84	26	10
33	474350_B_Ly6a-cy3 Ki67_ FitC_Cluc-Cy5_010.nd2 - 474350_B_Ly6a-cy3 Ki67_ FitC_Cluc-Cy5_010.nd2 (series 1)	1026	24	66	2	0	0	4	0	FLWT_72	72	p53_WT	B	FLWT_72_B	68	6	28
34	474350_B_Ly6a-cy3 Ki67_ FitC_Cluc-Cy5_011.nd2 - 474350_B_Ly6a-cy3 Ki67_ FitC_Cluc-Cy5_011.nd2 (series 1)	484	28	24	4	0	0	0	0	FLWT_72	72	p53_WT	B	FLWT_72_B	28	4	28
35	474350_B_Ly6a-cy3 Ki67_ FitC_Cluc-Cy5_012.nd2 - 474350_B_Ly6a-cy3 Ki67_ FitC_Cluc-Cy5_012.nd2 (series 1)	642	30	46	2	0	6	4	2	FLWT_72	72	p53_WT	B	FLWT_72_B	50	12	36
36	474350_B_Ly6a-cy3 Ki67_ FitC_Cluc-Cy5_013.nd2 - 474350_B_Ly6a-cy3 Ki67_ FitC_Cluc-Cy5_013.nd2 (series 1)	486	36	6	4	2	16	38	0	FLWT_72	72	p53_WT	B	FLWT_72_B	12	60	76
37	474350_B_Ly6a-cy3 Ki67_ FitC_Cluc-Cy5_014.nd2 - 474350_B_Ly6a-cy3 Ki67_ FitC_Cluc-Cy5_014.nd2 (series 1)	1148	14	32	62	10	106	80	0	FLWT_72	72	p53_WT	B	FLWT_72_B	104	258	104
38	474350_B_Ly6a-cy3 Ki67_ FitC_Cluc-Cy5_015.nd2 - 474350_B_Ly6a-cy3 Ki67_ FitC_Cluc-Cy5_015.nd2 (series 1)	686	6	36	70	2	44	28	2	FLWT_72	72	p53_WT	B	FLWT_72_B	110	144	38
39	474350_B_Ly6a-cy3 Ki67_ FitC_Cluc-Cy5_016.nd2 - 474350_B_Ly6a-cy3 Ki67_ FitC_Cluc-Cy5_016.nd2 (series 1)	1224	12	82	78	6	36	32	0	FLWT_72	72	p53_WT	B	FLWT_72_B	166	152	50
40	474350_C_Ly6a-cy3 Ki67_ FitC_Cluc-Cy5_.nd2 - 474350_C_Ly6a-cy3 Ki67_ FitC_Cluc-Cy5_.nd2 (series 1)	1066	32	42	22	4	72	100	2	FLWT_72	72	p53_WT	C	FLWT_72_C	70	198	138
41	474350_C_Ly6a-cy3 Ki67_ FitC_Cluc-Cy5_001.nd2 - 474350_C_Ly6a-cy3 Ki67_ FitC_Cluc-Cy5_001.nd2 (series 1)	1116	10	174	100	2	38	42	2	FLWT_72	72	p53_WT	C	FLWT_72_C	278	182	56
42	474350_C_Ly6a-cy3 Ki67_ FitC_Cluc-Cy5_002.nd2 - 474350_C_Ly6a-cy3 Ki67_ FitC_Cluc-Cy5_002.nd2 (series 1)	936	42	36	70	0	46	38	0	FLWT_72	72	p53_WT	C	FLWT_72_C	106	154	80
43	474350_C_Ly6a-cy3 Ki67_ FitC_Cluc-Cy5_003.nd2 - 474350_C_Ly6a-cy3 Ki67_ FitC_Cluc-Cy5_003.nd2 (series 1)	962	24	42	48	4	36	64	0	FLWT_72	72	p53_WT	C	FLWT_72_C	94	152	92
44	474350_C_Ly6a-cy3 Ki67_ FitC_Cluc-Cy5_004.nd2 - 474350_C_Ly6a-cy3 Ki67_ FitC_Cluc-Cy5_004.nd2 (series 1)	948	20	70	130	0	42	66	0	FLWT_72	72	p53_WT	C	FLWT_72_C	200	238	86
45	474350_C_Ly6a-cy3 Ki67_ FitC_Cluc-Cy5_005.nd2 - 474350_C_Ly6a-cy3 Ki67_ FitC_Cluc-Cy5_005.nd2 (series 1)	1102	10	70	62	24	88	56	2	FLWT_72	72	p53_WT	C	FLWT_72_C	158	230	92
46	474350_C_Ly6a-cy3 Ki67_ FitC_Cluc-Cy5_006.nd2 - 474350_C_Ly6a-cy3 Ki67_ FitC_Cluc-Cy5_006.nd2 (series 1)	1070	8	52	164	8	88	50	2	FLWT_72	72	p53_WT	C	FLWT_72_C	226	310	68
47	474350_C_Ly6a-cy3 Ki67_ FitC_Cluc-Cy5_007.nd2 - 474350_C_Ly6a-cy3 Ki67_ FitC_Cluc-Cy5_007.nd2 (series 1)	1224	10	86	78	6	80	28	4	FLWT_72	72	p53_WT	C	FLWT_72_C	174	192	48
48	474350_C_Ly6a-cy3 Ki67_ FitC_Cluc-Cy5_008.nd2 - 474350_C_Ly6a-cy3 Ki67_ FitC_Cluc-Cy5_008.nd2 (series 1)	1104	12	78	152	4	64	56	0	FLWT_72	72	p53_WT	C	FLWT_72_C	234	276	72
49	474350_C_Ly6a-cy3 Ki67_ FitC_Cluc-Cy5_009.nd2 - 474350_C_Ly6a-cy3 Ki67_ FitC_Cluc-Cy5_009.nd2 (series 1)	882	34	136	6	0	8	2	0	FLWT_72	72	p53_WT	C	FLWT_72_C	142	16	36
50	474350_C_Ly6a-cy3 Ki67_ FitC_Cluc-Cy5_010.nd2 - 474350_C_Ly6a-cy3 Ki67_ FitC_Cluc-Cy5_010.nd2 (series 1)	1090	44	124	2	0	2	4	2	FLWT_72	72	p53_WT	C	FLWT_72_C	128	8	50
51	474350_C_Ly6a-cy3 Ki67_ FitC_Cluc-Cy5_011.nd2 - 474350_C_Ly6a-cy3 Ki67_ FitC_Cluc-Cy5_011.nd2 (series 1)	896	38	144	60	6	10	20	2	FLWT_72	72	p53_WT	C	FLWT_72_C	212	96	66
52	474350_C_Ly6a-cy3 Ki67_ FitC_Cluc-Cy5_012.nd2 - 474350_C_Ly6a-cy3 Ki67_ FitC_Cluc-Cy5_012.nd2 (series 1)	878	32	128	18	2	14	10	4	FLWT_72	72	p53_WT	C	FLWT_72_C	152	44	48
53	474350_C_Ly6a-cy3 Ki67_ FitC_Cluc-Cy5_013.nd2 - 474350_C_Ly6a-cy3 Ki67_ FitC_Cluc-Cy5_013.nd2 (series 1)	524	12	110	16	0	10	8	2	FLWT_72	72	p53_WT	C	FLWT_72_C	128	34	22
54	474350_d_Ly6a-cy3 Ki67_ FitC_Cluc-Cy5_.nd2 - 474350_d_Ly6a-cy3 Ki67_ FitC_Cluc-Cy5_.nd2 (series 1)	588	16	32	28	0	40	26	0	FLWT_72	72	p53_WT	D	FLWT_72_D	60	94	42
55	474350_d_Ly6a-cy3 Ki67_ FitC_Cluc-Cy5_001.nd2 - 474350_d_Ly6a-cy3 Ki67_ FitC_Cluc-Cy5_001.nd2 (series 1)	464	2	24	40	0	56	6	0	FLWT_72	72	p53_WT	D	FLWT_72_D	64	102	8
56	474350_d_Ly6a-cy3 Ki67_ FitC_Cluc-Cy5_002.nd2 - 474350_d_Ly6a-cy3 Ki67_ FitC_Cluc-Cy5_002.nd2 (series 1)	958	30	58	60	4	84	40	0	FLWT_72	72	p53_WT	D	FLWT_72_D	122	188	74
57	474350_d_Ly6a-cy3 Ki67_ FitC_Cluc-Cy5_003.nd2 - 474350_d_Ly6a-cy3 Ki67_ FitC_Cluc-Cy5_003.nd2 (series 1)	1068	20	60	76	0	74	34	2	FLWT_72	72	p53_WT	D	FLWT_72_D	138	184	56
58	474350_d_Ly6a-cy3 Ki67_ FitC_Cluc-Cy5_004.nd2 - 474350_d_Ly6a-cy3 Ki67_ FitC_Cluc-Cy5_004.nd2 (series 1)	620	20	26	22	2	40	10	0	FLWT_72	72	p53_WT	D	FLWT_72_D	50	74	32
59	474350_d_Ly6a-cy3 Ki67_ FitC_Cluc-Cy5_005.nd2 - 474350_d_Ly6a-cy3 Ki67_ FitC_Cluc-Cy5_005.nd2 (series 1)	664	34	24	32	0	64	46	0	FLWT_72	72	p53_WT	D	FLWT_72_D	56	142	80
60	474350_d_Ly6a-cy3 Ki67_ FitC_Cluc-Cy5_006.nd2 - 474350_d_Ly6a-cy3 Ki67_ FitC_Cluc-Cy5_006.nd2 (series 1)	696	32	22	26	2	64	16	0	FLWT_72	72	p53_WT	D	FLWT_72_D	50	108	50
61	474350_d_Ly6a-cy3 Ki67_ FitC_Cluc-Cy5_007.nd2 - 474350_d_Ly6a-cy3 Ki67_ FitC_Cluc-Cy5_007.nd2 (series 1)	960	18	32	72	4	60	44	0	FLWT_72	72	p53_WT	D	FLWT_72_D	108	180	66
62	474350_d_Ly6a-cy3 Ki67_ FitC_Cluc-Cy5_008.nd2 - 474350_d_Ly6a-cy3 Ki67_ FitC_Cluc-Cy5_008.nd2 (series 1)	1304	16	84	196	0	134	82	0	FLWT_72	72	p53_WT	D	FLWT_72_D	280	412	98
63	474350_d_Ly6a-cy3 Ki67_ FitC_Cluc-Cy5_009.nd2 - 474350_d_Ly6a-cy3 Ki67_ FitC_Cluc-Cy5_009.nd2 (series 1)	1240	36	88	126	12	146	58	2	FLWT_72	72	p53_WT	D	FLWT_72_D	228	342	108
64	474350_d_Ly6a-cy3 Ki67_ FitC_Cluc-Cy5_010.nd2 - 474350_d_Ly6a-cy3 Ki67_ FitC_Cluc-Cy5_010.nd2 (series 1)	1182	8	66	78	10	100	46	2	FLWT_72	72	p53_WT	D	FLWT_72_D	156	234	66
65	474350_d_Ly6a-cy3 Ki67_ FitC_Cluc-Cy5_011.nd2 - 474350_d_Ly6a-cy3 Ki67_ FitC_Cluc-Cy5_011.nd2 (series 1)	876	10	68	64	2	68	14	0	FLWT_72	72	p53_WT	D	FLWT_72_D	134	148	26
66	474350_d_Ly6a-cy3 Ki67_ FitC_Cluc-Cy5_012.nd2 - 474350_d_Ly6a-cy3 Ki67_ FitC_Cluc-Cy5_012.nd2 (series 1)	554	6	30	72	0	56	10	0	FLWT_72	72	p53_WT	D	FLWT_72_D	102	138	16
67	474350_d_Ly6a-cy3 Ki67_ FitC_Cluc-Cy5_013.nd2 - 474350_d_Ly6a-cy3 Ki67_ FitC_Cluc-Cy5_013.nd2 (series 1)	586	9	17	10	1	67	56	1	FLWT_72	72	p53_WT	D	FLWT_72_D	29	134	67
68	474350_d_Ly6a-cy3 Ki67_ FitC_Cluc-Cy5_014.nd2 - 474350_d_Ly6a-cy3 Ki67_ FitC_Cluc-Cy5_014.nd2 (series 1)	1166	10	72	130	2	86	12	0	FLWT_72	72	p53_WT	D	FLWT_72_D	204	230	24
69	474350_d_Ly6a-cy3 Ki67_ FitC_Cluc-Cy5_015.nd2 - 474350_d_Ly6a-cy3 Ki67_ FitC_Cluc-Cy5_015.nd2 (series 1)	1778	34	70	246	12	162	118	0	FLWT_72	72	p53_WT	D	FLWT_72_D	328	538	164
70	474350_d_Ly6a-cy3 Ki67_ FitC_Cluc-Cy5_016.nd2 - 474350_d_Ly6a-cy3 Ki67_ FitC_Cluc-Cy5_016.nd2 (series 1)	1142	24	66	28	8	44	68	6	FLWT_72	72	p53_WT	D	FLWT_72_D	108	148	106
71	474850_A_Ly6a-cy3 Ki67_ FitC_Cluc-Cy5_.nd2 - 474850_A_Ly6a-cy3 Ki67_ FitC_Cluc-Cy5_.nd2 (series 1)	611	1	97	0	0	0	0	0	FLWT_0	0	p53_WT	A	FLWT_0_A	97	0	1
72	474850_A_Ly6a-cy3 Ki67_ FitC_Cluc-Cy5_001.nd2 - 474850_A_Ly6a-cy3 Ki67_ FitC_Cluc-Cy5_001.nd2 (series 1)	647	0	87	0	0	0	0	0	FLWT_0	0	p53_WT	A	FLWT_0_A	87	0	0
73	474850_A_Ly6a-cy3 Ki67_ FitC_Cluc-Cy5_002.nd2 - 474850_A_Ly6a-cy3 Ki67_ FitC_Cluc-Cy5_002.nd2 (series 1)	589	0	108	0	0	0	0	0	FLWT_0	0	p53_WT	A	FLWT_0_A	108	0	0
74	474850_A_Ly6a-cy3 Ki67_ FitC_Cluc-Cy5_003.nd2 - 474850_A_Ly6a-cy3 Ki67_ FitC_Cluc-Cy5_003.nd2 (series 1)	578	1	61	0	0	0	0	0	FLWT_0	0	p53_WT	A	FLWT_0_A	61	0	1
75	474850_A_Ly6a-cy3 Ki67_ FitC_Cluc-Cy5_004.nd2 - 474850_A_Ly6a-cy3 Ki67_ FitC_Cluc-Cy5_004.nd2 (series 1)	568	0	65	0	0	0	0	0	FLWT_0	0	p53_WT	A	FLWT_0_A	65	0	0
76	474850_A_Ly6a-cy3 Ki67_ FitC_Cluc-Cy5_005.nd2 - 474850_A_Ly6a-cy3 Ki67_ FitC_Cluc-Cy5_005.nd2 (series 1)	540	0	134	4	0	2	0	0	FLWT_0	0	p53_WT	A	FLWT_0_A	138	6	0
77	474850_A_Ly6a-cy3 Ki67_ FitC_Cluc-Cy5_006.nd2 - 474850_A_Ly6a-cy3 Ki67_ FitC_Cluc-Cy5_006.nd2 (series 1)	534	0	115	2	0	1	0	0	FLWT_0	0	p53_WT	A	FLWT_0_A	117	3	0
78	474850_A_Ly6a-cy3 Ki67_ FitC_Cluc-Cy5_007.nd2 - 474850_A_Ly6a-cy3 Ki67_ FitC_Cluc-Cy5_007.nd2 (series 1)	412	0	139	0	0	0	0	0	FLWT_0	0	p53_WT	A	FLWT_0_A	139	0	0
79	474850_A_Ly6a-cy3 Ki67_ FitC_Cluc-Cy5_008.nd2 - 474850_A_Ly6a-cy3 Ki67_ FitC_Cluc-Cy5_008.nd2 (series 1)	497	0	106	1	0	1	0	0	FLWT_0	0	p53_WT	A	FLWT_0_A	107	2	0
80	474850_A_Ly6a-cy3 Ki67_ FitC_Cluc-Cy5_009.nd2 - 474850_A_Ly6a-cy3 Ki67_ FitC_Cluc-Cy5_009.nd2 (series 1)	416	0	107	1	0	0	0	0	FLWT_0	0	p53_WT	A	FLWT_0_A	108	1	0
81	474850_A_Ly6a-cy3 Ki67_ FitC_Cluc-Cy5_010.nd2 - 474850_A_Ly6a-cy3 Ki67_ FitC_Cluc-Cy5_010.nd2 (series 1)	540	0	134	1	0	0	0	0	FLWT_0	0	p53_WT	A	FLWT_0_A	135	1	0
82	474850_A_Ly6a-cy3 Ki67_ FitC_Cluc-Cy5_011.nd2 - 474850_A_Ly6a-cy3 Ki67_ FitC_Cluc-Cy5_011.nd2 (series 1)	389	0	124	1	0	0	0	0	FLWT_0	0	p53_WT	A	FLWT_0_A	125	1	0
83	474850_A_Ly6a-cy3 Ki67_ FitC_Cluc-Cy5_012.nd2 - 474850_A_Ly6a-cy3 Ki67_ FitC_Cluc-Cy5_012.nd2 (series 1)	424	0	101	0	0	0	0	0	FLWT_0	0	p53_WT	A	FLWT_0_A	101	0	0
84	474850_A_Ly6a-cy3 Ki67_ FitC_Cluc-Cy5_013.nd2 - 474850_A_Ly6a-cy3 Ki67_ FitC_Cluc-Cy5_013.nd2 (series 1)	541	0	117	1	0	2	0	0	FLWT_0	0	p53_WT	A	FLWT_0_A	118	3	0
85	474850_A_Ly6a-cy3 Ki67_ FitC_Cluc-Cy5_014.nd2 - 474850_A_Ly6a-cy3 Ki67_ FitC_Cluc-Cy5_014.nd2 (series 1)	373	0	108	1	0	0	0	0	FLWT_0	0	p53_WT	A	FLWT_0_A	109	1	0
86	474850_A_Ly6a-cy3 Ki67_ FitC_Cluc-Cy5_015.nd2 - 474850_A_Ly6a-cy3 Ki67_ FitC_Cluc-Cy5_015.nd2 (series 1)	452	0	113	0	0	0	0	0	FLWT_0	0	p53_WT	A	FLWT_0_A	113	0	0
87	474850_A_Ly6a-cy3 Ki67_ FitC_Cluc-Cy5_016.nd2 - 474850_A_Ly6a-cy3 Ki67_ FitC_Cluc-Cy5_016.nd2 (series 1)	535	0	115	1	0	1	0	0	FLWT_0	0	p53_WT	A	FLWT_0_A	116	2	0
88	474850_A_Ly6a-cy3 Ki67_ FitC_Cluc-Cy5_017.nd2 - 474850_A_Ly6a-cy3 Ki67_ FitC_Cluc-Cy5_017.nd2 (series 1)	475	2	122	0	0	2	1	0	FLWT_0	0	p53_WT	A	FLWT_0_A	122	3	3
89	474850_A_Ly6a-cy3 Ki67_ FitC_Cluc-Cy5_018.nd2 - 474850_A_Ly6a-cy3 Ki67_ FitC_Cluc-Cy5_018.nd2 (series 1)	420	0	116	2	0	0	0	0	FLWT_0	0	p53_WT	A	FLWT_0_A	118	2	0
90	474850_A_Ly6a-cy3 Ki67_ FitC_Cluc-Cy5_019.nd2 - 474850_A_Ly6a-cy3 Ki67_ FitC_Cluc-Cy5_019.nd2 (series 1)	357	2	123	1	0	2	0	0	FLWT_0	0	p53_WT	A	FLWT_0_A	124	3	2
91	474850_A_Ly6a-cy3 Ki67_ FitC_Cluc-Cy5_020.nd2 - 474850_A_Ly6a-cy3 Ki67_ FitC_Cluc-Cy5_020.nd2 (series 1)	514	0	132	3	0	0	0	0	FLWT_0	0	p53_WT	A	FLWT_0_A	135	3	0
92	474850_B_Ly6a-cy3 Ki67_ FitC_Cluc-Cy5_.nd2 - 474850_B_Ly6a-cy3 Ki67_ FitC_Cluc-Cy5_.nd2 (series 1)	297	0	74	0	0	0	0	3	FLWT_0	0	p53_WT	B	FLWT_0_B	77	0	3
93	474850_B_Ly6a-cy3 Ki67_ FitC_Cluc-Cy5_001.nd2 - 474850_B_Ly6a-cy3 Ki67_ FitC_Cluc-Cy5_001.nd2 (series 1)	474	0	87	0	0	0	0	0	FLWT_0	0	p53_WT	B	FLWT_0_B	87	0	0
94	474850_B_Ly6a-cy3 Ki67_ FitC_Cluc-Cy5_002.nd2 - 474850_B_Ly6a-cy3 Ki67_ FitC_Cluc-Cy5_002.nd2 (series 1)	457	0	43	0	0	0	0	0	FLWT_0	0	p53_WT	B	FLWT_0_B	43	0	0
95	474850_B_Ly6a-cy3 Ki67_ FitC_Cluc-Cy5_003.nd2 - 474850_B_Ly6a-cy3 Ki67_ FitC_Cluc-Cy5_003.nd2 (series 1)	462	0	60	0	0	0	0	0	FLWT_0	0	p53_WT	B	FLWT_0_B	60	0	0
96	474850_B_Ly6a-cy3 Ki67_ FitC_Cluc-Cy5_004.nd2 - 474850_B_Ly6a-cy3 Ki67_ FitC_Cluc-Cy5_004.nd2 (series 1)	531	0	60	0	0	0	0	0	FLWT_0	0	p53_WT	B	FLWT_0_B	60	0	0
97	474850_B_Ly6a-cy3 Ki67_ FitC_Cluc-Cy5_005.nd2 - 474850_B_Ly6a-cy3 Ki67_ FitC_Cluc-Cy5_005.nd2 (series 1)	534	0	77	0	0	0	0	0	FLWT_0	0	p53_WT	B	FLWT_0_B	77	0	0
98	474850_B_Ly6a-cy3 Ki67_ FitC_Cluc-Cy5_006.nd2 - 474850_B_Ly6a-cy3 Ki67_ FitC_Cluc-Cy5_006.nd2 (series 1)	600	0	49	0	0	0	0	0	FLWT_0	0	p53_WT	B	FLWT_0_B	49	0	0
99	474850_B_Ly6a-cy3 Ki67_ FitC_Cluc-Cy5_007.nd2 - 474850_B_Ly6a-cy3 Ki67_ FitC_Cluc-Cy5_007.nd2 (series 1)	555	0	44	0	0	0	0	0	FLWT_0	0	p53_WT	B	FLWT_0_B	44	0	0
100	474850_B_Ly6a-cy3 Ki67_ FitC_Cluc-Cy5_008.nd2 - 474850_B_Ly6a-cy3 Ki67_ FitC_Cluc-Cy5_008.nd2 (series 1)	556	0	50	0	0	0	0	0	FLWT_0	0	p53_WT	B	FLWT_0_B	50	0	0
101	474850_B_Ly6a-cy3 Ki67_ FitC_Cluc-Cy5_009.nd2 - 474850_B_Ly6a-cy3 Ki67_ FitC_Cluc-Cy5_009.nd2 (series 1)	567	0	46	0	0	0	0	0	FLWT_0	0	p53_WT	B	FLWT_0_B	46	0	0
102	474850_B_Ly6a-cy3 Ki67_ FitC_Cluc-Cy5_010.nd2 - 474850_B_Ly6a-cy3 Ki67_ FitC_Cluc-Cy5_010.nd2 (series 1)	661	0	45	0	0	0	0	0	FLWT_0	0	p53_WT	B	FLWT_0_B	45	0	0
124	474850_D_Ly6a-cy3 Ki67_ FitC_Cluc-Cy5_.nd2 - 474850_D_Ly6a-cy3 Ki67_ FitC_Cluc-Cy5_.nd2 (series 1)	499	0	153	2	0	3	0	0	FLWT_0	0	p53_WT	D	FLWT_0_D	155	5	0
125	474850_D_Ly6a-cy3 Ki67_ FitC_Cluc-Cy5_001.nd2 - 474850_D_Ly6a-cy3 Ki67_ FitC_Cluc-Cy5_001.nd2 (series 1)	465	7	132	2	0	8	1	1	FLWT_0	0	p53_WT	D	FLWT_0_D	135	11	9
126	474850_D_Ly6a-cy3 Ki67_ FitC_Cluc-Cy5_002.nd2 - 474850_D_Ly6a-cy3 Ki67_ FitC_Cluc-Cy5_002.nd2 (series 1)	429	3	147	7	0	5	2	0	FLWT_0	0	p53_WT	D	FLWT_0_D	154	14	5
127	474850_D_Ly6a-cy3 Ki67_ FitC_Cluc-Cy5_003.nd2 - 474850_D_Ly6a-cy3 Ki67_ FitC_Cluc-Cy5_003.nd2 (series 1)	371	3	129	3	0	6	0	0	FLWT_0	0	p53_WT	D	FLWT_0_D	132	9	3
128	474850_D_Ly6a-cy3 Ki67_ FitC_Cluc-Cy5_004.nd2 - 474850_D_Ly6a-cy3 Ki67_ FitC_Cluc-Cy5_004.nd2 (series 1)	459	2	113	2	0	7	1	0	FLWT_0	0	p53_WT	D	FLWT_0_D	115	10	3
129	474850_D_Ly6a-cy3 Ki67_ FitC_Cluc-Cy5_005.nd2 - 474850_D_Ly6a-cy3 Ki67_ FitC_Cluc-Cy5_005.nd2 (series 1)	369	0	129	6	0	2	0	2	FLWT_0	0	p53_WT	D	FLWT_0_D	137	8	2
130	474850_D_Ly6a-cy3 Ki67_ FitC_Cluc-Cy5_006.nd2 - 474850_D_Ly6a-cy3 Ki67_ FitC_Cluc-Cy5_006.nd2 (series 1)	389	1	113	4	0	4	0	0	FLWT_0	0	p53_WT	D	FLWT_0_D	117	8	1
131	474850_D_Ly6a-cy3 Ki67_ FitC_Cluc-Cy5_007.nd2 - 474850_D_Ly6a-cy3 Ki67_ FitC_Cluc-Cy5_007.nd2 (series 1)	394	1	112	2	0	3	0	0	FLWT_0	0	p53_WT	D	FLWT_0_D	114	5	1
132	474850_D_Ly6a-cy3 Ki67_ FitC_Cluc-Cy5_008.nd2 - 474850_D_Ly6a-cy3 Ki67_ FitC_Cluc-Cy5_008.nd2 (series 1)	515	1	130	9	0	6	0	3	FLWT_0	0	p53_WT	D	FLWT_0_D	142	15	4
133	474850_D_Ly6a-cy3 Ki67_ FitC_Cluc-Cy5_009.nd2 - 474850_D_Ly6a-cy3 Ki67_ FitC_Cluc-Cy5_009.nd2 (series 1)	409	0	167	6	0	8	0	0	FLWT_0	0	p53_WT	D	FLWT_0_D	173	14	0
134	474850_D_Ly6a-cy3 Ki67_ FitC_Cluc-Cy5_010.nd2 - 474850_D_Ly6a-cy3 Ki67_ FitC_Cluc-Cy5_010.nd2 (series 1)	586	4	178	9	0	2	0	0	FLWT_0	0	p53_WT	D	FLWT_0_D	187	11	4
135	474850_D_Ly6a-cy3 Ki67_ FitC_Cluc-Cy5_011.nd2 - 474850_D_Ly6a-cy3 Ki67_ FitC_Cluc-Cy5_011.nd2 (series 1)	513	0	156	4	0	3	0	0	FLWT_0	0	p53_WT	D	FLWT_0_D	160	7	0
136	474850_D_Ly6a-cy3 Ki67_ FitC_Cluc-Cy5_012.nd2 - 474850_D_Ly6a-cy3 Ki67_ FitC_Cluc-Cy5_012.nd2 (series 1)	385	0	146	4	0	2	0	0	FLWT_0	0	p53_WT	D	FLWT_0_D	150	6	0
137	474850_D_Ly6a-cy3 Ki67_ FitC_Cluc-Cy5_013.nd2 - 474850_D_Ly6a-cy3 Ki67_ FitC_Cluc-Cy5_013.nd2 (series 1)	427	1	138	11	0	5	0	0	FLWT_0	0	p53_WT	D	FLWT_0_D	149	16	1
138	474850_D_Ly6a-cy3 Ki67_ FitC_Cluc-Cy5_014.nd2 - 474850_D_Ly6a-cy3 Ki67_ FitC_Cluc-Cy5_014.nd2 (series 1)	494	4	141	4	0	10	1	1	FLWT_0	0	p53_WT	D	FLWT_0_D	146	15	6
139	473633_A_Ly6a-cy3 Ki67_ FitC_Cluc-Cy5_.nd2 - 473633_A_Ly6a-cy3 Ki67_ FitC_Cluc-Cy5_.nd2 (series 1)	438	0	24	0	0	0	0	0	FLWT_24	24	p53_WT	A	FLWT_24_A	24	0	0
140	473633_A_Ly6a-cy3 Ki67_ FitC_Cluc-Cy5_00.nd2 - 473633_A_Ly6a-cy3 Ki67_ FitC_Cluc-Cy5_00.nd2 (series 1)	467	0	18	0	0	0	0	0	FLWT_24	24	p53_WT	A	FLWT_24_A	18	0	0
141	473633_A_Ly6a-cy3 Ki67_ FitC_Cluc-Cy5_001.nd2 - 473633_A_Ly6a-cy3 Ki67_ FitC_Cluc-Cy5_001.nd2 (series 1)	496	0	20	0	0	0	0	0	FLWT_24	24	p53_WT	A	FLWT_24_A	20	0	0
142	473633_A_Ly6a-cy3 Ki67_ FitC_Cluc-Cy5_00001.nd2 - 473633_A_Ly6a-cy3 Ki67_ FitC_Cluc-Cy5_00001.nd2 (series 1)	460	0	5	0	0	0	0	0	FLWT_24	24	p53_WT	A	FLWT_24_A	5	0	0
143	473633_A_Ly6a-cy3 Ki67_ FitC_Cluc-Cy5_002.nd2 - 473633_A_Ly6a-cy3 Ki67_ FitC_Cluc-Cy5_002.nd2 (series 1)	505	0	21	0	0	0	0	0	FLWT_24	24	p53_WT	A	FLWT_24_A	21	0	0
144	473633_A_Ly6a-cy3 Ki67_ FitC_Cluc-Cy5_00002.nd2 - 473633_A_Ly6a-cy3 Ki67_ FitC_Cluc-Cy5_00002.nd2 (series 1)	438	1	27	0	0	0	0	0	FLWT_24	24	p53_WT	A	FLWT_24_A	27	0	1
145	473633_A_Ly6a-cy3 Ki67_ FitC_Cluc-Cy5_003.nd2 - 473633_A_Ly6a-cy3 Ki67_ FitC_Cluc-Cy5_003.nd2 (series 1)	452	1	24	0	0	0	0	1	FLWT_24	24	p53_WT	A	FLWT_24_A	25	0	2
146	473633_A_Ly6a-cy3 Ki67_ FitC_Cluc-Cy5_00003.nd2 - 473633_A_Ly6a-cy3 Ki67_ FitC_Cluc-Cy5_00003.nd2 (series 1)	445	0	19	0	0	0	0	0	FLWT_24	24	p53_WT	A	FLWT_24_A	19	0	0
147	473633_A_Ly6a-cy3 Ki67_ FitC_Cluc-Cy5_004.nd2 - 473633_A_Ly6a-cy3 Ki67_ FitC_Cluc-Cy5_004.nd2 (series 1)	467	4	17	0	0	0	0	0	FLWT_24	24	p53_WT	A	FLWT_24_A	17	0	4
148	473633_A_Ly6a-cy3 Ki67_ FitC_Cluc-Cy5_00004.nd2 - 473633_A_Ly6a-cy3 Ki67_ FitC_Cluc-Cy5_00004.nd2 (series 1)	420	0	36	0	0	0	0	0	FLWT_24	24	p53_WT	A	FLWT_24_A	36	0	0
149	473633_A_Ly6a-cy3 Ki67_ FitC_Cluc-Cy5_00005.nd2 - 473633_A_Ly6a-cy3 Ki67_ FitC_Cluc-Cy5_00005.nd2 (series 1)	466	0	25	0	0	0	0	0	FLWT_24	24	p53_WT	A	FLWT_24_A	25	0	0
150	473633_A_Ly6a-cy3 Ki67_ FitC_Cluc-Cy5_00006.nd2 - 473633_A_Ly6a-cy3 Ki67_ FitC_Cluc-Cy5_00006.nd2 (series 1)	395	0	30	0	0	0	0	0	FLWT_24	24	p53_WT	A	FLWT_24_A	30	0	0
151	473633_B_Ly6a-cy3 Ki67_ FitC_Cluc-Cy5_.nd2 - 473633_B_Ly6a-cy3 Ki67_ FitC_Cluc-Cy5_.nd2 (series 1)	436	0	12	0	0	0	0	0	FLWT_24	24	p53_WT	B	FLWT_24_B	12	0	0
152	473633_B_Ly6a-cy3 Ki67_ FitC_Cluc-Cy5_001.nd2 - 473633_B_Ly6a-cy3 Ki67_ FitC_Cluc-Cy5_001.nd2 (series 1)	483	0	33	0	0	0	0	0	FLWT_24	24	p53_WT	B	FLWT_24_B	33	0	0
153	473633_B_Ly6a-cy3 Ki67_ FitC_Cluc-Cy5_002.nd2 - 473633_B_Ly6a-cy3 Ki67_ FitC_Cluc-Cy5_002.nd2 (series 1)	478	0	23	0	0	0	0	0	FLWT_24	24	p53_WT	B	FLWT_24_B	23	0	0
154	473633_B_Ly6a-cy3 Ki67_ FitC_Cluc-Cy5_003.nd2 - 473633_B_Ly6a-cy3 Ki67_ FitC_Cluc-Cy5_003.nd2 (series 1)	368	0	26	0	0	0	0	0	FLWT_24	24	p53_WT	B	FLWT_24_B	26	0	0
155	473633_B_Ly6a-cy3 Ki67_ FitC_Cluc-Cy5_004.nd2 - 473633_B_Ly6a-cy3 Ki67_ FitC_Cluc-Cy5_004.nd2 (series 1)	399	0	15	0	0	0	0	0	FLWT_24	24	p53_WT	B	FLWT_24_B	15	0	0
156	473633_B_Ly6a-cy3 Ki67_ FitC_Cluc-Cy5_005.nd2 - 473633_B_Ly6a-cy3 Ki67_ FitC_Cluc-Cy5_005.nd2 (series 1)	539	0	26	0	0	0	0	0	FLWT_24	24	p53_WT	B	FLWT_24_B	26	0	0
157	473633_B_Ly6a-cy3 Ki67_ FitC_Cluc-Cy5_006.nd2 - 473633_B_Ly6a-cy3 Ki67_ FitC_Cluc-Cy5_006.nd2 (series 1)	450	0	14	0	0	0	0	0	FLWT_24	24	p53_WT	B	FLWT_24_B	14	0	0
158	473633_B_Ly6a-cy3 Ki67_ FitC_Cluc-Cy5_007.nd2 - 473633_B_Ly6a-cy3 Ki67_ FitC_Cluc-Cy5_007.nd2 (series 1)	573	1	23	0	0	0	0	0	FLWT_24	24	p53_WT	B	FLWT_24_B	23	0	1
159	473633_B_Ly6a-cy3 Ki67_ FitC_Cluc-Cy5_008.nd2 - 473633_B_Ly6a-cy3 Ki67_ FitC_Cluc-Cy5_008.nd2 (series 1)	559	0	32	0	0	0	0	0	FLWT_24	24	p53_WT	B	FLWT_24_B	32	0	0
160	473633_B_Ly6a-cy3 Ki67_ FitC_Cluc-Cy5_009.nd2 - 473633_B_Ly6a-cy3 Ki67_ FitC_Cluc-Cy5_009.nd2 (series 1)	434	0	32	0	0	0	0	0	FLWT_24	24	p53_WT	B	FLWT_24_B	32	0	0
161	473633_B_Ly6a-cy3 Ki67_ FitC_Cluc-Cy5_010.nd2 - 473633_B_Ly6a-cy3 Ki67_ FitC_Cluc-Cy5_010.nd2 (series 1)	340	0	27	0	0	0	0	0	FLWT_24	24	p53_WT	B	FLWT_24_B	27	0	0
162	473633_B_Ly6a-cy3 Ki67_ FitC_Cluc-Cy5_011.nd2 - 473633_B_Ly6a-cy3 Ki67_ FitC_Cluc-Cy5_011.nd2 (series 1)	422	1	27	0	0	0	0	0	FLWT_24	24	p53_WT	B	FLWT_24_B	27	0	1
163	473633_B_Ly6a-cy3 Ki67_ FitC_Cluc-Cy5_012.nd2 - 473633_B_Ly6a-cy3 Ki67_ FitC_Cluc-Cy5_012.nd2 (series 1)	369	2	19	0	0	0	0	0	FLWT_24	24	p53_WT	B	FLWT_24_B	19	0	2
164	473633_B_Ly6a-cy3 Ki67_ FitC_Cluc-Cy5_013.nd2 - 473633_B_Ly6a-cy3 Ki67_ FitC_Cluc-Cy5_013.nd2 (series 1)	550	0	8	0	0	0	0	0	FLWT_24	24	p53_WT	B	FLWT_24_B	8	0	0
165	473633_C_Ly6a-cy3 Ki67_ FitC_Cluc-Cy5_.nd2 - 473633_C_Ly6a-cy3 Ki67_ FitC_Cluc-Cy5_.nd2 (series 1)	320	0	11	0	0	0	0	0	FLWT_24	24	p53_WT	C	FLWT_24_C	11	0	0
166	473633_C_Ly6a-cy3 Ki67_ FitC_Cluc-Cy5_001.nd2 - 473633_C_Ly6a-cy3 Ki67_ FitC_Cluc-Cy5_001.nd2 (series 1)	490	0	17	0	0	0	0	0	FLWT_24	24	p53_WT	C	FLWT_24_C	17	0	0
167	473633_C_Ly6a-cy3 Ki67_ FitC_Cluc-Cy5_002.nd2 - 473633_C_Ly6a-cy3 Ki67_ FitC_Cluc-Cy5_002.nd2 (series 1)	456	0	16	0	0	0	0	0	FLWT_24	24	p53_WT	C	FLWT_24_C	16	0	0
168	473633_C_Ly6a-cy3 Ki67_ FitC_Cluc-Cy5_003.nd2 - 473633_C_Ly6a-cy3 Ki67_ FitC_Cluc-Cy5_003.nd2 (series 1)	425	0	15	0	0	0	0	0	FLWT_24	24	p53_WT	C	FLWT_24_C	15	0	0
169	473633_C_Ly6a-cy3 Ki67_ FitC_Cluc-Cy5_004.nd2 - 473633_C_Ly6a-cy3 Ki67_ FitC_Cluc-Cy5_004.nd2 (series 1)	392	0	23	0	0	0	0	0	FLWT_24	24	p53_WT	C	FLWT_24_C	23	0	0
170	473633_C_Ly6a-cy3 Ki67_ FitC_Cluc-Cy5_005.nd2 - 473633_C_Ly6a-cy3 Ki67_ FitC_Cluc-Cy5_005.nd2 (series 1)	371	0	20	0	0	0	0	0	FLWT_24	24	p53_WT	C	FLWT_24_C	20	0	0
171	473633_C_Ly6a-cy3 Ki67_ FitC_Cluc-Cy5_006.nd2 - 473633_C_Ly6a-cy3 Ki67_ FitC_Cluc-Cy5_006.nd2 (series 1)	497	0	16	0	0	0	0	0	FLWT_24	24	p53_WT	C	FLWT_24_C	16	0	0
172	473633_C_Ly6a-cy3 Ki67_ FitC_Cluc-Cy5_007.nd2 - 473633_C_Ly6a-cy3 Ki67_ FitC_Cluc-Cy5_007.nd2 (series 1)	412	1	17	0	0	0	0	0	FLWT_24	24	p53_WT	C	FLWT_24_C	17	0	1
173	473633_C_Ly6a-cy3 Ki67_ FitC_Cluc-Cy5_008.nd2 - 473633_C_Ly6a-cy3 Ki67_ FitC_Cluc-Cy5_008.nd2 (series 1)	487	46	16	1	0	1	1	0	FLWT_24	24	p53_WT	C	FLWT_24_C	17	3	47
174	473633_C_Ly6a-cy3 Ki67_ FitC_Cluc-Cy5_009.nd2 - 473633_C_Ly6a-cy3 Ki67_ FitC_Cluc-Cy5_009.nd2 (series 1)	478	1	32	0	0	0	0	0	FLWT_24	24	p53_WT	C	FLWT_24_C	32	0	1
175	473633_C_Ly6a-cy3 Ki67_ FitC_Cluc-Cy5_010.nd2 - 473633_C_Ly6a-cy3 Ki67_ FitC_Cluc-Cy5_010.nd2 (series 1)	457	0	14	0	0	0	0	0	FLWT_24	24	p53_WT	C	FLWT_24_C	14	0	0
176	473633_C_Ly6a-cy3 Ki67_ FitC_Cluc-Cy5_011.nd2 - 473633_C_Ly6a-cy3 Ki67_ FitC_Cluc-Cy5_011.nd2 (series 1)	439	0	21	0	0	0	0	0	FLWT_24	24	p53_WT	C	FLWT_24_C	21	0	0
177	473633_C_Ly6a-cy3 Ki67_ FitC_Cluc-Cy5_012.nd2 - 473633_C_Ly6a-cy3 Ki67_ FitC_Cluc-Cy5_012.nd2 (series 1)	399	0	13	0	0	0	0	0	FLWT_24	24	p53_WT	C	FLWT_24_C	13	0	0
178	473633_C_Ly6a-cy3 Ki67_ FitC_Cluc-Cy5_013.nd2 - 473633_C_Ly6a-cy3 Ki67_ FitC_Cluc-Cy5_013.nd2 (series 1)	306	1	16	0	0	0	0	0	FLWT_24	24	p53_WT	C	FLWT_24_C	16	0	1
179	474484_A_Ly6a-cy3 Ki67_ FitC_Cluc-Cy5_.nd2 - 474484_A_Ly6a-cy3 Ki67_ FitC_Cluc-Cy5_.nd2 (series 1)	391	3	64	36	4	19	21	3	FLWT_36	36	p53_WT	A	FLWT_36_A	107	80	31
180	474484_A_Ly6a-cy3 Ki67_ FitC_Cluc-Cy5_001.nd2 - 474484_A_Ly6a-cy3 Ki67_ FitC_Cluc-Cy5_001.nd2 (series 1)	469	0	68	55	2	44	0	0	FLWT_36	36	p53_WT	A	FLWT_36_A	125	101	2
181	474484_A_Ly6a-cy3 Ki67_ FitC_Cluc-Cy5_002.nd2 - 474484_A_Ly6a-cy3 Ki67_ FitC_Cluc-Cy5_002.nd2 (series 1)	425	1	97	19	1	17	3	0	FLWT_36	36	p53_WT	A	FLWT_36_A	117	40	5
182	474484_A_Ly6a-cy3 Ki67_ FitC_Cluc-Cy5_003.nd2 - 474484_A_Ly6a-cy3 Ki67_ FitC_Cluc-Cy5_003.nd2 (series 1)	407	1	71	32	6	17	3	0	FLWT_36	36	p53_WT	A	FLWT_36_A	109	58	10
183	474484_A_Ly6a-cy3 Ki67_ FitC_Cluc-Cy5_004.nd2 - 474484_A_Ly6a-cy3 Ki67_ FitC_Cluc-Cy5_004.nd2 (series 1)	329	3	48	5	2	6	1	3	FLWT_36	36	p53_WT	A	FLWT_36_A	58	14	9
184	474484_A_Ly6a-cy3 Ki67_ FitC_Cluc-Cy5_005.nd2 - 474484_A_Ly6a-cy3 Ki67_ FitC_Cluc-Cy5_005.nd2 (series 1)	299	5	51	10	0	5	0	4	FLWT_36	36	p53_WT	A	FLWT_36_A	65	15	9
185	474484_A_Ly6a-cy3 Ki67_ FitC_Cluc-Cy5_006.nd2 - 474484_A_Ly6a-cy3 Ki67_ FitC_Cluc-Cy5_006.nd2 (series 1)	478	3	71	11	3	13	10	4	FLWT_36	36	p53_WT	A	FLWT_36_A	89	37	20
186	474484_A_Ly6a-cy3 Ki67_ FitC_Cluc-Cy5_007.nd2 - 474484_A_Ly6a-cy3 Ki67_ FitC_Cluc-Cy5_007.nd2 (series 1)	491	2	84	5	0	3	0	2	FLWT_36	36	p53_WT	A	FLWT_36_A	91	8	4
187	474484_A_Ly6a-cy3 Ki67_ FitC_Cluc-Cy5_008.nd2 - 474484_A_Ly6a-cy3 Ki67_ FitC_Cluc-Cy5_008.nd2 (series 1)	399	9	82	5	0	9	5	8	FLWT_36	36	p53_WT	A	FLWT_36_A	95	19	22
188	474484_A_Ly6a-cy3 Ki67_ FitC_Cluc-Cy5_009.nd2 - 474484_A_Ly6a-cy3 Ki67_ FitC_Cluc-Cy5_009.nd2 (series 1)	481	8	97	3	2	7	3	5	FLWT_36	36	p53_WT	A	FLWT_36_A	107	15	18
189	474484_A_Ly6a-cy3 Ki67_ FitC_Cluc-Cy5_010.nd2 - 474484_A_Ly6a-cy3 Ki67_ FitC_Cluc-Cy5_010.nd2 (series 1)	493	0	54	0	0	0	0	0	FLWT_36	36	p53_WT	A	FLWT_36_A	54	0	0
190	474484_A_Ly6a-cy3 Ki67_ FitC_Cluc-Cy5_011.nd2 - 474484_A_Ly6a-cy3 Ki67_ FitC_Cluc-Cy5_011.nd2 (series 1)	440	5	43	7	1	2	2	0	FLWT_36	36	p53_WT	A	FLWT_36_A	51	12	8
191	474484_A_Ly6a-cy3 Ki67_ FitC_Cluc-Cy5_012.nd2 - 474484_A_Ly6a-cy3 Ki67_ FitC_Cluc-Cy5_012.nd2 (series 1)	552	1	78	0	0	2	0	0	FLWT_36	36	p53_WT	A	FLWT_36_A	78	2	1
192	474484_B_Ly6a-cy3 Ki67_ FitC_Cluc-Cy5_.nd2 - 474484_B_Ly6a-cy3 Ki67_ FitC_Cluc-Cy5_.nd2 (series 1)	431	1	69	4	0	5	1	1	FLWT_36	36	p53_WT	B	FLWT_36_B	74	10	3
193	474484_B_Ly6a-cy3 Ki67_ FitC_Cluc-Cy5_001.nd2 - 474484_B_Ly6a-cy3 Ki67_ FitC_Cluc-Cy5_001.nd2 (series 1)	413	2	80	0	0	2	0	0	FLWT_36	36	p53_WT	B	FLWT_36_B	80	2	2
194	474484_B_Ly6a-cy3 Ki67_ FitC_Cluc-Cy5_002.nd2 - 474484_B_Ly6a-cy3 Ki67_ FitC_Cluc-Cy5_002.nd2 (series 1)	539	5	103	7	1	7	2	1	FLWT_36	36	p53_WT	B	FLWT_36_B	112	17	9
195	474484_B_Ly6a-cy3 Ki67_ FitC_Cluc-Cy5_003.nd2 - 474484_B_Ly6a-cy3 Ki67_ FitC_Cluc-Cy5_003.nd2 (series 1)	534	4	95	8	0	19	2	6	FLWT_36	36	p53_WT	B	FLWT_36_B	109	29	12
196	474484_B_Ly6a-cy3 Ki67_ FitC_Cluc-Cy5_004.nd2 - 474484_B_Ly6a-cy3 Ki67_ FitC_Cluc-Cy5_004.nd2 (series 1)	584	18	103	4	0	12	4	5	FLWT_36	36	p53_WT	B	FLWT_36_B	112	20	27
197	474484_B_Ly6a-cy3 Ki67_ FitC_Cluc-Cy5_005.nd2 - 474484_B_Ly6a-cy3 Ki67_ FitC_Cluc-Cy5_005.nd2 (series 1)	501	15	88	14	0	19	4	6	FLWT_36	36	p53_WT	B	FLWT_36_B	108	37	25
198	474484_B_Ly6a-cy3 Ki67_ FitC_Cluc-Cy5_006.nd2 - 474484_B_Ly6a-cy3 Ki67_ FitC_Cluc-Cy5_006.nd2 (series 1)	503	13	115	13	2	11	3	7	FLWT_36	36	p53_WT	B	FLWT_36_B	137	29	25
199	474484_B_Ly6a-cy3 Ki67_ FitC_Cluc-Cy5_007.nd2 - 474484_B_Ly6a-cy3 Ki67_ FitC_Cluc-Cy5_007.nd2 (series 1)	469	7	93	8	0	12	6	4	FLWT_36	36	p53_WT	B	FLWT_36_B	105	26	17
200	474484_B_Ly6a-cy3 Ki67_ FitC_Cluc-Cy5_008.nd2 - 474484_B_Ly6a-cy3 Ki67_ FitC_Cluc-Cy5_008.nd2 (series 1)	558	0	44	4	0	10	0	0	FLWT_36	36	p53_WT	B	FLWT_36_B	48	14	0
201	474484_B_Ly6a-cy3 Ki67_ FitC_Cluc-Cy5_009.nd2 - 474484_B_Ly6a-cy3 Ki67_ FitC_Cluc-Cy5_009.nd2 (series 1)	481	6	59	0	0	1	0	3	FLWT_36	36	p53_WT	B	FLWT_36_B	62	1	9
202	474484_B_Ly6a-cy3 Ki67_ FitC_Cluc-Cy5_010.nd2 - 474484_B_Ly6a-cy3 Ki67_ FitC_Cluc-Cy5_010.nd2 (series 1)	466	7	56	4	1	2	1	2	FLWT_36	36	p53_WT	B	FLWT_36_B	63	8	11
203	474484_B_Ly6a-cy3 Ki67_ FitC_Cluc-Cy5_011.nd2 - 474484_B_Ly6a-cy3 Ki67_ FitC_Cluc-Cy5_011.nd2 (series 1)	599	15	69	2	0	1	1	5	FLWT_36	36	p53_WT	B	FLWT_36_B	76	4	21
204	474484_B_Ly6a-cy3 Ki67_ FitC_Cluc-Cy5_012.nd2 - 474484_B_Ly6a-cy3 Ki67_ FitC_Cluc-Cy5_012.nd2 (series 1)	468	8	45	1	0	0	2	1	FLWT_36	36	p53_WT	B	FLWT_36_B	47	3	11
205	474484_B_Ly6a-cy3 Ki67_ FitC_Cluc-Cy5_013.nd2 - 474484_B_Ly6a-cy3 Ki67_ FitC_Cluc-Cy5_013.nd2 (series 1)	485	4	131	8	0	9	0	1	FLWT_36	36	p53_WT	B	FLWT_36_B	140	17	5
206	474484_B_Ly6a-cy3 Ki67_ FitC_Cluc-Cy5_014.nd2 - 474484_B_Ly6a-cy3 Ki67_ FitC_Cluc-Cy5_014.nd2 (series 1)	399	11	88	4	0	4	2	6	FLWT_36	36	p53_WT	B	FLWT_36_B	98	10	19
207	474484_B_Ly6a-cy3 Ki67_ FitC_Cluc-Cy5_015.nd2 - 474484_B_Ly6a-cy3 Ki67_ FitC_Cluc-Cy5_015.nd2 (series 1)	429	11	60	1	0	7	1	4	FLWT_36	36	p53_WT	B	FLWT_36_B	65	9	16
208	474484_B_Ly6a-cy3 Ki67_ FitC_Cluc-Cy5_016.nd2 - 474484_B_Ly6a-cy3 Ki67_ FitC_Cluc-Cy5_016.nd2 (series 1)	512	6	75	4	0	4	1	5	FLWT_36	36	p53_WT	B	FLWT_36_B	84	9	12
209	474484_C_Ly6a-cy3 Ki67_ FitC_Cluc-Cy5_.nd2 - 474484_C_Ly6a-cy3 Ki67_ FitC_Cluc-Cy5_.nd2 (series 1)	319	3	93	2	1	0	0	1	FLWT_36	36	p53_WT	C	FLWT_36_C	97	3	5
210	474484_C_Ly6a-cy3 Ki67_ FitC_Cluc-Cy5_001.nd2 - 474484_C_Ly6a-cy3 Ki67_ FitC_Cluc-Cy5_001.nd2 (series 1)	261	1	70	0	0	1	0	1	FLWT_36	36	p53_WT	C	FLWT_36_C	71	1	2
211	474484_C_Ly6a-cy3 Ki67_ FitC_Cluc-Cy5_002.nd2 - 474484_C_Ly6a-cy3 Ki67_ FitC_Cluc-Cy5_002.nd2 (series 1)	313	11	73	5	1	5	4	8	FLWT_36	36	p53_WT	C	FLWT_36_C	87	15	24
212	474484_C_Ly6a-cy3 Ki67_ FitC_Cluc-Cy5_003.nd2 - 474484_C_Ly6a-cy3 Ki67_ FitC_Cluc-Cy5_003.nd2 (series 1)	214	5	69	6	3	7	2	5	FLWT_36	36	p53_WT	C	FLWT_36_C	83	18	15
213	474484_C_Ly6a-cy3 Ki67_ FitC_Cluc-Cy5_004.nd2 - 474484_C_Ly6a-cy3 Ki67_ FitC_Cluc-Cy5_004.nd2 (series 1)	220	4	55	10	3	11	5	6	FLWT_36	36	p53_WT	C	FLWT_36_C	74	29	18
214	474484_C_Ly6a-cy3 Ki67_ FitC_Cluc-Cy5_005.nd2 - 474484_C_Ly6a-cy3 Ki67_ FitC_Cluc-Cy5_005.nd2 (series 1)	219	2	66	10	3	13	1	3	FLWT_36	36	p53_WT	C	FLWT_36_C	82	27	9
215	474484_C_Ly6a-cy3 Ki67_ FitC_Cluc-Cy5_006.nd2 - 474484_C_Ly6a-cy3 Ki67_ FitC_Cluc-Cy5_006.nd2 (series 1)	389	10	118	11	2	17	11	12	FLWT_36	36	p53_WT	C	FLWT_36_C	143	41	35
216	474484_C_Ly6a-cy3 Ki67_ FitC_Cluc-Cy5_007.nd2 - 474484_C_Ly6a-cy3 Ki67_ FitC_Cluc-Cy5_007.nd2 (series 1)	407	14	125	20	2	17	8	12	FLWT_36	36	p53_WT	C	FLWT_36_C	159	47	36
217	474484_C_Ly6a-cy3 Ki67_ FitC_Cluc-Cy5_008.nd2 - 474484_C_Ly6a-cy3 Ki67_ FitC_Cluc-Cy5_008.nd2 (series 1)	463	18	113	26	5	22	13	11	FLWT_36	36	p53_WT	C	FLWT_36_C	155	66	47
219	474484_C_Ly6a-cy3 Ki67_ FitC_Cluc-Cy5_010.nd2 - 474484_C_Ly6a-cy3 Ki67_ FitC_Cluc-Cy5_010.nd2 (series 1)	484	26	81	22	10	31	24	11	FLWT_36	36	p53_WT	C	FLWT_36_C	124	87	71
220	474484_C_Ly6a-cy3 Ki67_ FitC_Cluc-Cy5_011.nd2 - 474484_C_Ly6a-cy3 Ki67_ FitC_Cluc-Cy5_011.nd2 (series 1)	387	20	62	11	2	19	16	6	FLWT_36	36	p53_WT	C	FLWT_36_C	81	48	44
221	474484_C_Ly6a-cy3 Ki67_ FitC_Cluc-Cy5_012.nd2 - 474484_C_Ly6a-cy3 Ki67_ FitC_Cluc-Cy5_012.nd2 (series 1)	420	20	88	22	7	33	23	15	FLWT_36	36	p53_WT	C	FLWT_36_C	132	85	65
222	474484_C_Ly6a-cy3 Ki67_ FitC_Cluc-Cy5_013.nd2 - 474484_C_Ly6a-cy3 Ki67_ FitC_Cluc-Cy5_013.nd2 (series 1)	469	27	79	23	3	49	26	10	FLWT_36	36	p53_WT	C	FLWT_36_C	115	101	66
223	474484_C_Ly6a-cy3 Ki67_ FitC_Cluc-Cy5_014.nd2 - 474484_C_Ly6a-cy3 Ki67_ FitC_Cluc-Cy5_014.nd2 (series 1)	495	35	81	32	7	44	14	13	FLWT_36	36	p53_WT	C	FLWT_36_C	133	97	69
224	474484_C_Ly6a-cy3 Ki67_ FitC_Cluc-Cy5_015.nd2 - 474484_C_Ly6a-cy3 Ki67_ FitC_Cluc-Cy5_015.nd2 (series 1)	406	18	96	10	3	26	14	10	FLWT_36	36	p53_WT	C	FLWT_36_C	119	53	45
225	474484_C_Ly6a-cy3 Ki67_ FitC_Cluc-Cy5_016.nd2 - 474484_C_Ly6a-cy3 Ki67_ FitC_Cluc-Cy5_016.nd2 (series 1)	571	28	165	21	7	14	8	15	FLWT_36	36	p53_WT	C	FLWT_36_C	208	50	58
226	474484_C_Ly6a-cy3 Ki67_ FitC_Cluc-Cy5_017.nd2 - 474484_C_Ly6a-cy3 Ki67_ FitC_Cluc-Cy5_017.nd2 (series 1)	421	4	135	4	0	3	0	3	FLWT_36	36	p53_WT	C	FLWT_36_C	142	7	7
240	474344_B_Ly6a-cy3 Ki67_ FitC_Cluc-Cy5_.nd2 - 474344_B_Ly6a-cy3 Ki67_ FitC_Cluc-Cy5_.nd2 (series 1)	620	14	24	3	0	1	0	1	FLWT_48	48	p53_WT	B	FLWT_48_B	28	4	15
241	474344_B_Ly6a-cy3 Ki67_ FitC_Cluc-Cy5_001.nd2 - 474344_B_Ly6a-cy3 Ki67_ FitC_Cluc-Cy5_001.nd2 (series 1)	571	9	25	4	0	3	2	1	FLWT_48	48	p53_WT	B	FLWT_48_B	30	9	12
242	474344_B_Ly6a-cy3 Ki67_ FitC_Cluc-Cy5_002.nd2 - 474344_B_Ly6a-cy3 Ki67_ FitC_Cluc-Cy5_002.nd2 (series 1)	618	4	28	11	0	3	0	0	FLWT_48	48	p53_WT	B	FLWT_48_B	39	14	4
243	474344_B_Ly6a-cy3 Ki67_ FitC_Cluc-Cy5_003.nd2 - 474344_B_Ly6a-cy3 Ki67_ FitC_Cluc-Cy5_003.nd2 (series 1)	619	8	44	6	0	5	3	0	FLWT_48	48	p53_WT	B	FLWT_48_B	50	14	11
244	474344_B_Ly6a-cy3 Ki67_ FitC_Cluc-Cy5_004.nd2 - 474344_B_Ly6a-cy3 Ki67_ FitC_Cluc-Cy5_004.nd2 (series 1)	581	12	25	21	0	6	2	0	FLWT_48	48	p53_WT	B	FLWT_48_B	46	29	14
245	474344_B_Ly6a-cy3 Ki67_ FitC_Cluc-Cy5_005.nd2 - 474344_B_Ly6a-cy3 Ki67_ FitC_Cluc-Cy5_005.nd2 (series 1)	520	8	16	4	0	3	2	0	FLWT_48	48	p53_WT	B	FLWT_48_B	20	9	10
246	474344_B_Ly6a-cy3 Ki67_ FitC_Cluc-Cy5_006.nd2 - 474344_B_Ly6a-cy3 Ki67_ FitC_Cluc-Cy5_006.nd2 (series 1)	546	6	52	9	1	9	0	0	FLWT_48	48	p53_WT	B	FLWT_48_B	62	19	7
247	474344_B_Ly6a-cy3 Ki67_ FitC_Cluc-Cy5_007.nd2 - 474344_B_Ly6a-cy3 Ki67_ FitC_Cluc-Cy5_007.nd2 (series 1)	560	6	49	7	0	6	1	1	FLWT_48	48	p53_WT	B	FLWT_48_B	57	14	8
248	474344_B_Ly6a-cy3 Ki67_ FitC_Cluc-Cy5_008.nd2 - 474344_B_Ly6a-cy3 Ki67_ FitC_Cluc-Cy5_008.nd2 (series 1)	510	7	57	3	0	1	0	0	FLWT_48	48	p53_WT	B	FLWT_48_B	60	4	7
249	474344_B_Ly6a-cy3 Ki67_ FitC_Cluc-Cy5_009.nd2 - 474344_B_Ly6a-cy3 Ki67_ FitC_Cluc-Cy5_009.nd2 (series 1)	518	5	51	1	0	0	0	1	FLWT_48	48	p53_WT	B	FLWT_48_B	53	1	6
250	474344_B_Ly6a-cy3 Ki67_ FitC_Cluc-Cy5_010.nd2 - 474344_B_Ly6a-cy3 Ki67_ FitC_Cluc-Cy5_010.nd2 (series 1)	513	25	33	0	0	0	1	1	FLWT_48	48	p53_WT	B	FLWT_48_B	34	1	27
251	474344_B_Ly6a-cy3 Ki67_ FitC_Cluc-Cy5_011.nd2 - 474344_B_Ly6a-cy3 Ki67_ FitC_Cluc-Cy5_011.nd2 (series 1)	538	0	29	0	0	0	0	0	FLWT_48	48	p53_WT	B	FLWT_48_B	29	0	0
252	474344_B_Ly6a-cy3 Ki67_ FitC_Cluc-Cy5_012.nd2 - 474344_B_Ly6a-cy3 Ki67_ FitC_Cluc-Cy5_012.nd2 (series 1)	585	11	31	15	0	5	1	1	FLWT_48	48	p53_WT	B	FLWT_48_B	47	21	13
253	474344_B_Ly6a-cy3 Ki67_ FitC_Cluc-Cy5_013.nd2 - 474344_B_Ly6a-cy3 Ki67_ FitC_Cluc-Cy5_013.nd2 (series 1)	515	4	35	8	0	5	1	1	FLWT_48	48	p53_WT	B	FLWT_48_B	44	14	6
254	474344_B_Ly6a-cy3 Ki67_ FitC_Cluc-Cy5_014.nd2 - 474344_B_Ly6a-cy3 Ki67_ FitC_Cluc-Cy5_014.nd2 (series 1)	548	9	31	9	0	10	2	1	FLWT_48	48	p53_WT	B	FLWT_48_B	41	21	12
255	474344_B_Ly6a-cy3 Ki67_ FitC_Cluc-Cy5_015.nd2 - 474344_B_Ly6a-cy3 Ki67_ FitC_Cluc-Cy5_015.nd2 (series 1)	542	7	42	11	0	9	1	0	FLWT_48	48	p53_WT	B	FLWT_48_B	53	21	8
256	474344_B_Ly6a-cy3 Ki67_ FitC_Cluc-Cy5_016.nd2 - 474344_B_Ly6a-cy3 Ki67_ FitC_Cluc-Cy5_016.nd2 (series 1)	530	11	56	6	1	5	1	1	FLWT_48	48	p53_WT	B	FLWT_48_B	64	13	14
257	474344_B_Ly6a-cy3 Ki67_ FitC_Cluc-Cy5_017.nd2 - 474344_B_Ly6a-cy3 Ki67_ FitC_Cluc-Cy5_017.nd2 (series 1)	555	15	43	16	1	9	9	4	FLWT_48	48	p53_WT	B	FLWT_48_B	64	35	29
258	474344_C_Ly6a-cy3 Ki67_ FitC_Cluc-Cy5_.nd2 - 474344_C_Ly6a-cy3 Ki67_ FitC_Cluc-Cy5_.nd2 (series 1)	543	24	31	4	1	2	8	3	FLWT_48	48	p53_WT	C	FLWT_48_C	39	15	36
259	474344_C_Ly6a-cy3 Ki67_ FitC_Cluc-Cy5_001.nd2 - 474344_C_Ly6a-cy3 Ki67_ FitC_Cluc-Cy5_001.nd2 (series 1)	522	11	53	2	0	1	0	4	FLWT_48	48	p53_WT	C	FLWT_48_C	59	3	15
260	474344_C_Ly6a-cy3 Ki67_ FitC_Cluc-Cy5_002.nd2 - 474344_C_Ly6a-cy3 Ki67_ FitC_Cluc-Cy5_002.nd2 (series 1)	520	27	33	4	1	8	9	2	FLWT_48	48	p53_WT	C	FLWT_48_C	40	22	39
261	474344_C_Ly6a-cy3 Ki67_ FitC_Cluc-Cy5_003.nd2 - 474344_C_Ly6a-cy3 Ki67_ FitC_Cluc-Cy5_003.nd2 (series 1)	531	14	38	1	1	4	1	2	FLWT_48	48	p53_WT	C	FLWT_48_C	42	7	18
262	474344_C_Ly6a-cy3 Ki67_ FitC_Cluc-Cy5_004.nd2 - 474344_C_Ly6a-cy3 Ki67_ FitC_Cluc-Cy5_004.nd2 (series 1)	464	18	49	3	0	3	4	0	FLWT_48	48	p53_WT	C	FLWT_48_C	52	10	22
263	474344_C_Ly6a-cy3 Ki67_ FitC_Cluc-Cy5_005.nd2 - 474344_C_Ly6a-cy3 Ki67_ FitC_Cluc-Cy5_005.nd2 (series 1)	443	30	22	5	0	2	2	1	FLWT_48	48	p53_WT	C	FLWT_48_C	28	9	33
264	474344_C_Ly6a-cy3 Ki67_ FitC_Cluc-Cy5_006.nd2 - 474344_C_Ly6a-cy3 Ki67_ FitC_Cluc-Cy5_006.nd2 (series 1)	435	6	87	5	1	1	1	4	FLWT_48	48	p53_WT	C	FLWT_48_C	97	8	12
265	474344_C_Ly6a-cy3 Ki67_ FitC_Cluc-Cy5_007.nd2 - 474344_C_Ly6a-cy3 Ki67_ FitC_Cluc-Cy5_007.nd2 (series 1)	621	23	48	1	1	4	3	4	FLWT_48	48	p53_WT	C	FLWT_48_C	54	9	31
266	474344_C_Ly6a-cy3 Ki67_ FitC_Cluc-Cy5_008.nd2 - 474344_C_Ly6a-cy3 Ki67_ FitC_Cluc-Cy5_008.nd2 (series 1)	496	44	35	1	0	2	1	2	FLWT_48	48	p53_WT	C	FLWT_48_C	38	4	47
267	474344_C_Ly6a-cy3 Ki67_ FitC_Cluc-Cy5_009.nd2 - 474344_C_Ly6a-cy3 Ki67_ FitC_Cluc-Cy5_009.nd2 (series 1)	552	33	49	1	0	2	1	4	FLWT_48	48	p53_WT	C	FLWT_48_C	54	4	38
268	474344_C_Ly6a-cy3 Ki67_ FitC_Cluc-Cy5_010.nd2 - 474344_C_Ly6a-cy3 Ki67_ FitC_Cluc-Cy5_010.nd2 (series 1)	542	33	28	0	0	2	4	3	FLWT_48	48	p53_WT	C	FLWT_48_C	31	6	40
269	474344_C_Ly6a-cy3 Ki67_ FitC_Cluc-Cy5_011.nd2 - 474344_C_Ly6a-cy3 Ki67_ FitC_Cluc-Cy5_011.nd2 (series 1)	538	14	57	0	0	0	3	3	FLWT_48	48	p53_WT	C	FLWT_48_C	60	3	20
270	474344_C_Ly6a-cy3 Ki67_ FitC_Cluc-Cy5_012.nd2 - 474344_C_Ly6a-cy3 Ki67_ FitC_Cluc-Cy5_012.nd2 (series 1)	506	44	44	3	1	2	3	3	FLWT_48	48	p53_WT	C	FLWT_48_C	51	9	51
271	474344_C_Ly6a-cy3 Ki67_ FitC_Cluc-Cy5_013.nd2 - 474344_C_Ly6a-cy3 Ki67_ FitC_Cluc-Cy5_013.nd2 (series 1)	578	18	39	0	0	0	0	3	FLWT_48	48	p53_WT	C	FLWT_48_C	42	0	21
272	474344_D_Ly6a-cy3 Ki67_ FitC_Cluc-Cy5_.nd2 - 474344_D_Ly6a-cy3 Ki67_ FitC_Cluc-Cy5_.nd2 (series 1)	452	4	58	15	0	8	8	0	FLWT_48	48	p53_WT	D	FLWT_48_D	73	31	12
273	474344_D_Ly6a-cy3 Ki67_ FitC_Cluc-Cy5_001.nd2 - 474344_D_Ly6a-cy3 Ki67_ FitC_Cluc-Cy5_001.nd2 (series 1)	558	1	93	17	1	14	1	0	FLWT_48	48	p53_WT	D	FLWT_48_D	111	33	3
274	474344_D_Ly6a-cy3 Ki67_ FitC_Cluc-Cy5_002.nd2 - 474344_D_Ly6a-cy3 Ki67_ FitC_Cluc-Cy5_002.nd2 (series 1)	445	5	59	7	0	3	11	1	FLWT_48	48	p53_WT	D	FLWT_48_D	67	21	17
275	474344_D_Ly6a-cy3 Ki67_ FitC_Cluc-Cy5_003.nd2 - 474344_D_Ly6a-cy3 Ki67_ FitC_Cluc-Cy5_003.nd2 (series 1)	277	1	30	18	0	11	6	1	FLWT_48	48	p53_WT	D	FLWT_48_D	49	35	8
276	474344_D_Ly6a-cy3 Ki67_ FitC_Cluc-Cy5_004.nd2 - 474344_D_Ly6a-cy3 Ki67_ FitC_Cluc-Cy5_004.nd2 (series 1)	252	1	33	12	3	5	4	2	FLWT_48	48	p53_WT	D	FLWT_48_D	50	24	10
277	474344_D_Ly6a-cy3 Ki67_ FitC_Cluc-Cy5_005.nd2 - 474344_D_Ly6a-cy3 Ki67_ FitC_Cluc-Cy5_005.nd2 (series 1)	270	2	42	12	2	8	2	0	FLWT_48	48	p53_WT	D	FLWT_48_D	56	24	6
278	474344_D_Ly6a-cy3 Ki67_ FitC_Cluc-Cy5_006.nd2 - 474344_D_Ly6a-cy3 Ki67_ FitC_Cluc-Cy5_006.nd2 (series 1)	630	11	61	32	8	22	13	1	FLWT_48	48	p53_WT	D	FLWT_48_D	102	75	33
279	474344_D_Ly6a-cy3 Ki67_ FitC_Cluc-Cy5_007.nd2 - 474344_D_Ly6a-cy3 Ki67_ FitC_Cluc-Cy5_007.nd2 (series 1)	555	3	44	54	9	33	26	2	FLWT_48	48	p53_WT	D	FLWT_48_D	109	122	40
280	474344_D_Ly6a-cy3 Ki67_ FitC_Cluc-Cy5_008.nd2 - 474344_D_Ly6a-cy3 Ki67_ FitC_Cluc-Cy5_008.nd2 (series 1)	368	3	60	22	5	14	8	1	FLWT_48	48	p53_WT	D	FLWT_48_D	88	49	17
281	474344_D_Ly6a-cy3 Ki67_ FitC_Cluc-Cy5_009.nd2 - 474344_D_Ly6a-cy3 Ki67_ FitC_Cluc-Cy5_009.nd2 (series 1)	539	7	55	11	0	5	1	1	FLWT_48	48	p53_WT	D	FLWT_48_D	67	17	9
282	474344_D_Ly6a-cy3 Ki67_ FitC_Cluc-Cy5_010.nd2 - 474344_D_Ly6a-cy3 Ki67_ FitC_Cluc-Cy5_010.nd2 (series 1)	539	10	62	6	4	6	4	4	FLWT_48	48	p53_WT	D	FLWT_48_D	76	20	22
283	474344_D_Ly6a-cy3 Ki67_ FitC_Cluc-Cy5_011.nd2 - 474344_D_Ly6a-cy3 Ki67_ FitC_Cluc-Cy5_011.nd2 (series 1)	480	7	64	11	1	7	4	2	FLWT_48	48	p53_WT	D	FLWT_48_D	78	23	14
284	474344_D_Ly6a-cy3 Ki67_ FitC_Cluc-Cy5_012.nd2 - 474344_D_Ly6a-cy3 Ki67_ FitC_Cluc-Cy5_012.nd2 (series 1)	485	1	80	3	0	3	0	2	FLWT_48	48	p53_WT	D	FLWT_48_D	85	6	3
285	474344_D_Ly6a-cy3 Ki67_ FitC_Cluc-Cy5_013.nd2 - 474344_D_Ly6a-cy3 Ki67_ FitC_Cluc-Cy5_013.nd2 (series 1)	475	6	54	11	1	10	6	3	FLWT_48	48	p53_WT	D	FLWT_48_D	69	28	16
286	474344_D_Ly6a-cy3 Ki67_ FitC_Cluc-Cy5_014.nd2 - 474344_D_Ly6a-cy3 Ki67_ FitC_Cluc-Cy5_014.nd2 (series 1)	490	9	35	6	2	3	10	0	FLWT_48	48	p53_WT	D	FLWT_48_D	43	21	21
287	474344_D_Ly6a-cy3 Ki67_ FitC_Cluc-Cy5_015.nd2 - 474344_D_Ly6a-cy3 Ki67_ FitC_Cluc-Cy5_015.nd2 (series 1)	298	1	67	10	0	2	0	1	FLWT_48	48	p53_WT	D	FLWT_48_D	78	12	2
288	474344_D_Ly6a-cy3 Ki67_ FitC_Cluc-Cy5_016.nd2 - 474344_D_Ly6a-cy3 Ki67_ FitC_Cluc-Cy5_016.nd2 (series 1)	318	1	54	4	0	0	0	1	FLWT_48	48	p53_WT	D	FLWT_48_D	59	4	2
289	474826_A_Ly6a-cy3 Ki67_ FitC_Cluc-Cy5_.nd2 - 474826_A_Ly6a-cy3 Ki67_ FitC_Cluc-Cy5_.nd2 (series 1)	371	12	20	45	6	17	24	0	FLWT_60	60	p53_WT	A	FLWT_60_A	71	92	42
290	474826_A_Ly6a-cy3 Ki67_ FitC_Cluc-Cy5_001.nd2 - 474826_A_Ly6a-cy3 Ki67_ FitC_Cluc-Cy5_001.nd2 (series 1)	392	3	24	80	5	52	22	0	FLWT_60	60	p53_WT	A	FLWT_60_A	109	159	30
291	474826_A_Ly6a-cy3 Ki67_ FitC_Cluc-Cy5_002.nd2 - 474826_A_Ly6a-cy3 Ki67_ FitC_Cluc-Cy5_002.nd2 (series 1)	236	2	35	44	4	9	8	1	FLWT_60	60	p53_WT	A	FLWT_60_A	84	65	15
292	474826_A_Ly6a-cy3 Ki67_ FitC_Cluc-Cy5_003.nd2 - 474826_A_Ly6a-cy3 Ki67_ FitC_Cluc-Cy5_003.nd2 (series 1)	258	17	14	46	10	15	19	0	FLWT_60	60	p53_WT	A	FLWT_60_A	70	90	46
293	474826_A_Ly6a-cy3 Ki67_ FitC_Cluc-Cy5_004.nd2 - 474826_A_Ly6a-cy3 Ki67_ FitC_Cluc-Cy5_004.nd2 (series 1)	317	1	31	31	4	15	10	0	FLWT_60	60	p53_WT	A	FLWT_60_A	66	60	15
294	474826_A_Ly6a-cy3 Ki67_ FitC_Cluc-Cy5_005.nd2 - 474826_A_Ly6a-cy3 Ki67_ FitC_Cluc-Cy5_005.nd2 (series 1)	593	1	77	60	7	29	32	1	FLWT_60	60	p53_WT	A	FLWT_60_A	145	128	41
295	474826_A_Ly6a-cy3 Ki67_ FitC_Cluc-Cy5_006.nd2 - 474826_A_Ly6a-cy3 Ki67_ FitC_Cluc-Cy5_006.nd2 (series 1)	455	11	61	69	4	18	11	1	FLWT_60	60	p53_WT	A	FLWT_60_A	135	102	27
296	474826_A_Ly6a-cy3 Ki67_ FitC_Cluc-Cy5_007.nd2 - 474826_A_Ly6a-cy3 Ki67_ FitC_Cluc-Cy5_007.nd2 (series 1)	477	8	47	61	9	18	23	1	FLWT_60	60	p53_WT	A	FLWT_60_A	118	111	41
297	474826_A_Ly6a-cy3 Ki67_ FitC_Cluc-Cy5_008.nd2 - 474826_A_Ly6a-cy3 Ki67_ FitC_Cluc-Cy5_008.nd2 (series 1)	505	23	34	47	12	20	35	1	FLWT_60	60	p53_WT	A	FLWT_60_A	94	114	71
298	474826_A_Ly6a-cy3 Ki67_ FitC_Cluc-Cy5_009.nd2 - 474826_A_Ly6a-cy3 Ki67_ FitC_Cluc-Cy5_009.nd2 (series 1)	494	6	41	51	5	22	16	0	FLWT_60	60	p53_WT	A	FLWT_60_A	97	94	27
299	474826_A_Ly6a-cy3 Ki67_ FitC_Cluc-Cy5_010.nd2 - 474826_A_Ly6a-cy3 Ki67_ FitC_Cluc-Cy5_010.nd2 (series 1)	347	4	31	44	8	19	19	1	FLWT_60	60	p53_WT	A	FLWT_60_A	84	90	32
300	474826_A_Ly6a-cy3 Ki67_ FitC_Cluc-Cy5_011.nd2 - 474826_A_Ly6a-cy3 Ki67_ FitC_Cluc-Cy5_011.nd2 (series 1)	403	1	29	53	10	28	33	0	FLWT_60	60	p53_WT	A	FLWT_60_A	92	124	44
302	474826_A_Ly6a-cy3 Ki67_ FitC_Cluc-Cy5_013.nd2 - 474826_A_Ly6a-cy3 Ki67_ FitC_Cluc-Cy5_013.nd2 (series 1)	552	16	37	36	10	33	44	0	FLWT_60	60	p53_WT	A	FLWT_60_A	83	123	70
303	474826_A_Ly6a-cy3 Ki67_ FitC_Cluc-Cy5_014.nd2 - 474826_A_Ly6a-cy3 Ki67_ FitC_Cluc-Cy5_014.nd2 (series 1)	568	7	29	52	8	35	14	0	FLWT_60	60	p53_WT	A	FLWT_60_A	89	109	29
304	474826_A_Ly6a-cy3 Ki67_ FitC_Cluc-Cy5_015.nd2 - 474826_A_Ly6a-cy3 Ki67_ FitC_Cluc-Cy5_015.nd2 (series 1)	597	13	44	75	9	24	30	2	FLWT_60	60	p53_WT	A	FLWT_60_A	130	138	54
305	474826_B_Ly6a-cy3 Ki67_ FitC_Cluc-Cy5_.nd2 - 474826_B_Ly6a-cy3 Ki67_ FitC_Cluc-Cy5_.nd2 (series 1)	429	4	22	36	8	41	34	1	FLWT_60	60	p53_WT	B	FLWT_60_B	67	119	47
306	474826_B_Ly6a-cy3 Ki67_ FitC_Cluc-Cy5_001.nd2 - 474826_B_Ly6a-cy3 Ki67_ FitC_Cluc-Cy5_001.nd2 (series 1)	485	10	18	52	8	65	54	0	FLWT_60	60	p53_WT	B	FLWT_60_B	78	179	72
307	474826_B_Ly6a-cy3 Ki67_ FitC_Cluc-Cy5_002.nd2 - 474826_B_Ly6a-cy3 Ki67_ FitC_Cluc-Cy5_002.nd2 (series 1)	638	12	21	56	1	77	59	0	FLWT_60	60	p53_WT	B	FLWT_60_B	78	193	72
308	474826_B_Ly6a-cy3 Ki67_ FitC_Cluc-Cy5_003.nd2 - 474826_B_Ly6a-cy3 Ki67_ FitC_Cluc-Cy5_003.nd2 (series 1)	536	21	25	41	6	57	84	0	FLWT_60	60	p53_WT	B	FLWT_60_B	72	188	111
309	474826_B_Ly6a-cy3 Ki67_ FitC_Cluc-Cy5_004.nd2 - 474826_B_Ly6a-cy3 Ki67_ FitC_Cluc-Cy5_004.nd2 (series 1)	600	3	26	61	10	92	54	0	FLWT_60	60	p53_WT	B	FLWT_60_B	97	217	67
310	474826_B_Ly6a-cy3 Ki67_ FitC_Cluc-Cy5_005.nd2 - 474826_B_Ly6a-cy3 Ki67_ FitC_Cluc-Cy5_005.nd2 (series 1)	532	19	15	31	2	39	63	0	FLWT_60	60	p53_WT	B	FLWT_60_B	48	135	84
311	474826_B_Ly6a-cy3 Ki67_ FitC_Cluc-Cy5_006.nd2 - 474826_B_Ly6a-cy3 Ki67_ FitC_Cluc-Cy5_006.nd2 (series 1)	637	11	21	15	5	61	66	0	FLWT_60	60	p53_WT	B	FLWT_60_B	41	147	82
312	474826_B_Ly6a-cy3 Ki67_ FitC_Cluc-Cy5_007.nd2 - 474826_B_Ly6a-cy3 Ki67_ FitC_Cluc-Cy5_007.nd2 (series 1)	595	15	24	40	4	93	73	0	FLWT_60	60	p53_WT	B	FLWT_60_B	68	210	92
313	474826_B_Ly6a-cy3 Ki67_ FitC_Cluc-Cy5_008.nd2 - 474826_B_Ly6a-cy3 Ki67_ FitC_Cluc-Cy5_008.nd2 (series 1)	669	12	16	43	4	116	64	0	FLWT_60	60	p53_WT	B	FLWT_60_B	63	227	80
315	474826_B_Ly6a-cy3 Ki67_ FitC_Cluc-Cy5_010.nd2 - 474826_B_Ly6a-cy3 Ki67_ FitC_Cluc-Cy5_010.nd2 (series 1)	497	8	26	36	3	59	39	0	FLWT_60	60	p53_WT	B	FLWT_60_B	65	137	50
316	474826_C_Ly6a-cy3 Ki67_ FitC_Cluc-Cy5_.nd2 - 474826_C_Ly6a-cy3 Ki67_ FitC_Cluc-Cy5_.nd2 (series 1)	453	0	54	14	2	8	6	1	FLWT_60	60	p53_WT	C	FLWT_60_C	71	30	9
317	474826_C_Ly6a-cy3 Ki67_ FitC_Cluc-Cy5_001.nd2 - 474826_C_Ly6a-cy3 Ki67_ FitC_Cluc-Cy5_001.nd2 (series 1)	518	9	60	28	1	32	6	1	FLWT_60	60	p53_WT	C	FLWT_60_C	90	67	17
318	474826_C_Ly6a-cy3 Ki67_ FitC_Cluc-Cy5_002.nd2 - 474826_C_Ly6a-cy3 Ki67_ FitC_Cluc-Cy5_002.nd2 (series 1)	495	14	56	22	2	37	25	0	FLWT_60	60	p53_WT	C	FLWT_60_C	80	86	41
319	474826_C_Ly6a-cy3 Ki67_ FitC_Cluc-Cy5_003.nd2 - 474826_C_Ly6a-cy3 Ki67_ FitC_Cluc-Cy5_003.nd2 (series 1)	434	5	54	48	9	24	9	4	FLWT_60	60	p53_WT	C	FLWT_60_C	115	90	27
320	474826_C_Ly6a-cy3 Ki67_ FitC_Cluc-Cy5_004.nd2 - 474826_C_Ly6a-cy3 Ki67_ FitC_Cluc-Cy5_004.nd2 (series 1)	500	8	77	46	3	25	13	3	FLWT_60	60	p53_WT	C	FLWT_60_C	129	87	27
321	474826_C_Ly6a-cy3 Ki67_ FitC_Cluc-Cy5_005.nd2 - 474826_C_Ly6a-cy3 Ki67_ FitC_Cluc-Cy5_005.nd2 (series 1)	462	3	73	33	6	22	15	3	FLWT_60	60	p53_WT	C	FLWT_60_C	115	76	27
322	474826_C_Ly6a-cy3 Ki67_ FitC_Cluc-Cy5_006.nd2 - 474826_C_Ly6a-cy3 Ki67_ FitC_Cluc-Cy5_006.nd2 (series 1)	525	14	73	43	6	30	33	4	FLWT_60	60	p53_WT	C	FLWT_60_C	126	112	57
323	474826_C_Ly6a-cy3 Ki67_ FitC_Cluc-Cy5_007.nd2 - 474826_C_Ly6a-cy3 Ki67_ FitC_Cluc-Cy5_007.nd2 (series 1)	483	7	31	44	2	43	21	0	FLWT_60	60	p53_WT	C	FLWT_60_C	77	110	30
324	474826_C_Ly6a-cy3 Ki67_ FitC_Cluc-Cy5_008.nd2 - 474826_C_Ly6a-cy3 Ki67_ FitC_Cluc-Cy5_008.nd2 (series 1)	453	5	71	43	5	18	12	1	FLWT_60	60	p53_WT	C	FLWT_60_C	120	78	23
325	474826_C_Ly6a-cy3 Ki67_ FitC_Cluc-Cy5_009.nd2 - 474826_C_Ly6a-cy3 Ki67_ FitC_Cluc-Cy5_009.nd2 (series 1)	540	17	136	56	8	34	22	5	FLWT_60	60	p53_WT	C	FLWT_60_C	205	120	52
326	474826_C_Ly6a-cy3 Ki67_ FitC_Cluc-Cy5_010.nd2 - 474826_C_Ly6a-cy3 Ki67_ FitC_Cluc-Cy5_010.nd2 (series 1)	501	14	145	49	4	31	18	4	FLWT_60	60	p53_WT	C	FLWT_60_C	202	102	40
327	474826_C_Ly6a-cy3 Ki67_ FitC_Cluc-Cy5_011.nd2 - 474826_C_Ly6a-cy3 Ki67_ FitC_Cluc-Cy5_011.nd2 (series 1)	383	4	37	31	1	16	3	2	FLWT_60	60	p53_WT	C	FLWT_60_C	71	51	10
328	474826_C_Ly6a-cy3 Ki67_ FitC_Cluc-Cy5_012.nd2 - 474826_C_Ly6a-cy3 Ki67_ FitC_Cluc-Cy5_012.nd2 (series 1)	439	2	37	34	5	23	28	0	FLWT_60	60	p53_WT	C	FLWT_60_C	76	90	35
329	474826_C_Ly6a-cy3 Ki67_ FitC_Cluc-Cy5_013.nd2 - 474826_C_Ly6a-cy3 Ki67_ FitC_Cluc-Cy5_013.nd2 (series 1)	491	8	91	48	7	21	20	4	FLWT_60	60	p53_WT	C	FLWT_60_C	150	96	39
330	474826_C_Ly6a-cy3 Ki67_ FitC_Cluc-Cy5_014.nd2 - 474826_C_Ly6a-cy3 Ki67_ FitC_Cluc-Cy5_014.nd2 (series 1)	601	19	55	29	16	49	38	1	FLWT_60	60	p53_WT	C	FLWT_60_C	101	132	74
338	473555_B_Ly6a-cy3 Ki67_ FitC_Cluc-Cy5_.nd2 - 473555_B_Ly6a-cy3 Ki67_ FitC_Cluc-Cy5_.nd2 (series 1)	655	59	93	19	0	25	45	3	FLWT_96	96	p53_WT	B	FLWT_96_B	115	89	107
339	473555_B_Ly6a-cy3 Ki67_ FitC_Cluc-Cy5_001.nd2 - 473555_B_Ly6a-cy3 Ki67_ FitC_Cluc-Cy5_001.nd2 (series 1)	558	8	90	54	5	33	31	1	FLWT_96	96	p53_WT	B	FLWT_96_B	150	123	45
340	473555_B_Ly6a-cy3 Ki67_ FitC_Cluc-Cy5_002.nd2 - 473555_B_Ly6a-cy3 Ki67_ FitC_Cluc-Cy5_002.nd2 (series 1)	654	19	193	38	2	31	37	0	FLWT_96	96	p53_WT	B	FLWT_96_B	233	108	58
341	473555_B_Ly6a-cy3 Ki67_ FitC_Cluc-Cy5_003.nd2 - 473555_B_Ly6a-cy3 Ki67_ FitC_Cluc-Cy5_003.nd2 (series 1)	537	29	88	11	0	21	18	0	FLWT_96	96	p53_WT	B	FLWT_96_B	99	50	47
342	473555_B_Ly6a-cy3 Ki67_ FitC_Cluc-Cy5_004.nd2 - 473555_B_Ly6a-cy3 Ki67_ FitC_Cluc-Cy5_004.nd2 (series 1)	552	49	95	12	2	7	50	3	FLWT_96	96	p53_WT	B	FLWT_96_B	112	71	104
343	473555_B_Ly6a-cy3 Ki67_ FitC_Cluc-Cy5_005.nd2 - 473555_B_Ly6a-cy3 Ki67_ FitC_Cluc-Cy5_005.nd2 (series 1)	534	24	131	22	2	12	26	3	FLWT_96	96	p53_WT	B	FLWT_96_B	158	62	55
344	473555_B_Ly6a-cy3 Ki67_ FitC_Cluc-Cy5_006.nd2 - 473555_B_Ly6a-cy3 Ki67_ FitC_Cluc-Cy5_006.nd2 (series 1)	488	20	60	40	2	14	47	1	FLWT_96	96	p53_WT	B	FLWT_96_B	103	103	70
345	473555_B_Ly6a-cy3 Ki67_ FitC_Cluc-Cy5_007.nd2 - 473555_B_Ly6a-cy3 Ki67_ FitC_Cluc-Cy5_007.nd2 (series 1)	532	7	147	42	1	22	9	1	FLWT_96	96	p53_WT	B	FLWT_96_B	191	74	18
346	473555_B_Ly6a-cy3 Ki67_ FitC_Cluc-Cy5_008.nd2 - 473555_B_Ly6a-cy3 Ki67_ FitC_Cluc-Cy5_008.nd2 (series 1)	498	84	49	13	5	7	51	4	FLWT_96	96	p53_WT	B	FLWT_96_B	71	76	144
347	473555_B_Ly6a-cy3 Ki67_ FitC_Cluc-Cy5_009.nd2 - 473555_B_Ly6a-cy3 Ki67_ FitC_Cluc-Cy5_009.nd2 (series 1)	551	60	50	16	10	12	38	2	FLWT_96	96	p53_WT	B	FLWT_96_B	78	76	110
348	473555_B_Ly6a-cy3 Ki67_ FitC_Cluc-Cy5_010.nd2 - 473555_B_Ly6a-cy3 Ki67_ FitC_Cluc-Cy5_010.nd2 (series 1)	547	71	51	10	3	4	22	11	FLWT_96	96	p53_WT	B	FLWT_96_B	75	39	107
349	473555_B_Ly6a-cy3 Ki67_ FitC_Cluc-Cy5_011.nd2 - 473555_B_Ly6a-cy3 Ki67_ FitC_Cluc-Cy5_011.nd2 (series 1)	639	26	159	22	1	10	21	1	FLWT_96	96	p53_WT	B	FLWT_96_B	183	54	49
350	473555_B_Ly6a-cy3 Ki67_ FitC_Cluc-Cy5_012.nd2 - 473555_B_Ly6a-cy3 Ki67_ FitC_Cluc-Cy5_012.nd2 (series 1)	516	17	62	49	5	21	42	0	FLWT_96	96	p53_WT	B	FLWT_96_B	116	117	64
351	473555_B_Ly6a-cy3 Ki67_ FitC_Cluc-Cy5_013.nd2 - 473555_B_Ly6a-cy3 Ki67_ FitC_Cluc-Cy5_013.nd2 (series 1)	488	27	105	23	3	12	23	4	FLWT_96	96	p53_WT	B	FLWT_96_B	135	61	57
352	473555_B_Ly6a-cy3 Ki67_ FitC_Cluc-Cy5_014.nd2 - 473555_B_Ly6a-cy3 Ki67_ FitC_Cluc-Cy5_014.nd2 (series 1)	424	9	113	9	0	4	29	2	FLWT_96	96	p53_WT	B	FLWT_96_B	124	42	40
353	473555_B_Ly6a-cy3 Ki67_ FitC_Cluc-Cy5_015.nd2 - 473555_B_Ly6a-cy3 Ki67_ FitC_Cluc-Cy5_015.nd2 (series 1)	548	25	167	15	1	3	47	0	FLWT_96	96	p53_WT	B	FLWT_96_B	183	66	73
354	473555_B_Ly6a-cy3 Ki67_ FitC_Cluc-Cy5_016.nd2 - 473555_B_Ly6a-cy3 Ki67_ FitC_Cluc-Cy5_016.nd2 (series 1)	492	37	64	8	3	11	51	3	FLWT_96	96	p53_WT	B	FLWT_96_B	78	73	94
355	473555_B_Ly6a-cy3 Ki67_ FitC_Cluc-Cy5_017.nd2 - 473555_B_Ly6a-cy3 Ki67_ FitC_Cluc-Cy5_017.nd2 (series 1)	644	33	121	27	1	57	50	0	FLWT_96	96	p53_WT	B	FLWT_96_B	149	135	84
356	473555_B_Ly6a-cy3 Ki67_ FitC_Cluc-Cy5_018.nd2 - 473555_B_Ly6a-cy3 Ki67_ FitC_Cluc-Cy5_018.nd2 (series 1)	474	10	46	42	5	22	32	1	FLWT_96	96	p53_WT	B	FLWT_96_B	94	101	48
357	473555_B_Ly6a-cy3 Ki67_ FitC_Cluc-Cy5_019.nd2 - 473555_B_Ly6a-cy3 Ki67_ FitC_Cluc-Cy5_019.nd2 (series 1)	540	26	113	33	1	5	35	0	FLWT_96	96	p53_WT	B	FLWT_96_B	147	74	62
358	473555_C_Ly6a-cy3 Ki67_ FitC_Cluc-Cy5_.nd2 - 473555_C_Ly6a-cy3 Ki67_ FitC_Cluc-Cy5_.nd2 (series 1)	602	35	162	4	3	2	10	4	FLWT_96	96	p53_WT	C	FLWT_96_C	173	19	52
359	473555_C_Ly6a-cy3 Ki67_ FitC_Cluc-Cy5_001.nd2 - 473555_C_Ly6a-cy3 Ki67_ FitC_Cluc-Cy5_001.nd2 (series 1)	597	15	146	4	0	9	3	2	FLWT_96	96	p53_WT	C	FLWT_96_C	152	16	20
360	473555_C_Ly6a-cy3 Ki67_ FitC_Cluc-Cy5_002.nd2 - 473555_C_Ly6a-cy3 Ki67_ FitC_Cluc-Cy5_002.nd2 (series 1)	598	23	159	1	0	0	0	4	FLWT_96	96	p53_WT	C	FLWT_96_C	164	1	27
361	473555_C_Ly6a-cy3 Ki67_ FitC_Cluc-Cy5_003.nd2 - 473555_C_Ly6a-cy3 Ki67_ FitC_Cluc-Cy5_003.nd2 (series 1)	630	7	231	5	2	7	4	2	FLWT_96	96	p53_WT	C	FLWT_96_C	240	18	15
362	473555_C_Ly6a-cy3 Ki67_ FitC_Cluc-Cy5_004.nd2 - 473555_C_Ly6a-cy3 Ki67_ FitC_Cluc-Cy5_004.nd2 (series 1)	590	13	239	6	0	2	4	1	FLWT_96	96	p53_WT	C	FLWT_96_C	246	12	18
363	473555_C_Ly6a-cy3 Ki67_ FitC_Cluc-Cy5_005.nd2 - 473555_C_Ly6a-cy3 Ki67_ FitC_Cluc-Cy5_005.nd2 (series 1)	577	14	208	9	0	3	3	0	FLWT_96	96	p53_WT	C	FLWT_96_C	217	15	17
364	473555_C_Ly6a-cy3 Ki67_ FitC_Cluc-Cy5_006.nd2 - 473555_C_Ly6a-cy3 Ki67_ FitC_Cluc-Cy5_006.nd2 (series 1)	548	6	180	25	0	7	6	1	FLWT_96	96	p53_WT	C	FLWT_96_C	206	38	13
365	473555_C_Ly6a-cy3 Ki67_ FitC_Cluc-Cy5_007.nd2 - 473555_C_Ly6a-cy3 Ki67_ FitC_Cluc-Cy5_007.nd2 (series 1)	489	5	124	12	1	16	9	1	FLWT_96	96	p53_WT	C	FLWT_96_C	138	38	16
366	473555_C_Ly6a-cy3 Ki67_ FitC_Cluc-Cy5_008.nd2 - 473555_C_Ly6a-cy3 Ki67_ FitC_Cluc-Cy5_008.nd2 (series 1)	622	7	164	20	2	19	4	2	FLWT_96	96	p53_WT	C	FLWT_96_C	188	45	15
367	473555_C_Ly6a-cy3 Ki67_ FitC_Cluc-Cy5_009.nd2 - 473555_C_Ly6a-cy3 Ki67_ FitC_Cluc-Cy5_009.nd2 (series 1)	604	8	150	30	0	15	9	2	FLWT_96	96	p53_WT	C	FLWT_96_C	182	54	19
368	473555_C_Ly6a-cy3 Ki67_ FitC_Cluc-Cy5_010.nd2 - 473555_C_Ly6a-cy3 Ki67_ FitC_Cluc-Cy5_010.nd2 (series 1)	481	22	80	33	3	12	21	2	FLWT_96	96	p53_WT	C	FLWT_96_C	118	69	48
369	473555_C_Ly6a-cy3 Ki67_ FitC_Cluc-Cy5_011.nd2 - 473555_C_Ly6a-cy3 Ki67_ FitC_Cluc-Cy5_011.nd2 (series 1)	496	2	145	5	1	6	12	0	FLWT_96	96	p53_WT	C	FLWT_96_C	151	24	15
370	473555_C_Ly6a-cy3 Ki67_ FitC_Cluc-Cy5_012.nd2 - 473555_C_Ly6a-cy3 Ki67_ FitC_Cluc-Cy5_012.nd2 (series 1)	478	7	136	2	0	8	4	1	FLWT_96	96	p53_WT	C	FLWT_96_C	139	14	12
371	473555_C_Ly6a-cy3 Ki67_ FitC_Cluc-Cy5_013.nd2 - 473555_C_Ly6a-cy3 Ki67_ FitC_Cluc-Cy5_013.nd2 (series 1)	557	17	159	6	0	1	11	0	FLWT_96	96	p53_WT	C	FLWT_96_C	165	18	28
372	473555_C_Ly6a-cy3 Ki67_ FitC_Cluc-Cy5_014.nd2 - 473555_C_Ly6a-cy3 Ki67_ FitC_Cluc-Cy5_014.nd2 (series 1)	487	31	160	6	1	6	6	10	FLWT_96	96	p53_WT	C	FLWT_96_C	177	19	48
373	473555_C_Ly6a-cy3 Ki67_ FitC_Cluc-Cy5_015.nd2 - 473555_C_Ly6a-cy3 Ki67_ FitC_Cluc-Cy5_015.nd2 (series 1)	580	12	220	3	0	4	12	4	FLWT_96	96	p53_WT	C	FLWT_96_C	227	19	28
374	473555_C_Ly6a-cy3 Ki67_ FitC_Cluc-Cy5_016.nd2 - 473555_C_Ly6a-cy3 Ki67_ FitC_Cluc-Cy5_016.nd2 (series 1)	614	19	173	5	2	29	23	7	FLWT_96	96	p53_WT	C	FLWT_96_C	187	59	51
375	473555_C_Ly6a-cy3 Ki67_ FitC_Cluc-Cy5_017.nd2 - 473555_C_Ly6a-cy3 Ki67_ FitC_Cluc-Cy5_017.nd2 (series 1)	667	8	167	14	0	10	4	6	FLWT_96	96	p53_WT	C	FLWT_96_C	187	28	18
376	473555_C_Ly6a-cy3 Ki67_ FitC_Cluc-Cy5_018.nd2 - 473555_C_Ly6a-cy3 Ki67_ FitC_Cluc-Cy5_018.nd2 (series 1)	604	7	168	21	2	19	8	4	FLWT_96	96	p53_WT	C	FLWT_96_C	195	50	21
377	473555_C_Ly6a-cy3 Ki67_ FitC_Cluc-Cy5_019.nd2 - 473555_C_Ly6a-cy3 Ki67_ FitC_Cluc-Cy5_019.nd2 (series 1)	543	7	229	35	1	9	25	3	FLWT_96	96	p53_WT	C	FLWT_96_C	268	70	36
378	473555_C_Ly6a-cy3 Ki67_ FitC_Cluc-Cy5_020.nd2 - 473555_C_Ly6a-cy3 Ki67_ FitC_Cluc-Cy5_020.nd2 (series 1)	547	16	125	29	2	25	42	2	FLWT_96	96	p53_WT	C	FLWT_96_C	158	98	62
379	473555_C_Ly6a-cy3 Ki67_ FitC_Cluc-Cy5_021.nd2 - 473555_C_Ly6a-cy3 Ki67_ FitC_Cluc-Cy5_021.nd2 (series 1)	572	28	97	21	4	11	56	5	FLWT_96	96	p53_WT	C	FLWT_96_C	127	92	93
380	473555_C_Ly6a-cy3 Ki67_ FitC_Cluc-Cy5_022.nd2 - 473555_C_Ly6a-cy3 Ki67_ FitC_Cluc-Cy5_022.nd2 (series 1)	602	13	86	43	7	43	69	2	FLWT_96	96	p53_WT	C	FLWT_96_C	138	162	91
381	473555_C_Ly6a-cy3 Ki67_ FitC_Cluc-Cy5_023.nd2 - 473555_C_Ly6a-cy3 Ki67_ FitC_Cluc-Cy5_023.nd2 (series 1)	542	5	105	47	4	52	54	1	FLWT_96	96	p53_WT	C	FLWT_96_C	157	157	64
382	473555_C_Ly6a-cy3 Ki67_ FitC_Cluc-Cy5_024.nd2 - 473555_C_Ly6a-cy3 Ki67_ FitC_Cluc-Cy5_024.nd2 (series 1)	646	14	45	71	7	94	51	1	FLWT_96	96	p53_WT	C	FLWT_96_C	124	223	73
383	473555_C_Ly6a-cy3 Ki67_ FitC_Cluc-Cy5_025.nd2 - 473555_C_Ly6a-cy3 Ki67_ FitC_Cluc-Cy5_025.nd2 (series 1)	556	14	169	47	11	29	38	4	FLWT_96	96	p53_WT	C	FLWT_96_C	231	125	67
384	473555_C_Ly6a-cy3 Ki67_ FitC_Cluc-Cy5_026.nd2 - 473555_C_Ly6a-cy3 Ki67_ FitC_Cluc-Cy5_026.nd2 (series 1)	611	11	142	25	1	13	11	2	FLWT_96	96	p53_WT	C	FLWT_96_C	170	50	25
385	473555_C_Ly6a-cy3 Ki67_ FitC_Cluc-Cy5_027.nd2 - 473555_C_Ly6a-cy3 Ki67_ FitC_Cluc-Cy5_027.nd2 (series 1)	657	8	223	79	9	34	41	4	FLWT_96	96	p53_WT	C	FLWT_96_C	315	163	62
386	473555_C_Ly6a-cy3 Ki67_ FitC_Cluc-Cy5_028.nd2 - 473555_C_Ly6a-cy3 Ki67_ FitC_Cluc-Cy5_028.nd2 (series 1)	499	17	166	15	0	14	6	3	FLWT_96	96	p53_WT	C	FLWT_96_C	184	35	26
387	473555_C_Ly6a-cy3 Ki67_ FitC_Cluc-Cy5_029.nd2 - 473555_C_Ly6a-cy3 Ki67_ FitC_Cluc-Cy5_029.nd2 (series 1)	648	7	220	87	9	20	4	6	FLWT_96	96	p53_WT	C	FLWT_96_C	322	120	26
388	473555_C_Ly6a-cy3 Ki67_ FitC_Cluc-Cy5_030.nd2 - 473555_C_Ly6a-cy3 Ki67_ FitC_Cluc-Cy5_030.nd2 (series 1)	588	13	243	47	5	23	13	11	FLWT_96	96	p53_WT	C	FLWT_96_C	306	88	42
389	473555_C_Ly6a-cy3 Ki67_ FitC_Cluc-Cy5_031.nd2 - 473555_C_Ly6a-cy3 Ki67_ FitC_Cluc-Cy5_031.nd2 (series 1)	501	18	68	101	7	41	47	2	FLWT_96	96	p53_WT	C	FLWT_96_C	178	196	74
390	474650_A_Ly6a-cy3 Ki67_ FitC_Cluc-Cy5_.nd2 - 474650_A_Ly6a-cy3 Ki67_ FitC_Cluc-Cy5_.nd2 (series 1)	390	0	25	0	0	0	0	0	FLFL_0	0	p53_FLFL	A	FLFL_0_A	25	0	0
391	474650_A_Ly6a-cy3 Ki67_ FitC_Cluc-Cy5_001.nd2 - 474650_A_Ly6a-cy3 Ki67_ FitC_Cluc-Cy5_001.nd2 (series 1)	463	0	38	0	0	0	0	0	FLFL_0	0	p53_FLFL	A	FLFL_0_A	38	0	0
392	474650_A_Ly6a-cy3 Ki67_ FitC_Cluc-Cy5_002.nd2 - 474650_A_Ly6a-cy3 Ki67_ FitC_Cluc-Cy5_002.nd2 (series 1)	547	0	64	0	0	0	0	0	FLFL_0	0	p53_FLFL	A	FLFL_0_A	64	0	0
393	474650_A_Ly6a-cy3 Ki67_ FitC_Cluc-Cy5_003.nd2 - 474650_A_Ly6a-cy3 Ki67_ FitC_Cluc-Cy5_003.nd2 (series 1)	526	0	37	0	0	0	0	0	FLFL_0	0	p53_FLFL	A	FLFL_0_A	37	0	0
394	474650_A_Ly6a-cy3 Ki67_ FitC_Cluc-Cy5_004.nd2 - 474650_A_Ly6a-cy3 Ki67_ FitC_Cluc-Cy5_004.nd2 (series 1)	447	0	83	0	0	3	0	0	FLFL_0	0	p53_FLFL	A	FLFL_0_A	83	3	0
395	474650_A_Ly6a-cy3 Ki67_ FitC_Cluc-Cy5_005.nd2 - 474650_A_Ly6a-cy3 Ki67_ FitC_Cluc-Cy5_005.nd2 (series 1)	482	0	53	0	0	0	0	0	FLFL_0	0	p53_FLFL	A	FLFL_0_A	53	0	0
396	474650_A_Ly6a-cy3 Ki67_ FitC_Cluc-Cy5_006.nd2 - 474650_A_Ly6a-cy3 Ki67_ FitC_Cluc-Cy5_006.nd2 (series 1)	606	0	94	0	0	1	0	0	FLFL_0	0	p53_FLFL	A	FLFL_0_A	94	1	0
397	474650_A_Ly6a-cy3 Ki67_ FitC_Cluc-Cy5_007.nd2 - 474650_A_Ly6a-cy3 Ki67_ FitC_Cluc-Cy5_007.nd2 (series 1)	522	0	90	0	0	1	0	0	FLFL_0	0	p53_FLFL	A	FLFL_0_A	90	1	0
398	474650_A_Ly6a-cy3 Ki67_ FitC_Cluc-Cy5_008.nd2 - 474650_A_Ly6a-cy3 Ki67_ FitC_Cluc-Cy5_008.nd2 (series 1)	531	0	80	0	0	0	0	0	FLFL_0	0	p53_FLFL	A	FLFL_0_A	80	0	0
399	474650_A_Ly6a-cy3 Ki67_ FitC_Cluc-Cy5_009.nd2 - 474650_A_Ly6a-cy3 Ki67_ FitC_Cluc-Cy5_009.nd2 (series 1)	603	0	85	0	0	0	0	0	FLFL_0	0	p53_FLFL	A	FLFL_0_A	85	0	0
400	474650_A_Ly6a-cy3 Ki67_ FitC_Cluc-Cy5_010.nd2 - 474650_A_Ly6a-cy3 Ki67_ FitC_Cluc-Cy5_010.nd2 (series 1)	511	1	47	2	0	10	1	0	FLFL_0	0	p53_FLFL	A	FLFL_0_A	49	13	2
401	474650_A_Ly6a-cy3 Ki67_ FitC_Cluc-Cy5_011.nd2 - 474650_A_Ly6a-cy3 Ki67_ FitC_Cluc-Cy5_011.nd2 (series 1)	516	0	56	1	0	4	0	0	FLFL_0	0	p53_FLFL	A	FLFL_0_A	57	5	0
402	474650_B_Ly6a-cy3 Ki67_ FitC_Cluc-Cy5_.nd2 - 474650_B_Ly6a-cy3 Ki67_ FitC_Cluc-Cy5_.nd2 (series 1)	518	0	47	0	0	0	0	0	FLFL_0	0	p53_FLFL	B	FLFL_0_B	47	0	0
403	474650_B_Ly6a-cy3 Ki67_ FitC_Cluc-Cy5_0.nd2 - 474650_B_Ly6a-cy3 Ki67_ FitC_Cluc-Cy5_0.nd2 (series 1)	486	0	73	2	0	0	0	0	FLFL_0	0	p53_FLFL	B	FLFL_0_B	75	2	0
404	474650_B_Ly6a-cy3 Ki67_ FitC_Cluc-Cy5_001.nd2 - 474650_B_Ly6a-cy3 Ki67_ FitC_Cluc-Cy5_001.nd2 (series 1)	544	0	30	0	0	0	0	0	FLFL_0	0	p53_FLFL	B	FLFL_0_B	30	0	0
405	474650_B_Ly6a-cy3 Ki67_ FitC_Cluc-Cy5_0001.nd2 - 474650_B_Ly6a-cy3 Ki67_ FitC_Cluc-Cy5_0001.nd2 (series 1)	514	0	67	0	0	0	0	0	FLFL_0	0	p53_FLFL	B	FLFL_0_B	67	0	0
406	474650_B_Ly6a-cy3 Ki67_ FitC_Cluc-Cy5_002.nd2 - 474650_B_Ly6a-cy3 Ki67_ FitC_Cluc-Cy5_002.nd2 (series 1)	565	0	49	0	0	0	0	0	FLFL_0	0	p53_FLFL	B	FLFL_0_B	49	0	0
407	474650_B_Ly6a-cy3 Ki67_ FitC_Cluc-Cy5_003.nd2 - 474650_B_Ly6a-cy3 Ki67_ FitC_Cluc-Cy5_003.nd2 (series 1)	533	0	25	0	0	0	0	0	FLFL_0	0	p53_FLFL	B	FLFL_0_B	25	0	0
408	474650_B_Ly6a-cy3 Ki67_ FitC_Cluc-Cy5_0003.nd2 - 474650_B_Ly6a-cy3 Ki67_ FitC_Cluc-Cy5_0003.nd2 (series 1)	605	0	26	0	0	0	0	0	FLFL_0	0	p53_FLFL	B	FLFL_0_B	26	0	0
409	474650_B_Ly6a-cy3 Ki67_ FitC_Cluc-Cy5_004.nd2 - 474650_B_Ly6a-cy3 Ki67_ FitC_Cluc-Cy5_004.nd2 (series 1)	562	0	16	1	0	0	0	0	FLFL_0	0	p53_FLFL	B	FLFL_0_B	17	1	0
410	474650_B_Ly6a-cy3 Ki67_ FitC_Cluc-Cy5_005.nd2 - 474650_B_Ly6a-cy3 Ki67_ FitC_Cluc-Cy5_005.nd2 (series 1)	602	0	15	0	0	0	0	0	FLFL_0	0	p53_FLFL	B	FLFL_0_B	15	0	0
411	474650_B_Ly6a-cy3 Ki67_ FitC_Cluc-Cy5_006.nd2 - 474650_B_Ly6a-cy3 Ki67_ FitC_Cluc-Cy5_006.nd2 (series 1)	522	0	39	0	0	2	0	0	FLFL_0	0	p53_FLFL	B	FLFL_0_B	39	2	0
412	474650_B_Ly6a-cy3 Ki67_ FitC_Cluc-Cy5_007.nd2 - 474650_B_Ly6a-cy3 Ki67_ FitC_Cluc-Cy5_007.nd2 (series 1)	620	0	60	0	0	0	0	0	FLFL_0	0	p53_FLFL	B	FLFL_0_B	60	0	0
413	474650_C_Ly6a-cy3 Ki67_ FitC_Cluc-Cy5_.nd2 - 474650_C_Ly6a-cy3 Ki67_ FitC_Cluc-Cy5_.nd2 (series 1)	374	0	124	1	0	1	0	0	FLFL_0	0	p53_FLFL	C	FLFL_0_C	125	2	0
414	474650_C_Ly6a-cy3 Ki67_ FitC_Cluc-Cy5_001.nd2 - 474650_C_Ly6a-cy3 Ki67_ FitC_Cluc-Cy5_001.nd2 (series 1)	430	0	133	5	0	2	0	0	FLFL_0	0	p53_FLFL	C	FLFL_0_C	138	7	0
415	474650_C_Ly6a-cy3 Ki67_ FitC_Cluc-Cy5_002.nd2 - 474650_C_Ly6a-cy3 Ki67_ FitC_Cluc-Cy5_002.nd2 (series 1)	403	0	126	2	0	2	0	1	FLFL_0	0	p53_FLFL	C	FLFL_0_C	129	4	1
416	474650_C_Ly6a-cy3 Ki67_ FitC_Cluc-Cy5_003.nd2 - 474650_C_Ly6a-cy3 Ki67_ FitC_Cluc-Cy5_003.nd2 (series 1)	518	0	127	7	0	11	0	0	FLFL_0	0	p53_FLFL	C	FLFL_0_C	134	18	0
417	474650_C_Ly6a-cy3 Ki67_ FitC_Cluc-Cy5_005.nd2 - 474650_C_Ly6a-cy3 Ki67_ FitC_Cluc-Cy5_005.nd2 (series 1)	513	0	130	11	0	10	0	0	FLFL_0	0	p53_FLFL	C	FLFL_0_C	141	21	0
418	474650_C_Ly6a-cy3 Ki67_ FitC_Cluc-Cy5_006.nd2 - 474650_C_Ly6a-cy3 Ki67_ FitC_Cluc-Cy5_006.nd2 (series 1)	458	2	110	20	0	10	0	0	FLFL_0	0	p53_FLFL	C	FLFL_0_C	130	30	2
419	474650_C_Ly6a-cy3 Ki67_ FitC_Cluc-Cy5_007.nd2 - 474650_C_Ly6a-cy3 Ki67_ FitC_Cluc-Cy5_007.nd2 (series 1)	435	3	125	9	0	6	0	0	FLFL_0	0	p53_FLFL	C	FLFL_0_C	134	15	3
420	474650_C_Ly6a-cy3 Ki67_ FitC_Cluc-Cy5_008.nd2 - 474650_C_Ly6a-cy3 Ki67_ FitC_Cluc-Cy5_008.nd2 (series 1)	440	0	129	9	0	11	1	0	FLFL_0	0	p53_FLFL	C	FLFL_0_C	138	21	1
422	474650_C_Ly6a-cy3 Ki67_ FitC_Cluc-Cy5_010.nd2 - 474650_C_Ly6a-cy3 Ki67_ FitC_Cluc-Cy5_010.nd2 (series 1)	444	0	119	15	0	7	0	0	FLFL_0	0	p53_FLFL	C	FLFL_0_C	134	22	0
424	474650_C_Ly6a-cy3 Ki67_ FitC_Cluc-Cy5_012.nd2 - 474650_C_Ly6a-cy3 Ki67_ FitC_Cluc-Cy5_012.nd2 (series 1)	345	0	97	4	0	3	0	0	FLFL_0	0	p53_FLFL	C	FLFL_0_C	101	7	0
425	474650_C_Ly6a-cy3 Ki67_ FitC_Cluc-Cy5_013.nd2 - 474650_C_Ly6a-cy3 Ki67_ FitC_Cluc-Cy5_013.nd2 (series 1)	437	0	120	7	0	1	0	0	FLFL_0	0	p53_FLFL	C	FLFL_0_C	127	8	0
426	474650_C_Ly6a-cy3 Ki67_ FitC_Cluc-Cy5_014.nd2 - 474650_C_Ly6a-cy3 Ki67_ FitC_Cluc-Cy5_014.nd2 (series 1)	442	0	105	7	0	5	0	0	FLFL_0	0	p53_FLFL	C	FLFL_0_C	112	12	0
427	474650_C_Ly6a-cy3 Ki67_ FitC_Cluc-Cy5_015.nd2 - 474650_C_Ly6a-cy3 Ki67_ FitC_Cluc-Cy5_015.nd2 (series 1)	426	3	114	5	0	7	1	0	FLFL_0	0	p53_FLFL	C	FLFL_0_C	119	13	4
428	474650_C_Ly6a-cy3 Ki67_ FitC_Cluc-Cy5_016.nd2 - 474650_C_Ly6a-cy3 Ki67_ FitC_Cluc-Cy5_016.nd2 (series 1)	489	0	155	9	0	10	0	0	FLFL_0	0	p53_FLFL	C	FLFL_0_C	164	19	0
434	474650_C_Ly6a-cy3 Ki67_ FitC_Cluc-Cy5_024.nd2 - 474650_C_Ly6a-cy3 Ki67_ FitC_Cluc-Cy5_024.nd2 (series 1)	429	0	90	58	0	51	0	0	FLFL_0	0	p53_FLFL	C	FLFL_0_C	148	109	0
435	474650_C_Ly6a-cy3 Ki67_ FitC_Cluc-Cy5_025.nd2 - 474650_C_Ly6a-cy3 Ki67_ FitC_Cluc-Cy5_025.nd2 (series 1)	469	1	69	65	0	72	0	0	FLFL_0	0	p53_FLFL	C	FLFL_0_C	134	137	1
452	473627_A_Ly6a-cy3 Ki67_ FitC_Cluc-Cy5_.nd2 - 473627_A_Ly6a-cy3 Ki67_ FitC_Cluc-Cy5_.nd2 (series 1)	291	0	100	0	0	1	0	0	FLFL_24	24	p53_FLFL	A	FLFL_24_A	100	1	0
453	473627_A_Ly6a-cy3 Ki67_ FitC_Cluc-Cy5_001.nd2 - 473627_A_Ly6a-cy3 Ki67_ FitC_Cluc-Cy5_001.nd2 (series 1)	478	5	84	4	4	11	6	1	FLFL_24	24	p53_FLFL	A	FLFL_24_A	93	25	16
454	473627_A_Ly6a-cy3 Ki67_ FitC_Cluc-Cy5_002.nd2 - 473627_A_Ly6a-cy3 Ki67_ FitC_Cluc-Cy5_002.nd2 (series 1)	533	3	116	6	0	4	1	2	FLFL_24	24	p53_FLFL	A	FLFL_24_A	124	11	6
455	473627_A_Ly6a-cy3 Ki67_ FitC_Cluc-Cy5_003.nd2 - 473627_A_Ly6a-cy3 Ki67_ FitC_Cluc-Cy5_003.nd2 (series 1)	385	0	125	3	0	3	0	1	FLFL_24	24	p53_FLFL	A	FLFL_24_A	129	6	1
456	473627_A_Ly6a-cy3 Ki67_ FitC_Cluc-Cy5_004.nd2 - 473627_A_Ly6a-cy3 Ki67_ FitC_Cluc-Cy5_004.nd2 (series 1)	461	2	77	5	2	9	8	1	FLFL_24	24	p53_FLFL	A	FLFL_24_A	85	24	13
457	473627_A_Ly6a-cy3 Ki67_ FitC_Cluc-Cy5_005.nd2 - 473627_A_Ly6a-cy3 Ki67_ FitC_Cluc-Cy5_005.nd2 (series 1)	485	1	82	1	0	1	0	0	FLFL_24	24	p53_FLFL	A	FLFL_24_A	83	2	1
458	473627_A_Ly6a-cy3 Ki67_ FitC_Cluc-Cy5_006.nd2 - 473627_A_Ly6a-cy3 Ki67_ FitC_Cluc-Cy5_006.nd2 (series 1)	484	0	88	0	0	1	0	0	FLFL_24	24	p53_FLFL	A	FLFL_24_A	88	1	0
459	473627_A_Ly6a-cy3 Ki67_ FitC_Cluc-Cy5_007.nd2 - 473627_A_Ly6a-cy3 Ki67_ FitC_Cluc-Cy5_007.nd2 (series 1)	475	0	101	0	0	0	0	0	FLFL_24	24	p53_FLFL	A	FLFL_24_A	101	0	0
460	473627_A_Ly6a-cy3 Ki67_ FitC_Cluc-Cy5_008.nd2 - 473627_A_Ly6a-cy3 Ki67_ FitC_Cluc-Cy5_008.nd2 (series 1)	375	0	83	0	0	1	0	0	FLFL_24	24	p53_FLFL	A	FLFL_24_A	83	1	0
461	473627_A_Ly6a-cy3 Ki67_ FitC_Cluc-Cy5_009.nd2 - 473627_A_Ly6a-cy3 Ki67_ FitC_Cluc-Cy5_009.nd2 (series 1)	566	0	84	1	0	3	0	0	FLFL_24	24	p53_FLFL	A	FLFL_24_A	85	4	0
462	473627_A_Ly6a-cy3 Ki67_ FitC_Cluc-Cy5_010.nd2 - 473627_A_Ly6a-cy3 Ki67_ FitC_Cluc-Cy5_010.nd2 (series 1)	450	3	90	0	0	0	0	0	FLFL_24	24	p53_FLFL	A	FLFL_24_A	90	0	3
463	473627_A_Ly6a-cy3 Ki67_ FitC_Cluc-Cy5_011.nd2 - 473627_A_Ly6a-cy3 Ki67_ FitC_Cluc-Cy5_011.nd2 (series 1)	513	1	75	0	0	0	0	0	FLFL_24	24	p53_FLFL	A	FLFL_24_A	75	0	1
464	473627_A_Ly6a-cy3 Ki67_ FitC_Cluc-Cy5_012.nd2 - 473627_A_Ly6a-cy3 Ki67_ FitC_Cluc-Cy5_012.nd2 (series 1)	571	0	120	0	0	0	0	0	FLFL_24	24	p53_FLFL	A	FLFL_24_A	120	0	0
465	473627_b_Ly6a-cy3 Ki67_ FitC_Cluc-Cy5_.nd2 - 473627_b_Ly6a-cy3 Ki67_ FitC_Cluc-Cy5_.nd2 (series 1)	556	0	98	1	0	3	0	0	FLFL_24	24	p53_FLFL	B	FLFL_24_B	99	4	0
466	473627_b_Ly6a-cy3 Ki67_ FitC_Cluc-Cy5_001.nd2 - 473627_b_Ly6a-cy3 Ki67_ FitC_Cluc-Cy5_001.nd2 (series 1)	593	0	102	1	0	0	0	0	FLFL_24	24	p53_FLFL	B	FLFL_24_B	103	1	0
467	473627_b_Ly6a-cy3 Ki67_ FitC_Cluc-Cy5_002.nd2 - 473627_b_Ly6a-cy3 Ki67_ FitC_Cluc-Cy5_002.nd2 (series 1)	745	0	147	0	0	0	0	0	FLFL_24	24	p53_FLFL	B	FLFL_24_B	147	0	0
468	473627_b_Ly6a-cy3 Ki67_ FitC_Cluc-Cy5_003.nd2 - 473627_b_Ly6a-cy3 Ki67_ FitC_Cluc-Cy5_003.nd2 (series 1)	694	0	153	1	0	5	0	0	FLFL_24	24	p53_FLFL	B	FLFL_24_B	154	6	0
469	473627_b_Ly6a-cy3 Ki67_ FitC_Cluc-Cy5_004.nd2 - 473627_b_Ly6a-cy3 Ki67_ FitC_Cluc-Cy5_004.nd2 (series 1)	431	0	65	2	0	0	0	0	FLFL_24	24	p53_FLFL	B	FLFL_24_B	67	2	0
470	473627_b_Ly6a-cy3 Ki67_ FitC_Cluc-Cy5_005.nd2 - 473627_b_Ly6a-cy3 Ki67_ FitC_Cluc-Cy5_005.nd2 (series 1)	523	0	79	0	0	0	0	0	FLFL_24	24	p53_FLFL	B	FLFL_24_B	79	0	0
471	473627_b_Ly6a-cy3 Ki67_ FitC_Cluc-Cy5_006.nd2 - 473627_b_Ly6a-cy3 Ki67_ FitC_Cluc-Cy5_006.nd2 (series 1)	510	0	73	0	0	0	0	0	FLFL_24	24	p53_FLFL	B	FLFL_24_B	73	0	0
472	473627_b_Ly6a-cy3 Ki67_ FitC_Cluc-Cy5_007.nd2 - 473627_b_Ly6a-cy3 Ki67_ FitC_Cluc-Cy5_007.nd2 (series 1)	498	0	60	0	0	0	0	0	FLFL_24	24	p53_FLFL	B	FLFL_24_B	60	0	0
473	473627_b_Ly6a-cy3 Ki67_ FitC_Cluc-Cy5_008.nd2 - 473627_b_Ly6a-cy3 Ki67_ FitC_Cluc-Cy5_008.nd2 (series 1)	628	0	85	0	0	1	0	0	FLFL_24	24	p53_FLFL	B	FLFL_24_B	85	1	0
474	473627_b_Ly6a-cy3 Ki67_ FitC_Cluc-Cy5_009.nd2 - 473627_b_Ly6a-cy3 Ki67_ FitC_Cluc-Cy5_009.nd2 (series 1)	424	0	114	0	0	0	0	0	FLFL_24	24	p53_FLFL	B	FLFL_24_B	114	0	0
475	473627_b_Ly6a-cy3 Ki67_ FitC_Cluc-Cy5_010.nd2 - 473627_b_Ly6a-cy3 Ki67_ FitC_Cluc-Cy5_010.nd2 (series 1)	584	0	100	0	0	1	0	0	FLFL_24	24	p53_FLFL	B	FLFL_24_B	100	1	0
476	473627_b_Ly6a-cy3 Ki67_ FitC_Cluc-Cy5_011.nd2 - 473627_b_Ly6a-cy3 Ki67_ FitC_Cluc-Cy5_011.nd2 (series 1)	482	0	83	0	0	0	0	0	FLFL_24	24	p53_FLFL	B	FLFL_24_B	83	0	0
477	473627_b_Ly6a-cy3 Ki67_ FitC_Cluc-Cy5_012.nd2 - 473627_b_Ly6a-cy3 Ki67_ FitC_Cluc-Cy5_012.nd2 (series 1)	480	0	75	0	0	0	0	0	FLFL_24	24	p53_FLFL	B	FLFL_24_B	75	0	0
478	473627_b_Ly6a-cy3 Ki67_ FitC_Cluc-Cy5_013.nd2 - 473627_b_Ly6a-cy3 Ki67_ FitC_Cluc-Cy5_013.nd2 (series 1)	509	0	70	0	0	0	0	0	FLFL_24	24	p53_FLFL	B	FLFL_24_B	70	0	0
479	473627_C_Ly6a-cy3 Ki67_ FitC_Cluc-Cy5_.nd2 - 473627_C_Ly6a-cy3 Ki67_ FitC_Cluc-Cy5_.nd2 (series 1)	249	0	40	0	0	0	0	0	FLFL_24	24	p53_FLFL	C	FLFL_24_C	40	0	0
480	473627_C_Ly6a-cy3 Ki67_ FitC_Cluc-Cy5_001.nd2 - 473627_C_Ly6a-cy3 Ki67_ FitC_Cluc-Cy5_001.nd2 (series 1)	264	0	35	0	0	0	0	0	FLFL_24	24	p53_FLFL	C	FLFL_24_C	35	0	0
481	473627_C_Ly6a-cy3 Ki67_ FitC_Cluc-Cy5_002.nd2 - 473627_C_Ly6a-cy3 Ki67_ FitC_Cluc-Cy5_002.nd2 (series 1)	488	0	57	0	0	0	0	0	FLFL_24	24	p53_FLFL	C	FLFL_24_C	57	0	0
482	473627_C_Ly6a-cy3 Ki67_ FitC_Cluc-Cy5_003.nd2 - 473627_C_Ly6a-cy3 Ki67_ FitC_Cluc-Cy5_003.nd2 (series 1)	463	0	54	0	0	0	0	0	FLFL_24	24	p53_FLFL	C	FLFL_24_C	54	0	0
483	473627_C_Ly6a-cy3 Ki67_ FitC_Cluc-Cy5_004.nd2 - 473627_C_Ly6a-cy3 Ki67_ FitC_Cluc-Cy5_004.nd2 (series 1)	355	0	61	0	0	0	0	0	FLFL_24	24	p53_FLFL	C	FLFL_24_C	61	0	0
486	473627_C_Ly6a-cy3 Ki67_ FitC_Cluc-Cy5_007.nd2 - 473627_C_Ly6a-cy3 Ki67_ FitC_Cluc-Cy5_007.nd2 (series 1)	487	0	49	0	0	0	0	0	FLFL_24	24	p53_FLFL	C	FLFL_24_C	49	0	0
487	473627_C_Ly6a-cy3 Ki67_ FitC_Cluc-Cy5_008.nd2 - 473627_C_Ly6a-cy3 Ki67_ FitC_Cluc-Cy5_008.nd2 (series 1)	432	0	53	0	0	0	0	0	FLFL_24	24	p53_FLFL	C	FLFL_24_C	53	0	0
488	473627_C_Ly6a-cy3 Ki67_ FitC_Cluc-Cy5_009.nd2 - 473627_C_Ly6a-cy3 Ki67_ FitC_Cluc-Cy5_009.nd2 (series 1)	295	0	34	0	0	0	0	0	FLFL_24	24	p53_FLFL	C	FLFL_24_C	34	0	0
489	473627_C_Ly6a-cy3 Ki67_ FitC_Cluc-Cy5_010.nd2 - 473627_C_Ly6a-cy3 Ki67_ FitC_Cluc-Cy5_010.nd2 (series 1)	176	0	41	1	0	0	0	0	FLFL_24	24	p53_FLFL	C	FLFL_24_C	42	1	0
490	473627_C_Ly6a-cy3 Ki67_ FitC_Cluc-Cy5_011.nd2 - 473627_C_Ly6a-cy3 Ki67_ FitC_Cluc-Cy5_011.nd2 (series 1)	386	0	63	0	0	0	0	0	FLFL_24	24	p53_FLFL	C	FLFL_24_C	63	0	0
491	473627_C_Ly6a-cy3 Ki67_ FitC_Cluc-Cy5_012.nd2 - 473627_C_Ly6a-cy3 Ki67_ FitC_Cluc-Cy5_012.nd2 (series 1)	435	0	50	0	0	0	0	0	FLFL_24	24	p53_FLFL	C	FLFL_24_C	50	0	0
492	473627_C_Ly6a-cy3 Ki67_ FitC_Cluc-Cy5_013.nd2 - 473627_C_Ly6a-cy3 Ki67_ FitC_Cluc-Cy5_013.nd2 (series 1)	475	0	69	0	0	2	0	1	FLFL_24	24	p53_FLFL	C	FLFL_24_C	70	2	1
493	474508_A_Ly6a-cy3 Ki67_ FitC_Cluc-Cy5_.nd2 - 474508_A_Ly6a-cy3 Ki67_ FitC_Cluc-Cy5_.nd2 (series 1)	632	5	119	24	1	35	2	2	FLFL_36	36	p53_FLFL	A	FLFL_36_A	146	62	10
494	474508_A_Ly6a-cy3 Ki67_ FitC_Cluc-Cy5_1.nd2 - 474508_A_Ly6a-cy3 Ki67_ FitC_Cluc-Cy5_1.nd2 (series 1)	484	2	128	9	0	14	3	2	FLFL_36	36	p53_FLFL	A	FLFL_36_A	139	26	7
495	474508_A_Ly6a-cy3 Ki67_ FitC_Cluc-Cy5_001.nd2 - 474508_A_Ly6a-cy3 Ki67_ FitC_Cluc-Cy5_001.nd2 (series 1)	503	4	117	23	12	16	6	5	FLFL_36	36	p53_FLFL	A	FLFL_36_A	157	57	27
496	474508_A_Ly6a-cy3 Ki67_ FitC_Cluc-Cy5_002.nd2 - 474508_A_Ly6a-cy3 Ki67_ FitC_Cluc-Cy5_002.nd2 (series 1)	499	6	150	14	1	11	1	5	FLFL_36	36	p53_FLFL	A	FLFL_36_A	170	27	13
497	474508_A_Ly6a-cy3 Ki67_ FitC_Cluc-Cy5_003.nd2 - 474508_A_Ly6a-cy3 Ki67_ FitC_Cluc-Cy5_003.nd2 (series 1)	590	5	150	15	0	12	0	3	FLFL_36	36	p53_FLFL	A	FLFL_36_A	168	27	8
498	474508_A_Ly6a-cy3 Ki67_ FitC_Cluc-Cy5_004.nd2 - 474508_A_Ly6a-cy3 Ki67_ FitC_Cluc-Cy5_004.nd2 (series 1)	533	1	159	22	0	23	3	1	FLFL_36	36	p53_FLFL	A	FLFL_36_A	182	48	5
499	474508_A_Ly6a-cy3 Ki67_ FitC_Cluc-Cy5_005.nd2 - 474508_A_Ly6a-cy3 Ki67_ FitC_Cluc-Cy5_005.nd2 (series 1)	535	0	145	8	0	6	0	0	FLFL_36	36	p53_FLFL	A	FLFL_36_A	153	14	0
500	474508_A_Ly6a-cy3 Ki67_ FitC_Cluc-Cy5_006.nd2 - 474508_A_Ly6a-cy3 Ki67_ FitC_Cluc-Cy5_006.nd2 (series 1)	574	5	212	23	0	23	3	2	FLFL_36	36	p53_FLFL	A	FLFL_36_A	237	49	10
501	474508_A_Ly6a-cy3 Ki67_ FitC_Cluc-Cy5_007.nd2 - 474508_A_Ly6a-cy3 Ki67_ FitC_Cluc-Cy5_007.nd2 (series 1)	526	2	164	25	2	33	2	1	FLFL_36	36	p53_FLFL	A	FLFL_36_A	192	62	7
502	474508_A_Ly6a-cy3 Ki67_ FitC_Cluc-Cy5_008.nd2 - 474508_A_Ly6a-cy3 Ki67_ FitC_Cluc-Cy5_008.nd2 (series 1)	516	4	155	24	1	20	1	4	FLFL_36	36	p53_FLFL	A	FLFL_36_A	184	46	10
503	474508_A_Ly6a-cy3 Ki67_ FitC_Cluc-Cy5_009.nd2 - 474508_A_Ly6a-cy3 Ki67_ FitC_Cluc-Cy5_009.nd2 (series 1)	600	44	195	21	1	12	42	1	FLFL_36	36	p53_FLFL	A	FLFL_36_A	218	76	88
504	474508_A_Ly6a-cy3 Ki67_ FitC_Cluc-Cy5_010.nd2 - 474508_A_Ly6a-cy3 Ki67_ FitC_Cluc-Cy5_010.nd2 (series 1)	473	5	147	11	1	17	3	3	FLFL_36	36	p53_FLFL	A	FLFL_36_A	162	32	12
505	474508_A_Ly6a-cy3 Ki67_ FitC_Cluc-Cy5_011.nd2 - 474508_A_Ly6a-cy3 Ki67_ FitC_Cluc-Cy5_011.nd2 (series 1)	401	6	116	9	1	7	1	3	FLFL_36	36	p53_FLFL	A	FLFL_36_A	129	18	11
506	474508_A_Ly6a-cy3 Ki67_ FitC_Cluc-Cy5_012.nd2 - 474508_A_Ly6a-cy3 Ki67_ FitC_Cluc-Cy5_012.nd2 (series 1)	420	10	126	8	1	13	0	2	FLFL_36	36	p53_FLFL	A	FLFL_36_A	137	22	13
507	474508_A_Ly6a-cy3 Ki67_ FitC_Cluc-Cy5_013.nd2 - 474508_A_Ly6a-cy3 Ki67_ FitC_Cluc-Cy5_013.nd2 (series 1)	372	7	112	5	0	4	0	2	FLFL_36	36	p53_FLFL	A	FLFL_36_A	119	9	9
508	474508_A_Ly6a-cy3 Ki67_ FitC_Cluc-Cy5_014.nd2 - 474508_A_Ly6a-cy3 Ki67_ FitC_Cluc-Cy5_014.nd2 (series 1)	373	4	123	7	1	12	2	3	FLFL_36	36	p53_FLFL	A	FLFL_36_A	134	22	10
509	474508_A_Ly6a-cy3 Ki67_ FitC_Cluc-Cy5_015.nd2 - 474508_A_Ly6a-cy3 Ki67_ FitC_Cluc-Cy5_015.nd2 (series 1)	490	3	139	8	1	9	1	3	FLFL_36	36	p53_FLFL	A	FLFL_36_A	151	19	8
510	474508_A_Ly6a-cy3 Ki67_ FitC_Cluc-Cy5_016.nd2 - 474508_A_Ly6a-cy3 Ki67_ FitC_Cluc-Cy5_016.nd2 (series 1)	554	5	160	11	0	22	2	1	FLFL_36	36	p53_FLFL	A	FLFL_36_A	172	35	8
511	474508_A_Ly6a-cy3 Ki67_ FitC_Cluc-Cy5_017.nd2 - 474508_A_Ly6a-cy3 Ki67_ FitC_Cluc-Cy5_017.nd2 (series 1)	589	6	165	23	1	28	1	1	FLFL_36	36	p53_FLFL	A	FLFL_36_A	190	53	9
512	474508_A_Ly6a-cy3 Ki67_ FitC_Cluc-Cy5_1001.nd2 - 474508_A_Ly6a-cy3 Ki67_ FitC_Cluc-Cy5_1001.nd2 (series 1)	426	5	131	9	0	12	1	0	FLFL_36	36	p53_FLFL	A	FLFL_36_A	140	22	6
513	474508_A_Ly6a-cy3 Ki67_ FitC_Cluc-Cy5_1002.nd2 - 474508_A_Ly6a-cy3 Ki67_ FitC_Cluc-Cy5_1002.nd2 (series 1)	384	6	137	13	1	10	0	0	FLFL_36	36	p53_FLFL	A	FLFL_36_A	151	24	7
526	474508_C_Ly6a-cy3 Ki67_ FitC_Cluc-Cy5_.nd2 - 474508_C_Ly6a-cy3 Ki67_ FitC_Cluc-Cy5_.nd2 (series 1)	495	4	107	1	0	5	0	1	FLFL_36	36	p53_FLFL	C	FLFL_36_C	109	6	5
527	474508_C_Ly6a-cy3 Ki67_ FitC_Cluc-Cy5_001.nd2 - 474508_C_Ly6a-cy3 Ki67_ FitC_Cluc-Cy5_001.nd2 (series 1)	531	0	107	4	0	4	3	0	FLFL_36	36	p53_FLFL	C	FLFL_36_C	111	11	3
528	474508_C_Ly6a-cy3 Ki67_ FitC_Cluc-Cy5_002.nd2 - 474508_C_Ly6a-cy3 Ki67_ FitC_Cluc-Cy5_002.nd2 (series 1)	465	5	113	2	0	4	0	2	FLFL_36	36	p53_FLFL	C	FLFL_36_C	117	6	7
529	474508_C_Ly6a-cy3 Ki67_ FitC_Cluc-Cy5_003.nd2 - 474508_C_Ly6a-cy3 Ki67_ FitC_Cluc-Cy5_003.nd2 (series 1)	477	0	111	2	0	10	1	1	FLFL_36	36	p53_FLFL	C	FLFL_36_C	114	13	2
530	474508_C_Ly6a-cy3 Ki67_ FitC_Cluc-Cy5_004.nd2 - 474508_C_Ly6a-cy3 Ki67_ FitC_Cluc-Cy5_004.nd2 (series 1)	431	3	101	3	0	2	0	7	FLFL_36	36	p53_FLFL	C	FLFL_36_C	111	5	10
531	474508_C_Ly6a-cy3 Ki67_ FitC_Cluc-Cy5_005.nd2 - 474508_C_Ly6a-cy3 Ki67_ FitC_Cluc-Cy5_005.nd2 (series 1)	457	1	86	0	0	6	1	2	FLFL_36	36	p53_FLFL	C	FLFL_36_C	88	7	4
532	474508_C_Ly6a-cy3 Ki67_ FitC_Cluc-Cy5_006.nd2 - 474508_C_Ly6a-cy3 Ki67_ FitC_Cluc-Cy5_006.nd2 (series 1)	554	5	115	6	2	5	1	5	FLFL_36	36	p53_FLFL	C	FLFL_36_C	128	14	13
533	474508_C_Ly6a-cy3 Ki67_ FitC_Cluc-Cy5_007.nd2 - 474508_C_Ly6a-cy3 Ki67_ FitC_Cluc-Cy5_007.nd2 (series 1)	558	5	127	1	0	7	2	2	FLFL_36	36	p53_FLFL	C	FLFL_36_C	130	10	9
534	474508_C_Ly6a-cy3 Ki67_ FitC_Cluc-Cy5_008.nd2 - 474508_C_Ly6a-cy3 Ki67_ FitC_Cluc-Cy5_008.nd2 (series 1)	505	9	123	7	0	7	1	4	FLFL_36	36	p53_FLFL	C	FLFL_36_C	134	15	14
535	474508_C_Ly6a-cy3 Ki67_ FitC_Cluc-Cy5_009.nd2 - 474508_C_Ly6a-cy3 Ki67_ FitC_Cluc-Cy5_009.nd2 (series 1)	548	0	151	1	0	5	2	5	FLFL_36	36	p53_FLFL	C	FLFL_36_C	157	8	7
536	474508_C_Ly6a-cy3 Ki67_ FitC_Cluc-Cy5_010.nd2 - 474508_C_Ly6a-cy3 Ki67_ FitC_Cluc-Cy5_010.nd2 (series 1)	532	3	149	3	0	6	1	1	FLFL_36	36	p53_FLFL	C	FLFL_36_C	153	10	5
537	474508_C_Ly6a-cy3 Ki67_ FitC_Cluc-Cy5_011.nd2 - 474508_C_Ly6a-cy3 Ki67_ FitC_Cluc-Cy5_011.nd2 (series 1)	545	7	143	6	0	5	2	9	FLFL_36	36	p53_FLFL	C	FLFL_36_C	158	13	18
538	474508_C_Ly6a-cy3 Ki67_ FitC_Cluc-Cy5_012.nd2 - 474508_C_Ly6a-cy3 Ki67_ FitC_Cluc-Cy5_012.nd2 (series 1)	512	2	134	6	0	5	1	1	FLFL_36	36	p53_FLFL	C	FLFL_36_C	141	12	4
539	474508_C_Ly6a-cy3 Ki67_ FitC_Cluc-Cy5_013.nd2 - 474508_C_Ly6a-cy3 Ki67_ FitC_Cluc-Cy5_013.nd2 (series 1)	383	0	69	0	0	2	0	0	FLFL_36	36	p53_FLFL	C	FLFL_36_C	69	2	0
540	474508_C_Ly6a-cy3 Ki67_ FitC_Cluc-Cy5_014.nd2 - 474508_C_Ly6a-cy3 Ki67_ FitC_Cluc-Cy5_014.nd2 (series 1)	416	0	101	1	0	1	0	0	FLFL_36	36	p53_FLFL	C	FLFL_36_C	102	2	0
541	474508_C_Ly6a-cy3 Ki67_ FitC_Cluc-Cy5_015.nd2 - 474508_C_Ly6a-cy3 Ki67_ FitC_Cluc-Cy5_015.nd2 (series 1)	438	0	106	1	0	1	0	1	FLFL_36	36	p53_FLFL	C	FLFL_36_C	108	2	1
542	474508_C_Ly6a-cy3 Ki67_ FitC_Cluc-Cy5_016.nd2 - 474508_C_Ly6a-cy3 Ki67_ FitC_Cluc-Cy5_016.nd2 (series 1)	492	14	89	0	0	1	0	0	FLFL_36	36	p53_FLFL	C	FLFL_36_C	89	1	14
543	474508_C_Ly6a-cy3 Ki67_ FitC_Cluc-Cy5_017.nd2 - 474508_C_Ly6a-cy3 Ki67_ FitC_Cluc-Cy5_017.nd2 (series 1)	510	4	123	1	0	3	1	2	FLFL_36	36	p53_FLFL	C	FLFL_36_C	126	5	7
544	474508_C_Ly6a-cy3 Ki67_ FitC_Cluc-Cy5_018.nd2 - 474508_C_Ly6a-cy3 Ki67_ FitC_Cluc-Cy5_018.nd2 (series 1)	437	0	92	2	0	3	0	2	FLFL_36	36	p53_FLFL	C	FLFL_36_C	96	5	2
545	474508_D_Ly6a-cy3 Ki67_ FitC_Cluc-Cy5_.nd2 - 474508_D_Ly6a-cy3 Ki67_ FitC_Cluc-Cy5_.nd2 (series 1)	494	7	111	1	0	4	2	4	FLFL_36	36	p53_FLFL	D	FLFL_36_D	116	7	13
546	474508_D_Ly6a-cy3 Ki67_ FitC_Cluc-Cy5_001.nd2 - 474508_D_Ly6a-cy3 Ki67_ FitC_Cluc-Cy5_001.nd2 (series 1)	456	0	144	3	0	1	1	0	FLFL_36	36	p53_FLFL	D	FLFL_36_D	147	5	1
547	474508_D_Ly6a-cy3 Ki67_ FitC_Cluc-Cy5_002.nd2 - 474508_D_Ly6a-cy3 Ki67_ FitC_Cluc-Cy5_002.nd2 (series 1)	464	1	109	2	0	3	1	8	FLFL_36	36	p53_FLFL	D	FLFL_36_D	119	6	10
548	474508_D_Ly6a-cy3 Ki67_ FitC_Cluc-Cy5_003.nd2 - 474508_D_Ly6a-cy3 Ki67_ FitC_Cluc-Cy5_003.nd2 (series 1)	510	2	111	1	0	3	1	0	FLFL_36	36	p53_FLFL	D	FLFL_36_D	112	5	3
549	474508_D_Ly6a-cy3 Ki67_ FitC_Cluc-Cy5_004.nd2 - 474508_D_Ly6a-cy3 Ki67_ FitC_Cluc-Cy5_004.nd2 (series 1)	498	1	126	5	0	6	1	4	FLFL_36	36	p53_FLFL	D	FLFL_36_D	135	12	6
550	474508_D_Ly6a-cy3 Ki67_ FitC_Cluc-Cy5_005.nd2 - 474508_D_Ly6a-cy3 Ki67_ FitC_Cluc-Cy5_005.nd2 (series 1)	499	2	121	1	0	2	0	2	FLFL_36	36	p53_FLFL	D	FLFL_36_D	124	3	4
551	474508_D_Ly6a-cy3 Ki67_ FitC_Cluc-Cy5_006.nd2 - 474508_D_Ly6a-cy3 Ki67_ FitC_Cluc-Cy5_006.nd2 (series 1)	384	2	80	1	0	4	1	7	FLFL_36	36	p53_FLFL	D	FLFL_36_D	88	6	10
552	474508_D_Ly6a-cy3 Ki67_ FitC_Cluc-Cy5_007.nd2 - 474508_D_Ly6a-cy3 Ki67_ FitC_Cluc-Cy5_007.nd2 (series 1)	378	5	121	1	0	3	3	1	FLFL_36	36	p53_FLFL	D	FLFL_36_D	123	7	9
553	474508_D_Ly6a-cy3 Ki67_ FitC_Cluc-Cy5_008.nd2 - 474508_D_Ly6a-cy3 Ki67_ FitC_Cluc-Cy5_008.nd2 (series 1)	480	13	129	2	0	5	1	3	FLFL_36	36	p53_FLFL	D	FLFL_36_D	134	8	17
554	474508_D_Ly6a-cy3 Ki67_ FitC_Cluc-Cy5_009.nd2 - 474508_D_Ly6a-cy3 Ki67_ FitC_Cluc-Cy5_009.nd2 (series 1)	469	2	132	8	0	6	0	2	FLFL_36	36	p53_FLFL	D	FLFL_36_D	142	14	4
555	474508_D_Ly6a-cy3 Ki67_ FitC_Cluc-Cy5_010.nd2 - 474508_D_Ly6a-cy3 Ki67_ FitC_Cluc-Cy5_010.nd2 (series 1)	521	3	173	2	0	7	0	5	FLFL_36	36	p53_FLFL	D	FLFL_36_D	180	9	8
556	474508_D_Ly6a-cy3 Ki67_ FitC_Cluc-Cy5_011.nd2 - 474508_D_Ly6a-cy3 Ki67_ FitC_Cluc-Cy5_011.nd2 (series 1)	447	6	138	1	0	0	1	0	FLFL_36	36	p53_FLFL	D	FLFL_36_D	139	2	7
557	474508_D_Ly6a-cy3 Ki67_ FitC_Cluc-Cy5_012.nd2 - 474508_D_Ly6a-cy3 Ki67_ FitC_Cluc-Cy5_012.nd2 (series 1)	406	4	137	1	0	3	0	1	FLFL_36	36	p53_FLFL	D	FLFL_36_D	139	4	5
558	474508_D_Ly6a-cy3 Ki67_ FitC_Cluc-Cy5_013.nd2 - 474508_D_Ly6a-cy3 Ki67_ FitC_Cluc-Cy5_013.nd2 (series 1)	404	4	98	2	0	3	0	2	FLFL_36	36	p53_FLFL	D	FLFL_36_D	102	5	6
559	474508_D_Ly6a-cy3 Ki67_ FitC_Cluc-Cy5_014.nd2 - 474508_D_Ly6a-cy3 Ki67_ FitC_Cluc-Cy5_014.nd2 (series 1)	537	0	117	1	0	6	0	2	FLFL_36	36	p53_FLFL	D	FLFL_36_D	120	7	2
560	474508_D_Ly6a-cy3 Ki67_ FitC_Cluc-Cy5_015.nd2 - 474508_D_Ly6a-cy3 Ki67_ FitC_Cluc-Cy5_015.nd2 (series 1)	510	0	134	4	0	5	1	0	FLFL_36	36	p53_FLFL	D	FLFL_36_D	138	10	1
561	474508_D_Ly6a-cy3 Ki67_ FitC_Cluc-Cy5_016.nd2 - 474508_D_Ly6a-cy3 Ki67_ FitC_Cluc-Cy5_016.nd2 (series 1)	574	5	120	9	0	9	7	4	FLFL_36	36	p53_FLFL	D	FLFL_36_D	133	25	16
562	474508_D_Ly6a-cy3 Ki67_ FitC_Cluc-Cy5_017.nd2 - 474508_D_Ly6a-cy3 Ki67_ FitC_Cluc-Cy5_017.nd2 (series 1)	458	0	129	0	0	5	0	0	FLFL_36	36	p53_FLFL	D	FLFL_36_D	129	5	0
563	474508_D_Ly6a-cy3 Ki67_ FitC_Cluc-Cy5_018.nd2 - 474508_D_Ly6a-cy3 Ki67_ FitC_Cluc-Cy5_018.nd2 (series 1)	576	3	196	1	0	14	1	1	FLFL_36	36	p53_FLFL	D	FLFL_36_D	198	16	5
564	474508_D_Ly6a-cy3 Ki67_ FitC_Cluc-Cy5_019.nd2 - 474508_D_Ly6a-cy3 Ki67_ FitC_Cluc-Cy5_019.nd2 (series 1)	344	0	118	4	0	2	0	0	FLFL_36	36	p53_FLFL	D	FLFL_36_D	122	6	0
565	474508_D_Ly6a-cy3 Ki67_ FitC_Cluc-Cy5_020.nd2 - 474508_D_Ly6a-cy3 Ki67_ FitC_Cluc-Cy5_020.nd2 (series 1)	522	1	133	4	0	8	2	0	FLFL_36	36	p53_FLFL	D	FLFL_36_D	137	14	3
566	474508_D_Ly6a-cy3 Ki67_ FitC_Cluc-Cy5_021.nd2 - 474508_D_Ly6a-cy3 Ki67_ FitC_Cluc-Cy5_021.nd2 (series 1)	390	0	105	2	0	5	0	1	FLFL_36	36	p53_FLFL	D	FLFL_36_D	108	7	1
567	474508_D_Ly6a-cy3 Ki67_ FitC_Cluc-Cy5_022.nd2 - 474508_D_Ly6a-cy3 Ki67_ FitC_Cluc-Cy5_022.nd2 (series 1)	487	7	136	0	0	5	0	1	FLFL_36	36	p53_FLFL	D	FLFL_36_D	137	5	8
568	474339_A_Ly6a-cy3 Ki67_ FitC_Cluc-Cy5_.nd2 - 474339_A_Ly6a-cy3 Ki67_ FitC_Cluc-Cy5_.nd2 (series 1)	287	0	72	2	0	1	0	0	FLFL_48	48	p53_FLFL	A	FLFL_48_A	74	3	0
569	474339_A_Ly6a-cy3 Ki67_ FitC_Cluc-Cy5_001.nd2 - 474339_A_Ly6a-cy3 Ki67_ FitC_Cluc-Cy5_001.nd2 (series 1)	249	0	65	0	0	0	0	1	FLFL_48	48	p53_FLFL	A	FLFL_48_A	66	0	1
570	474339_A_Ly6a-cy3 Ki67_ FitC_Cluc-Cy5_002.nd2 - 474339_A_Ly6a-cy3 Ki67_ FitC_Cluc-Cy5_002.nd2 (series 1)	468	0	107	0	0	0	0	0	FLFL_48	48	p53_FLFL	A	FLFL_48_A	107	0	0
571	474339_A_Ly6a-cy3 Ki67_ FitC_Cluc-Cy5_003.nd2 - 474339_A_Ly6a-cy3 Ki67_ FitC_Cluc-Cy5_003.nd2 (series 1)	406	2	74	0	0	0	0	0	FLFL_48	48	p53_FLFL	A	FLFL_48_A	74	0	2
572	474339_A_Ly6a-cy3 Ki67_ FitC_Cluc-Cy5_004.nd2 - 474339_A_Ly6a-cy3 Ki67_ FitC_Cluc-Cy5_004.nd2 (series 1)	414	0	104	0	0	2	0	0	FLFL_48	48	p53_FLFL	A	FLFL_48_A	104	2	0
573	474339_A_Ly6a-cy3 Ki67_ FitC_Cluc-Cy5_005.nd2 - 474339_A_Ly6a-cy3 Ki67_ FitC_Cluc-Cy5_005.nd2 (series 1)	436	1	102	0	0	3	0	2	FLFL_48	48	p53_FLFL	A	FLFL_48_A	104	3	3
574	474339_A_Ly6a-cy3 Ki67_ FitC_Cluc-Cy5_006.nd2 - 474339_A_Ly6a-cy3 Ki67_ FitC_Cluc-Cy5_006.nd2 (series 1)	457	0	133	1	0	0	0	2	FLFL_48	48	p53_FLFL	A	FLFL_48_A	136	1	2
575	474339_A_Ly6a-cy3 Ki67_ FitC_Cluc-Cy5_007.nd2 - 474339_A_Ly6a-cy3 Ki67_ FitC_Cluc-Cy5_007.nd2 (series 1)	243	0	43	0	0	0	0	0	FLFL_48	48	p53_FLFL	A	FLFL_48_A	43	0	0
576	474339_A_Ly6a-cy3 Ki67_ FitC_Cluc-Cy5_008.nd2 - 474339_A_Ly6a-cy3 Ki67_ FitC_Cluc-Cy5_008.nd2 (series 1)	396	1	85	0	0	0	0	1	FLFL_48	48	p53_FLFL	A	FLFL_48_A	86	0	2
577	474339_A_Ly6a-cy3 Ki67_ FitC_Cluc-Cy5_009.nd2 - 474339_A_Ly6a-cy3 Ki67_ FitC_Cluc-Cy5_009.nd2 (series 1)	460	1	90	0	0	3	0	0	FLFL_48	48	p53_FLFL	A	FLFL_48_A	90	3	1
578	474339_A_Ly6a-cy3 Ki67_ FitC_Cluc-Cy5_010.nd2 - 474339_A_Ly6a-cy3 Ki67_ FitC_Cluc-Cy5_010.nd2 (series 1)	423	19	93	0	0	2	0	1	FLFL_48	48	p53_FLFL	A	FLFL_48_A	94	2	20
579	474339_A_Ly6a-cy3 Ki67_ FitC_Cluc-Cy5_011.nd2 - 474339_A_Ly6a-cy3 Ki67_ FitC_Cluc-Cy5_011.nd2 (series 1)	436	1	115	1	0	3	0	2	FLFL_48	48	p53_FLFL	A	FLFL_48_A	118	4	3
580	474339_A_Ly6a-cy3 Ki67_ FitC_Cluc-Cy5_012.nd2 - 474339_A_Ly6a-cy3 Ki67_ FitC_Cluc-Cy5_012.nd2 (series 1)	407	0	126	0	0	0	0	0	FLFL_48	48	p53_FLFL	A	FLFL_48_A	126	0	0
581	474339_A_Ly6a-cy3 Ki67_ FitC_Cluc-Cy5_013.nd2 - 474339_A_Ly6a-cy3 Ki67_ FitC_Cluc-Cy5_013.nd2 (series 1)	398	1	131	0	0	0	0	1	FLFL_48	48	p53_FLFL	A	FLFL_48_A	132	0	2
582	474339_A_Ly6a-cy3 Ki67_ FitC_Cluc-Cy5_014.nd2 - 474339_A_Ly6a-cy3 Ki67_ FitC_Cluc-Cy5_014.nd2 (series 1)	386	0	117	0	0	1	0	1	FLFL_48	48	p53_FLFL	A	FLFL_48_A	118	1	1
583	474339_A_Ly6a-cy3 Ki67_ FitC_Cluc-Cy5_015.nd2 - 474339_A_Ly6a-cy3 Ki67_ FitC_Cluc-Cy5_015.nd2 (series 1)	454	1	143	0	0	1	2	1	FLFL_48	48	p53_FLFL	A	FLFL_48_A	144	3	4
584	474339_B_Ly6a-cy3 Ki67_ FitC_Cluc-Cy5_.nd2 - 474339_B_Ly6a-cy3 Ki67_ FitC_Cluc-Cy5_.nd2 (series 1)	470	2	102	0	0	0	0	0	FLFL_48	48	p53_FLFL	B	FLFL_48_B	102	0	2
585	474339_B_Ly6a-cy3 Ki67_ FitC_Cluc-Cy5_001.nd2 - 474339_B_Ly6a-cy3 Ki67_ FitC_Cluc-Cy5_001.nd2 (series 1)	473	1	105	0	0	1	0	0	FLFL_48	48	p53_FLFL	B	FLFL_48_B	105	1	1
586	474339_B_Ly6a-cy3 Ki67_ FitC_Cluc-Cy5_002.nd2 - 474339_B_Ly6a-cy3 Ki67_ FitC_Cluc-Cy5_002.nd2 (series 1)	450	1	106	0	0	2	0	1	FLFL_48	48	p53_FLFL	B	FLFL_48_B	107	2	2
587	474339_B_Ly6a-cy3 Ki67_ FitC_Cluc-Cy5_003.nd2 - 474339_B_Ly6a-cy3 Ki67_ FitC_Cluc-Cy5_003.nd2 (series 1)	536	3	117	3	0	2	0	2	FLFL_48	48	p53_FLFL	B	FLFL_48_B	122	5	5
588	474339_B_Ly6a-cy3 Ki67_ FitC_Cluc-Cy5_004.nd2 - 474339_B_Ly6a-cy3 Ki67_ FitC_Cluc-Cy5_004.nd2 (series 1)	517	4	97	3	1	0	0	4	FLFL_48	48	p53_FLFL	B	FLFL_48_B	105	4	9
589	474339_B_Ly6a-cy3 Ki67_ FitC_Cluc-Cy5_005.nd2 - 474339_B_Ly6a-cy3 Ki67_ FitC_Cluc-Cy5_005.nd2 (series 1)	574	5	139	0	0	1	0	2	FLFL_48	48	p53_FLFL	B	FLFL_48_B	141	1	7
590	474339_B_Ly6a-cy3 Ki67_ FitC_Cluc-Cy5_006.nd2 - 474339_B_Ly6a-cy3 Ki67_ FitC_Cluc-Cy5_006.nd2 (series 1)	572	6	131	0	0	1	0	1	FLFL_48	48	p53_FLFL	B	FLFL_48_B	132	1	7
591	474339_B_Ly6a-cy3 Ki67_ FitC_Cluc-Cy5_007.nd2 - 474339_B_Ly6a-cy3 Ki67_ FitC_Cluc-Cy5_007.nd2 (series 1)	507	0	144	0	0	0	0	1	FLFL_48	48	p53_FLFL	B	FLFL_48_B	145	0	1
592	474339_B_Ly6a-cy3 Ki67_ FitC_Cluc-Cy5_008.nd2 - 474339_B_Ly6a-cy3 Ki67_ FitC_Cluc-Cy5_008.nd2 (series 1)	434	0	122	0	0	1	0	1	FLFL_48	48	p53_FLFL	B	FLFL_48_B	123	1	1
593	474339_B_Ly6a-cy3 Ki67_ FitC_Cluc-Cy5_009.nd2 - 474339_B_Ly6a-cy3 Ki67_ FitC_Cluc-Cy5_009.nd2 (series 1)	434	0	80	0	0	0	0	1	FLFL_48	48	p53_FLFL	B	FLFL_48_B	81	0	1
594	474339_B_Ly6a-cy3 Ki67_ FitC_Cluc-Cy5_010.nd2 - 474339_B_Ly6a-cy3 Ki67_ FitC_Cluc-Cy5_010.nd2 (series 1)	637	2	183	3	0	1	2	0	FLFL_48	48	p53_FLFL	B	FLFL_48_B	186	6	4
595	474339_B_Ly6a-cy3 Ki67_ FitC_Cluc-Cy5_011.nd2 - 474339_B_Ly6a-cy3 Ki67_ FitC_Cluc-Cy5_011.nd2 (series 1)	544	2	116	1	0	4	0	0	FLFL_48	48	p53_FLFL	B	FLFL_48_B	117	5	2
596	474339_B_Ly6a-cy3 Ki67_ FitC_Cluc-Cy5_012.nd2 - 474339_B_Ly6a-cy3 Ki67_ FitC_Cluc-Cy5_012.nd2 (series 1)	550	1	106	3	0	1	0	1	FLFL_48	48	p53_FLFL	B	FLFL_48_B	110	4	2
597	474339_B_Ly6a-cy3 Ki67_ FitC_Cluc-Cy5_013.nd2 - 474339_B_Ly6a-cy3 Ki67_ FitC_Cluc-Cy5_013.nd2 (series 1)	552	3	154	0	0	3	0	0	FLFL_48	48	p53_FLFL	B	FLFL_48_B	154	3	3
598	474339_B_Ly6a-cy3 Ki67_ FitC_Cluc-Cy5_014.nd2 - 474339_B_Ly6a-cy3 Ki67_ FitC_Cluc-Cy5_014.nd2 (series 1)	564	0	133	1	0	1	0	0	FLFL_48	48	p53_FLFL	B	FLFL_48_B	134	2	0
599	474339_C_Ly6a-cy3 Ki67_ FitC_Cluc-Cy5_.nd2 - 474339_C_Ly6a-cy3 Ki67_ FitC_Cluc-Cy5_.nd2 (series 1)	775	5	200	8	0	5	0	0	FLFL_48	48	p53_FLFL	C	FLFL_48_C	208	13	5
600	474339_C_Ly6a-cy3 Ki67_ FitC_Cluc-Cy5_001.nd2 - 474339_C_Ly6a-cy3 Ki67_ FitC_Cluc-Cy5_001.nd2 (series 1)	819	3	186	6	0	0	0	1	FLFL_48	48	p53_FLFL	C	FLFL_48_C	193	6	4
601	474339_C_Ly6a-cy3 Ki67_ FitC_Cluc-Cy5_002.nd2 - 474339_C_Ly6a-cy3 Ki67_ FitC_Cluc-Cy5_002.nd2 (series 1)	450	0	120	1	0	1	0	0	FLFL_48	48	p53_FLFL	C	FLFL_48_C	121	2	0
602	474339_C_Ly6a-cy3 Ki67_ FitC_Cluc-Cy5_003.nd2 - 474339_C_Ly6a-cy3 Ki67_ FitC_Cluc-Cy5_003.nd2 (series 1)	387	0	101	10	0	3	0	1	FLFL_48	48	p53_FLFL	C	FLFL_48_C	112	13	1
609	474339_C_Ly6a-cy3 Ki67_ FitC_Cluc-Cy5_010.nd2 - 474339_C_Ly6a-cy3 Ki67_ FitC_Cluc-Cy5_010.nd2 (series 1)	380	2	160	7	0	0	5	0	FLFL_48	48	p53_FLFL	C	FLFL_48_C	167	12	7
610	474339_C_Ly6a-cy3 Ki67_ FitC_Cluc-Cy5_011.nd2 - 474339_C_Ly6a-cy3 Ki67_ FitC_Cluc-Cy5_011.nd2 (series 1)	623	0	118	0	0	2	0	0	FLFL_48	48	p53_FLFL	C	FLFL_48_C	118	2	0
611	474339_C_Ly6a-cy3 Ki67_ FitC_Cluc-Cy5_012.nd2 - 474339_C_Ly6a-cy3 Ki67_ FitC_Cluc-Cy5_012.nd2 (series 1)	470	1	116	0	0	0	0	0	FLFL_48	48	p53_FLFL	C	FLFL_48_C	116	0	1
612	474339_C_Ly6a-cy3 Ki67_ FitC_Cluc-Cy5_013.nd2 - 474339_C_Ly6a-cy3 Ki67_ FitC_Cluc-Cy5_013.nd2 (series 1)	468	0	99	0	0	0	0	0	FLFL_48	48	p53_FLFL	C	FLFL_48_C	99	0	0
613	474339_C_Ly6a-cy3 Ki67_ FitC_Cluc-Cy5_014.nd2 - 474339_C_Ly6a-cy3 Ki67_ FitC_Cluc-Cy5_014.nd2 (series 1)	353	0	104	0	0	1	0	1	FLFL_48	48	p53_FLFL	C	FLFL_48_C	105	1	1
614	474339_C_Ly6a-cy3 Ki67_ FitC_Cluc-Cy5_015.nd2 - 474339_C_Ly6a-cy3 Ki67_ FitC_Cluc-Cy5_015.nd2 (series 1)	578	1	144	1	0	1	0	0	FLFL_48	48	p53_FLFL	C	FLFL_48_C	145	2	1
615	474339_C_Ly6a-cy3 Ki67_ FitC_Cluc-Cy5_016.nd2 - 474339_C_Ly6a-cy3 Ki67_ FitC_Cluc-Cy5_016.nd2 (series 1)	574	10	172	1	0	3	1	2	FLFL_48	48	p53_FLFL	C	FLFL_48_C	175	5	13
617	474339_C_Ly6a-cy3 Ki67_ FitC_Cluc-Cy5_018.nd2 - 474339_C_Ly6a-cy3 Ki67_ FitC_Cluc-Cy5_018.nd2 (series 1)	481	0	114	7	0	3	4	1	FLFL_48	48	p53_FLFL	C	FLFL_48_C	122	14	5
634	474581_A_Ly6a-cy3 Ki67_ FitC_Cluc-Cy5_.nd2 - 474581_A_Ly6a-cy3 Ki67_ FitC_Cluc-Cy5_.nd2 (series 1)	552	0	147	16	0	17	5	1	FLFL_60	60	p53_FLFL	A	FLFL_60_A	164	38	6
635	474581_A_Ly6a-cy3 Ki67_ FitC_Cluc-Cy5_001.nd2 - 474581_A_Ly6a-cy3 Ki67_ FitC_Cluc-Cy5_001.nd2 (series 1)	522	1	146	17	1	14	1	1	FLFL_60	60	p53_FLFL	A	FLFL_60_A	165	33	4
636	474581_A_Ly6a-cy3 Ki67_ FitC_Cluc-Cy5_002.nd2 - 474581_A_Ly6a-cy3 Ki67_ FitC_Cluc-Cy5_002.nd2 (series 1)	426	6	108	22	0	10	1	0	FLFL_60	60	p53_FLFL	A	FLFL_60_A	130	33	7
637	474581_A_Ly6a-cy3 Ki67_ FitC_Cluc-Cy5_003.nd2 - 474581_A_Ly6a-cy3 Ki67_ FitC_Cluc-Cy5_003.nd2 (series 1)	245	0	60	7	0	8	0	0	FLFL_60	60	p53_FLFL	A	FLFL_60_A	67	15	0
638	474581_A_Ly6a-cy3 Ki67_ FitC_Cluc-Cy5_004.nd2 - 474581_A_Ly6a-cy3 Ki67_ FitC_Cluc-Cy5_004.nd2 (series 1)	502	0	122	33	0	17	1	0	FLFL_60	60	p53_FLFL	A	FLFL_60_A	155	51	1
639	474581_A_Ly6a-cy3 Ki67_ FitC_Cluc-Cy5_005.nd2 - 474581_A_Ly6a-cy3 Ki67_ FitC_Cluc-Cy5_005.nd2 (series 1)	470	0	109	34	1	19	3	2	FLFL_60	60	p53_FLFL	A	FLFL_60_A	146	57	6
640	474581_A_Ly6a-cy3 Ki67_ FitC_Cluc-Cy5_006.nd2 - 474581_A_Ly6a-cy3 Ki67_ FitC_Cluc-Cy5_006.nd2 (series 1)	499	0	144	15	0	8	0	0	FLFL_60	60	p53_FLFL	A	FLFL_60_A	159	23	0
643	474581_A_Ly6a-cy3 Ki67_ FitC_Cluc-Cy5_009.nd2 - 474581_A_Ly6a-cy3 Ki67_ FitC_Cluc-Cy5_009.nd2 (series 1)	415	1	121	31	0	3	0	1	FLFL_60	60	p53_FLFL	A	FLFL_60_A	153	34	2
644	474581_A_Ly6a-cy3 Ki67_ FitC_Cluc-Cy5_010.nd2 - 474581_A_Ly6a-cy3 Ki67_ FitC_Cluc-Cy5_010.nd2 (series 1)	415	0	57	35	4	26	2	1	FLFL_60	60	p53_FLFL	A	FLFL_60_A	97	67	7
645	474581_A_Ly6a-cy3 Ki67_ FitC_Cluc-Cy5_011.nd2 - 474581_A_Ly6a-cy3 Ki67_ FitC_Cluc-Cy5_011.nd2 (series 1)	507	1	122	2	0	14	1	0	FLFL_60	60	p53_FLFL	A	FLFL_60_A	124	17	2
646	474581_A_Ly6a-cy3 Ki67_ FitC_Cluc-Cy5_012.nd2 - 474581_A_Ly6a-cy3 Ki67_ FitC_Cluc-Cy5_012.nd2 (series 1)	488	0	118	13	0	6	0	0	FLFL_60	60	p53_FLFL	A	FLFL_60_A	131	19	0
647	474581_A_Ly6a-cy3 Ki67_ FitC_Cluc-Cy5_013.nd2 - 474581_A_Ly6a-cy3 Ki67_ FitC_Cluc-Cy5_013.nd2 (series 1)	349	2	62	28	0	13	1	0	FLFL_60	60	p53_FLFL	A	FLFL_60_A	90	42	3
648	474581_A_Ly6a-cy3 Ki67_ FitC_Cluc-Cy5_014.nd2 - 474581_A_Ly6a-cy3 Ki67_ FitC_Cluc-Cy5_014.nd2 (series 1)	277	1	32	42	0	18	4	1	FLFL_60	60	p53_FLFL	A	FLFL_60_A	75	64	6
649	474581_A_Ly6a-cy3 Ki67_ FitC_Cluc-Cy5_015.nd2 - 474581_A_Ly6a-cy3 Ki67_ FitC_Cluc-Cy5_015.nd2 (series 1)	329	0	49	35	2	16	1	0	FLFL_60	60	p53_FLFL	A	FLFL_60_A	86	54	3
650	474581_A_Ly6a-cy3 Ki67_ FitC_Cluc-Cy5_016.nd2 - 474581_A_Ly6a-cy3 Ki67_ FitC_Cluc-Cy5_016.nd2 (series 1)	477	4	80	21	0	12	4	1	FLFL_60	60	p53_FLFL	A	FLFL_60_A	102	37	9
651	474581_A_Ly6a-cy3 Ki67_ FitC_Cluc-Cy5_017.nd2 - 474581_A_Ly6a-cy3 Ki67_ FitC_Cluc-Cy5_017.nd2 (series 1)	436	0	89	25	0	20	2	1	FLFL_60	60	p53_FLFL	A	FLFL_60_A	115	47	3
652	474581_B_Ly6a-cy3 Ki67_ FitC_Cluc-Cy5_.nd2 - 474581_B_Ly6a-cy3 Ki67_ FitC_Cluc-Cy5_.nd2 (series 1)	524	4	110	39	3	14	3	1	FLFL_60	60	p53_FLFL	B	FLFL_60_B	153	59	11
653	474581_B_Ly6a-cy3 Ki67_ FitC_Cluc-Cy5_001.nd2 - 474581_B_Ly6a-cy3 Ki67_ FitC_Cluc-Cy5_001.nd2 (series 1)	421	2	90	54	1	7	0	1	FLFL_60	60	p53_FLFL	B	FLFL_60_B	146	62	4
654	474581_B_Ly6a-cy3 Ki67_ FitC_Cluc-Cy5_002.nd2 - 474581_B_Ly6a-cy3 Ki67_ FitC_Cluc-Cy5_002.nd2 (series 1)	400	1	94	25	1	11	1	0	FLFL_60	60	p53_FLFL	B	FLFL_60_B	120	38	3
655	474581_B_Ly6a-cy3 Ki67_ FitC_Cluc-Cy5_003.nd2 - 474581_B_Ly6a-cy3 Ki67_ FitC_Cluc-Cy5_003.nd2 (series 1)	408	1	57	43	0	9	1	0	FLFL_60	60	p53_FLFL	B	FLFL_60_B	100	53	2
656	474581_B_Ly6a-cy3 Ki67_ FitC_Cluc-Cy5_004.nd2 - 474581_B_Ly6a-cy3 Ki67_ FitC_Cluc-Cy5_004.nd2 (series 1)	458	2	72	25	1	10	2	1	FLFL_60	60	p53_FLFL	B	FLFL_60_B	99	38	6
657	474581_B_Ly6a-cy3 Ki67_ FitC_Cluc-Cy5_005.nd2 - 474581_B_Ly6a-cy3 Ki67_ FitC_Cluc-Cy5_005.nd2 (series 1)	433	2	92	53	0	7	0	2	FLFL_60	60	p53_FLFL	B	FLFL_60_B	147	60	4
658	474581_B_Ly6a-cy3 Ki67_ FitC_Cluc-Cy5_006.nd2 - 474581_B_Ly6a-cy3 Ki67_ FitC_Cluc-Cy5_006.nd2 (series 1)	482	5	96	41	2	12	2	1	FLFL_60	60	p53_FLFL	B	FLFL_60_B	140	57	10
659	474581_B_Ly6a-cy3 Ki67_ FitC_Cluc-Cy5_007.nd2 - 474581_B_Ly6a-cy3 Ki67_ FitC_Cluc-Cy5_007.nd2 (series 1)	438	1	104	22	0	17	0	0	FLFL_60	60	p53_FLFL	B	FLFL_60_B	126	39	1
660	474581_B_Ly6a-cy3 Ki67_ FitC_Cluc-Cy5_008.nd2 - 474581_B_Ly6a-cy3 Ki67_ FitC_Cluc-Cy5_008.nd2 (series 1)	394	2	86	27	2	6	1	1	FLFL_60	60	p53_FLFL	B	FLFL_60_B	116	36	6
661	474581_B_Ly6a-cy3 Ki67_ FitC_Cluc-Cy5_009.nd2 - 474581_B_Ly6a-cy3 Ki67_ FitC_Cluc-Cy5_009.nd2 (series 1)	379	2	84	31	5	6	2	0	FLFL_60	60	p53_FLFL	B	FLFL_60_B	120	44	9
662	474581_B_Ly6a-cy3 Ki67_ FitC_Cluc-Cy5_010.nd2 - 474581_B_Ly6a-cy3 Ki67_ FitC_Cluc-Cy5_010.nd2 (series 1)	433	1	104	40	2	4	0	5	FLFL_60	60	p53_FLFL	B	FLFL_60_B	151	46	8
663	474581_B_Ly6a-cy3 Ki67_ FitC_Cluc-Cy5_011.nd2 - 474581_B_Ly6a-cy3 Ki67_ FitC_Cluc-Cy5_011.nd2 (series 1)	291	5	89	26	1	3	0	1	FLFL_60	60	p53_FLFL	B	FLFL_60_B	117	30	7
664	474581_B_Ly6a-cy3 Ki67_ FitC_Cluc-Cy5_012.nd2 - 474581_B_Ly6a-cy3 Ki67_ FitC_Cluc-Cy5_012.nd2 (series 1)	371	2	115	31	0	8	0	2	FLFL_60	60	p53_FLFL	B	FLFL_60_B	148	39	4
665	474581_B_Ly6a-cy3 Ki67_ FitC_Cluc-Cy5_013.nd2 - 474581_B_Ly6a-cy3 Ki67_ FitC_Cluc-Cy5_013.nd2 (series 1)	319	0	85	15	1	2	2	1	FLFL_60	60	p53_FLFL	B	FLFL_60_B	102	20	4
666	474581_B_Ly6a-cy3 Ki67_ FitC_Cluc-Cy5_014.nd2 - 474581_B_Ly6a-cy3 Ki67_ FitC_Cluc-Cy5_014.nd2 (series 1)	427	2	84	15	2	4	0	3	FLFL_60	60	p53_FLFL	B	FLFL_60_B	104	21	7
667	474581_B_Ly6a-cy3 Ki67_ FitC_Cluc-Cy5_015.nd2 - 474581_B_Ly6a-cy3 Ki67_ FitC_Cluc-Cy5_015.nd2 (series 1)	359	4	66	50	5	14	1	2	FLFL_60	60	p53_FLFL	B	FLFL_60_B	123	70	12
668	474581_B_Ly6a-cy3 Ki67_ FitC_Cluc-Cy5_016.nd2 - 474581_B_Ly6a-cy3 Ki67_ FitC_Cluc-Cy5_016.nd2 (series 1)	511	5	63	38	5	13	9	2	FLFL_60	60	p53_FLFL	B	FLFL_60_B	108	65	21
669	474581_B_Ly6a-cy3 Ki67_ FitC_Cluc-Cy5_017.nd2 - 474581_B_Ly6a-cy3 Ki67_ FitC_Cluc-Cy5_017.nd2 (series 1)	460	1	79	52	0	10	2	2	FLFL_60	60	p53_FLFL	B	FLFL_60_B	133	64	5
670	474581_B_Ly6a-cy3 Ki67_ FitC_Cluc-Cy5_018.nd2 - 474581_B_Ly6a-cy3 Ki67_ FitC_Cluc-Cy5_018.nd2 (series 1)	367	0	48	68	1	17	1	0	FLFL_60	60	p53_FLFL	B	FLFL_60_B	117	87	2
671	474581_B_Ly6a-cy3 Ki67_ FitC_Cluc-Cy5_019.nd2 - 474581_B_Ly6a-cy3 Ki67_ FitC_Cluc-Cy5_019.nd2 (series 1)	332	6	30	34	5	9	6	1	FLFL_60	60	p53_FLFL	B	FLFL_60_B	70	54	18
672	474581_C_Ly6a-cy3 Ki67_ FitC_Cluc-Cy5_.nd2 - 474581_C_Ly6a-cy3 Ki67_ FitC_Cluc-Cy5_.nd2 (series 1)	539	15	106	21	10	11	21	11	FLFL_60	60	p53_FLFL	C	FLFL_60_C	148	63	57
673	474581_C_Ly6a-cy3 Ki67_ FitC_Cluc-Cy5_001.nd2 - 474581_C_Ly6a-cy3 Ki67_ FitC_Cluc-Cy5_001.nd2 (series 1)	491	8	140	13	4	10	2	14	FLFL_60	60	p53_FLFL	C	FLFL_60_C	171	29	28
674	474581_C_Ly6a-cy3 Ki67_ FitC_Cluc-Cy5_002.nd2 - 474581_C_Ly6a-cy3 Ki67_ FitC_Cluc-Cy5_002.nd2 (series 1)	512	3	153	7	2	12	5	3	FLFL_60	60	p53_FLFL	C	FLFL_60_C	165	26	13
675	474581_C_Ly6a-cy3 Ki67_ FitC_Cluc-Cy5_003.nd2 - 474581_C_Ly6a-cy3 Ki67_ FitC_Cluc-Cy5_003.nd2 (series 1)	603	4	161	20	3	24	6	5	FLFL_60	60	p53_FLFL	C	FLFL_60_C	189	53	18
676	474581_C_Ly6a-cy3 Ki67_ FitC_Cluc-Cy5_004.nd2 - 474581_C_Ly6a-cy3 Ki67_ FitC_Cluc-Cy5_004.nd2 (series 1)	469	9	185	13	2	8	2	5	FLFL_60	60	p53_FLFL	C	FLFL_60_C	205	25	18
677	474581_C_Ly6a-cy3 Ki67_ FitC_Cluc-Cy5_005.nd2 - 474581_C_Ly6a-cy3 Ki67_ FitC_Cluc-Cy5_005.nd2 (series 1)	514	1	163	18	1	9	4	5	FLFL_60	60	p53_FLFL	C	FLFL_60_C	187	32	11
678	474581_C_Ly6a-cy3 Ki67_ FitC_Cluc-Cy5_006.nd2 - 474581_C_Ly6a-cy3 Ki67_ FitC_Cluc-Cy5_006.nd2 (series 1)	550	5	166	17	6	7	2	5	FLFL_60	60	p53_FLFL	C	FLFL_60_C	194	32	18
679	474581_C_Ly6a-cy3 Ki67_ FitC_Cluc-Cy5_007.nd2 - 474581_C_Ly6a-cy3 Ki67_ FitC_Cluc-Cy5_007.nd2 (series 1)	397	1	140	24	2	10	0	3	FLFL_60	60	p53_FLFL	C	FLFL_60_C	169	36	6
680	474581_C_Ly6a-cy3 Ki67_ FitC_Cluc-Cy5_008.nd2 - 474581_C_Ly6a-cy3 Ki67_ FitC_Cluc-Cy5_008.nd2 (series 1)	411	2	95	19	3	4	5	2	FLFL_60	60	p53_FLFL	C	FLFL_60_C	119	31	12
681	474581_C_Ly6a-cy3 Ki67_ FitC_Cluc-Cy5_009.nd2 - 474581_C_Ly6a-cy3 Ki67_ FitC_Cluc-Cy5_009.nd2 (series 1)	422	6	148	12	1	2	1	4	FLFL_60	60	p53_FLFL	C	FLFL_60_C	165	16	12
682	474581_C_Ly6a-cy3 Ki67_ FitC_Cluc-Cy5_010.nd2 - 474581_C_Ly6a-cy3 Ki67_ FitC_Cluc-Cy5_010.nd2 (series 1)	421	6	126	21	2	9	6	3	FLFL_60	60	p53_FLFL	C	FLFL_60_C	152	38	17
683	474581_C_Ly6a-cy3 Ki67_ FitC_Cluc-Cy5_011.nd2 - 474581_C_Ly6a-cy3 Ki67_ FitC_Cluc-Cy5_011.nd2 (series 1)	494	22	81	15	4	14	5	5	FLFL_60	60	p53_FLFL	C	FLFL_60_C	105	38	36
684	474581_C_Ly6a-cy3 Ki67_ FitC_Cluc-Cy5_012.nd2 - 474581_C_Ly6a-cy3 Ki67_ FitC_Cluc-Cy5_012.nd2 (series 1)	429	10	103	11	1	14	9	6	FLFL_60	60	p53_FLFL	C	FLFL_60_C	121	35	26
685	474581_C_Ly6a-cy3 Ki67_ FitC_Cluc-Cy5_013.nd2 - 474581_C_Ly6a-cy3 Ki67_ FitC_Cluc-Cy5_013.nd2 (series 1)	441	9	121	21	2	13	6	11	FLFL_60	60	p53_FLFL	C	FLFL_60_C	155	42	28
686	474581_C_Ly6a-cy3 Ki67_ FitC_Cluc-Cy5_014.nd2 - 474581_C_Ly6a-cy3 Ki67_ FitC_Cluc-Cy5_014.nd2 (series 1)	363	8	91	12	6	6	6	9	FLFL_60	60	p53_FLFL	C	FLFL_60_C	118	30	29
687	474581_C_Ly6a-cy3 Ki67_ FitC_Cluc-Cy5_015.nd2 - 474581_C_Ly6a-cy3 Ki67_ FitC_Cluc-Cy5_015.nd2 (series 1)	436	11	113	11	1	21	0	8	FLFL_60	60	p53_FLFL	C	FLFL_60_C	133	33	20
688	474581_C_Ly6a-cy3 Ki67_ FitC_Cluc-Cy5_016.nd2 - 474581_C_Ly6a-cy3 Ki67_ FitC_Cluc-Cy5_016.nd2 (series 1)	361	0	141	5	0	9	2	4	FLFL_60	60	p53_FLFL	C	FLFL_60_C	150	16	6
689	474581_C_Ly6a-cy3 Ki67_ FitC_Cluc-Cy5_017.nd2 - 474581_C_Ly6a-cy3 Ki67_ FitC_Cluc-Cy5_017.nd2 (series 1)	414	4	80	5	0	4	0	3	FLFL_60	60	p53_FLFL	C	FLFL_60_C	88	9	7
690	474782_A_Ly6a-cy3 Ki67 FitC_Clucy5_.nd2 - 474782_A_Ly6a-cy3 Ki67 FitC_Clucy5_.nd2 (series 1)	502	0	8	0	0	1	0	0	FLFL_72	72	p53_FLFL	A	FLFL_72_A	8	1	0
691	474782_A_Ly6a-cy3 Ki67 FitC_Clucy5_001.nd2 - 474782_A_Ly6a-cy3 Ki67 FitC_Clucy5_001.nd2 (series 1)	361	0	3	0	0	0	0	0	FLFL_72	72	p53_FLFL	A	FLFL_72_A	3	0	0
692	474782_A_Ly6a-cy3 Ki67 FitC_Clucy5_002.nd2 - 474782_A_Ly6a-cy3 Ki67 FitC_Clucy5_002.nd2 (series 1)	440	0	6	0	0	1	0	0	FLFL_72	72	p53_FLFL	A	FLFL_72_A	6	1	0
693	474782_A_Ly6a-cy3 Ki67 FitC_Clucy5_003.nd2 - 474782_A_Ly6a-cy3 Ki67 FitC_Clucy5_003.nd2 (series 1)	418	0	7	0	0	0	0	0	FLFL_72	72	p53_FLFL	A	FLFL_72_A	7	0	0
694	474782_A_Ly6a-cy3 Ki67 FitC_Clucy5_004.nd2 - 474782_A_Ly6a-cy3 Ki67 FitC_Clucy5_004.nd2 (series 1)	429	0	12	1	0	12	0	0	FLFL_72	72	p53_FLFL	A	FLFL_72_A	13	13	0
695	474782_A_Ly6a-cy3 Ki67 FitC_Clucy5_005.nd2 - 474782_A_Ly6a-cy3 Ki67 FitC_Clucy5_005.nd2 (series 1)	480	0	6	0	0	2	0	0	FLFL_72	72	p53_FLFL	A	FLFL_72_A	6	2	0
696	474782_A_Ly6a-cy3 Ki67 FitC_Clucy5_006.nd2 - 474782_A_Ly6a-cy3 Ki67 FitC_Clucy5_006.nd2 (series 1)	384	3	9	0	0	1	0	0	FLFL_72	72	p53_FLFL	A	FLFL_72_A	9	1	3
697	474782_A_Ly6a-cy3 Ki67 FitC_Clucy5_007.nd2 - 474782_A_Ly6a-cy3 Ki67 FitC_Clucy5_007.nd2 (series 1)	549	0	14	0	0	3	0	0	FLFL_72	72	p53_FLFL	A	FLFL_72_A	14	3	0
698	474782_A_Ly6a-cy3 Ki67 FitC_Clucy5_008.nd2 - 474782_A_Ly6a-cy3 Ki67 FitC_Clucy5_008.nd2 (series 1)	399	0	3	0	0	0	0	0	FLFL_72	72	p53_FLFL	A	FLFL_72_A	3	0	0
699	474782_A_Ly6a-cy3 Ki67 FitC_Clucy5_009.nd2 - 474782_A_Ly6a-cy3 Ki67 FitC_Clucy5_009.nd2 (series 1)	380	0	4	0	0	0	0	0	FLFL_72	72	p53_FLFL	A	FLFL_72_A	4	0	0
700	474782_A_Ly6a-cy3 Ki67 FitC_Clucy5_010.nd2 - 474782_A_Ly6a-cy3 Ki67 FitC_Clucy5_010.nd2 (series 1)	517	0	11	0	0	0	0	0	FLFL_72	72	p53_FLFL	A	FLFL_72_A	11	0	0
701	474782_b_Ly6a-cy3 Ki67 FitC_Clucy5_.nd2 - 474782_b_Ly6a-cy3 Ki67 FitC_Clucy5_.nd2 (series 1)	371	2	13	13	0	27	2	0	FLFL_72	72	p53_FLFL	B	FLFL_72_B	26	42	4
702	474782_b_Ly6a-cy3 Ki67 FitC_Clucy5_001.nd2 - 474782_b_Ly6a-cy3 Ki67 FitC_Clucy5_001.nd2 (series 1)	457	9	5	17	1	23	4	0	FLFL_72	72	p53_FLFL	B	FLFL_72_B	23	45	14
703	474782_b_Ly6a-cy3 Ki67 FitC_Clucy5_002.nd2 - 474782_b_Ly6a-cy3 Ki67 FitC_Clucy5_002.nd2 (series 1)	513	1	11	35	3	39	6	0	FLFL_72	72	p53_FLFL	B	FLFL_72_B	49	83	10
704	474782_b_Ly6a-cy3 Ki67 FitC_Clucy5_003.nd2 - 474782_b_Ly6a-cy3 Ki67 FitC_Clucy5_003.nd2 (series 1)	438	21	12	11	2	19	10	1	FLFL_72	72	p53_FLFL	B	FLFL_72_B	26	42	34
705	474782_b_Ly6a-cy3 Ki67 FitC_Clucy5_004.nd2 - 474782_b_Ly6a-cy3 Ki67 FitC_Clucy5_004.nd2 (series 1)	375	1	11	19	0	14	5	0	FLFL_72	72	p53_FLFL	B	FLFL_72_B	30	38	6
706	474782_b_Ly6a-cy3 Ki67 FitC_Clucy5_005.nd2 - 474782_b_Ly6a-cy3 Ki67 FitC_Clucy5_005.nd2 (series 1)	633	13	31	42	2	44	19	2	FLFL_72	72	p53_FLFL	B	FLFL_72_B	77	107	36
707	474782_b_Ly6a-cy3 Ki67 FitC_Clucy5_006.nd2 - 474782_b_Ly6a-cy3 Ki67 FitC_Clucy5_006.nd2 (series 1)	648	4	28	81	7	87	22	1	FLFL_72	72	p53_FLFL	B	FLFL_72_B	117	197	34
708	474782_b_Ly6a-cy3 Ki67 FitC_Clucy5_007.nd2 - 474782_b_Ly6a-cy3 Ki67 FitC_Clucy5_007.nd2 (series 1)	651	29	25	66	9	61	20	2	FLFL_72	72	p53_FLFL	B	FLFL_72_B	102	156	60
709	474782_b_Ly6a-cy3 Ki67 FitC_Clucy5_008.nd2 - 474782_b_Ly6a-cy3 Ki67 FitC_Clucy5_008.nd2 (series 1)	565	5	7	34	0	91	20	0	FLFL_72	72	p53_FLFL	B	FLFL_72_B	41	145	25
710	474782_b_Ly6a-cy3 Ki67 FitC_Clucy5_009.nd2 - 474782_b_Ly6a-cy3 Ki67 FitC_Clucy5_009.nd2 (series 1)	600	9	12	42	2	72	31	1	FLFL_72	72	p53_FLFL	B	FLFL_72_B	57	147	43
712	474782_c_Ly6a-cy3 Ki67 FitC_Clucy5_.nd2 - 474782_c_Ly6a-cy3 Ki67 FitC_Clucy5_.nd2 (series 1)	417	0	15	34	1	17	10	0	FLFL_72	72	p53_FLFL	C	FLFL_72_C	50	62	11
713	474782_c_Ly6a-cy3 Ki67 FitC_Clucy5_001.nd2 - 474782_c_Ly6a-cy3 Ki67 FitC_Clucy5_001.nd2 (series 1)	362	0	13	37	0	27	6	0	FLFL_72	72	p53_FLFL	C	FLFL_72_C	50	70	6
714	474782_c_Ly6a-cy3 Ki67 FitC_Clucy5_002.nd2 - 474782_c_Ly6a-cy3 Ki67 FitC_Clucy5_002.nd2 (series 1)	495	1	15	37	0	33	3	0	FLFL_72	72	p53_FLFL	C	FLFL_72_C	52	73	4
715	474782_c_Ly6a-cy3 Ki67 FitC_Clucy5_003.nd2 - 474782_c_Ly6a-cy3 Ki67 FitC_Clucy5_003.nd2 (series 1)	439	0	16	33	0	68	7	0	FLFL_72	72	p53_FLFL	C	FLFL_72_C	49	108	7
716	474782_c_Ly6a-cy3 Ki67 FitC_Clucy5_004.nd2 - 474782_c_Ly6a-cy3 Ki67 FitC_Clucy5_004.nd2 (series 1)	575	10	13	27	3	86	30	0	FLFL_72	72	p53_FLFL	C	FLFL_72_C	43	146	43
717	474782_c_Ly6a-cy3 Ki67 FitC_Clucy5_005.nd2 - 474782_c_Ly6a-cy3 Ki67 FitC_Clucy5_005.nd2 (series 1)	494	4	21	34	0	27	1	0	FLFL_72	72	p53_FLFL	C	FLFL_72_C	55	62	5
718	474782_c_Ly6a-cy3 Ki67 FitC_Clucy5_006.nd2 - 474782_c_Ly6a-cy3 Ki67 FitC_Clucy5_006.nd2 (series 1)	514	61	25	20	1	13	23	2	FLFL_72	72	p53_FLFL	C	FLFL_72_C	48	57	87
719	474782_c_Ly6a-cy3 Ki67 FitC_Clucy5_007.nd2 - 474782_c_Ly6a-cy3 Ki67 FitC_Clucy5_007.nd2 (series 1)	621	18	16	34	1	73	57	0	FLFL_72	72	p53_FLFL	C	FLFL_72_C	51	165	76
720	474782_c_Ly6a-cy3 Ki67 FitC_Clucy5_008.nd2 - 474782_c_Ly6a-cy3 Ki67 FitC_Clucy5_008.nd2 (series 1)	607	0	18	42	3	72	12	0	FLFL_72	72	p53_FLFL	C	FLFL_72_C	63	129	15
721	474782_c_Ly6a-cy3 Ki67 FitC_Clucy5_009.nd2 - 474782_c_Ly6a-cy3 Ki67 FitC_Clucy5_009.nd2 (series 1)	372	2	5	39	1	72	6	0	FLFL_72	72	p53_FLFL	C	FLFL_72_C	45	118	9
722	474782_c_Ly6a-cy3 Ki67 FitC_Clucy5_010.nd2 - 474782_c_Ly6a-cy3 Ki67 FitC_Clucy5_010.nd2 (series 1)	378	2	10	24	0	71	8	0	FLFL_72	72	p53_FLFL	C	FLFL_72_C	34	103	10
723	474782_c_Ly6a-cy3 Ki67 FitC_Clucy5_011.nd2 - 474782_c_Ly6a-cy3 Ki67 FitC_Clucy5_011.nd2 (series 1)	327	4	7	39	3	58	14	0	FLFL_72	72	p53_FLFL	C	FLFL_72_C	49	114	21
724	474782_c_Ly6a-cy3 Ki67 FitC_Clucy5_012.nd2 - 474782_c_Ly6a-cy3 Ki67 FitC_Clucy5_012.nd2 (series 1)	339	10	1	25	4	46	29	0	FLFL_72	72	p53_FLFL	C	FLFL_72_C	30	104	43
725	474782_ly6qcy3 ki67 fitc clucy5_roll A_.nd2 - 474782_ly6qcy3 ki67 fitc clucy5_roll A_.nd2 (series 1)	993	13	37	65	6	117	48	1	FLFL_72	72	p53_FLFL	A	FLFL_72_A	109	236	68
726	474782_ly6qcy3 ki67 fitc clucy5_roll A_001.nd2 - 474782_ly6qcy3 ki67 fitc clucy5_roll A_001.nd2 (series 1)	504	8	14	24	3	67	28	1	FLFL_72	72	p53_FLFL	A	FLFL_72_A	42	122	40
727	474782_ly6qcy3 ki67 fitc clucy5_roll A_002.nd2 - 474782_ly6qcy3 ki67 fitc clucy5_roll A_002.nd2 (series 1)	556	9	18	37	4	78	38	1	FLFL_72	72	p53_FLFL	A	FLFL_72_A	60	157	52
728	474782_ly6qcy3 ki67 fitc clucy5_roll A_003.nd2 - 474782_ly6qcy3 ki67 fitc clucy5_roll A_003.nd2 (series 1)	265	3	3	23	2	44	14	0	FLFL_72	72	p53_FLFL	A	FLFL_72_A	28	83	19
729	474830_A_Ly6a-cy3 Ki67 FitC_Clucy5__.nd2 - 474830_A_Ly6a-cy3 Ki67 FitC_Clucy5__.nd2 (series 1)	2022	0	248	416	0	191	0	0	FLFL_96	96	p53_FLFL	A	FLFL_96_A	664	607	0
730	474830_A_Ly6a-cy3 Ki67 FitC_Clucy5__001.nd2 - 474830_A_Ly6a-cy3 Ki67 FitC_Clucy5__001.nd2 (series 1)	463	2	42	57	0	19	1	0	FLFL_96	96	p53_FLFL	A	FLFL_96_A	99	77	3
731	474830_A_Ly6a-cy3 Ki67 FitC_Clucy5__002.nd2 - 474830_A_Ly6a-cy3 Ki67 FitC_Clucy5__002.nd2 (series 1)	516	31	60	81	1	14	8	0	FLFL_96	96	p53_FLFL	A	FLFL_96_A	142	104	40
732	474830_A_Ly6a-cy3 Ki67 FitC_Clucy5__003.nd2 - 474830_A_Ly6a-cy3 Ki67 FitC_Clucy5__003.nd2 (series 1)	589	5	90	34	5	12	16	2	FLFL_96	96	p53_FLFL	A	FLFL_96_A	131	67	28
733	474830_A_Ly6a-cy3 Ki67 FitC_Clucy5__004.nd2 - 474830_A_Ly6a-cy3 Ki67 FitC_Clucy5__004.nd2 (series 1)	481	1	69	68	3	12	7	0	FLFL_96	96	p53_FLFL	A	FLFL_96_A	140	90	11
734	474830_A_Ly6a-cy3 Ki67 FitC_Clucy5__005.nd2 - 474830_A_Ly6a-cy3 Ki67 FitC_Clucy5__005.nd2 (series 1)	534	2	90	62	1	13	0	1	FLFL_96	96	p53_FLFL	A	FLFL_96_A	154	76	4
735	474830_A_Ly6a-cy3 Ki67 FitC_Clucy5__006.nd2 - 474830_A_Ly6a-cy3 Ki67 FitC_Clucy5__006.nd2 (series 1)	339	0	90	7	0	1	0	1	FLFL_96	96	p53_FLFL	A	FLFL_96_A	98	8	1
736	474830_A_Ly6a-cy3 Ki67 FitC_Clucy5__007.nd2 - 474830_A_Ly6a-cy3 Ki67 FitC_Clucy5__007.nd2 (series 1)	563	2	93	44	0	13	0	0	FLFL_96	96	p53_FLFL	A	FLFL_96_A	137	57	2
737	474830_A_Ly6a-cy3 Ki67 FitC_Clucy5__008.nd2 - 474830_A_Ly6a-cy3 Ki67 FitC_Clucy5__008.nd2 (series 1)	548	0	169	27	0	4	0	0	FLFL_96	96	p53_FLFL	A	FLFL_96_A	196	31	0
738	474830_A_Ly6a-cy3 Ki67 FitC_Clucy5__009.nd2 - 474830_A_Ly6a-cy3 Ki67 FitC_Clucy5__009.nd2 (series 1)	674	1	177	12	0	2	0	1	FLFL_96	96	p53_FLFL	A	FLFL_96_A	190	14	2
739	474830_A_Ly6a-cy3 Ki67 FitC_Clucy5__010.nd2 - 474830_A_Ly6a-cy3 Ki67 FitC_Clucy5__010.nd2 (series 1)	562	19	70	65	2	7	14	5	FLFL_96	96	p53_FLFL	A	FLFL_96_A	142	88	40
740	474830_B_Ly6a-cy3 Ki67 FitC_Clucy5__.nd2 - 474830_B_Ly6a-cy3 Ki67 FitC_Clucy5__.nd2 (series 1)	409	0	13	0	0	5	0	0	FLFL_96	96	p53_FLFL	B	FLFL_96_B	13	5	0
741	474830_B_Ly6a-cy3 Ki67 FitC_Clucy5__001.nd2 - 474830_B_Ly6a-cy3 Ki67 FitC_Clucy5__001.nd2 (series 1)	436	2	109	0	0	0	0	0	FLFL_96	96	p53_FLFL	B	FLFL_96_B	109	0	2
742	474830_B_Ly6a-cy3 Ki67 FitC_Clucy5__002.nd2 - 474830_B_Ly6a-cy3 Ki67 FitC_Clucy5__002.nd2 (series 1)	457	2	60	1	0	0	0	0	FLFL_96	96	p53_FLFL	B	FLFL_96_B	61	1	2
743	474830_B_Ly6a-cy3 Ki67 FitC_Clucy5__003.nd2 - 474830_B_Ly6a-cy3 Ki67 FitC_Clucy5__003.nd2 (series 1)	457	5	47	0	0	0	0	0	FLFL_96	96	p53_FLFL	B	FLFL_96_B	47	0	5
744	474830_B_Ly6a-cy3 Ki67 FitC_Clucy5__004.nd2 - 474830_B_Ly6a-cy3 Ki67 FitC_Clucy5__004.nd2 (series 1)	385	0	44	0	0	0	0	0	FLFL_96	96	p53_FLFL	B	FLFL_96_B	44	0	0
745	474830_B_Ly6a-cy3 Ki67 FitC_Clucy5__005.nd2 - 474830_B_Ly6a-cy3 Ki67 FitC_Clucy5__005.nd2 (series 1)	511	0	72	0	0	0	0	0	FLFL_96	96	p53_FLFL	B	FLFL_96_B	72	0	0
746	474830_B_Ly6a-cy3 Ki67 FitC_Clucy5__006.nd2 - 474830_B_Ly6a-cy3 Ki67 FitC_Clucy5__006.nd2 (series 1)	567	3	120	3	0	0	0	0	FLFL_96	96	p53_FLFL	B	FLFL_96_B	123	3	3
747	474830_B_Ly6a-cy3 Ki67 FitC_Clucy5__007.nd2 - 474830_B_Ly6a-cy3 Ki67 FitC_Clucy5__007.nd2 (series 1)	571	4	81	1	0	2	0	0	FLFL_96	96	p53_FLFL	B	FLFL_96_B	82	3	4
748	474830_B_Ly6a-cy3 Ki67 FitC_Clucy5__008.nd2 - 474830_B_Ly6a-cy3 Ki67 FitC_Clucy5__008.nd2 (series 1)	586	0	70	9	0	1	0	0	FLFL_96	96	p53_FLFL	B	FLFL_96_B	79	10	0
749	474830_B_Ly6a-cy3 Ki67 FitC_Clucy5__009.nd2 - 474830_B_Ly6a-cy3 Ki67 FitC_Clucy5__009.nd2 (series 1)	543	4	61	1	0	0	0	1	FLFL_96	96	p53_FLFL	B	FLFL_96_B	63	1	5
750	474830_B_Ly6a-cy3 Ki67 FitC_Clucy5__010.nd2 - 474830_B_Ly6a-cy3 Ki67 FitC_Clucy5__010.nd2 (series 1)	602	0	100	0	0	1	0	0	FLFL_96	96	p53_FLFL	B	FLFL_96_B	100	1	0
751	474830_C_Ly6a-cy3 Ki67 FitC_Clucy5__.nd2 - 474830_C_Ly6a-cy3 Ki67 FitC_Clucy5__.nd2 (series 1)	399	6	38	55	1	30	2	0	FLFL_96	96	p53_FLFL	C	FLFL_96_C	94	88	9
752	474830_C_Ly6a-cy3 Ki67 FitC_Clucy5__001.nd2 - 474830_C_Ly6a-cy3 Ki67 FitC_Clucy5__001.nd2 (series 1)	379	4	36	66	6	43	16	0	FLFL_96	96	p53_FLFL	C	FLFL_96_C	108	131	26
753	474830_C_Ly6a-cy3 Ki67 FitC_Clucy5__002.nd2 - 474830_C_Ly6a-cy3 Ki67 FitC_Clucy5__002.nd2 (series 1)	334	0	18	53	2	29	4	0	FLFL_96	96	p53_FLFL	C	FLFL_96_C	73	88	6
754	474830_C_Ly6a-cy3 Ki67 FitC_Clucy5__003.nd2 - 474830_C_Ly6a-cy3 Ki67 FitC_Clucy5__003.nd2 (series 1)	474	1	43	100	1	20	4	0	FLFL_96	96	p53_FLFL	C	FLFL_96_C	144	125	6
755	474830_C_Ly6a-cy3 Ki67 FitC_Clucy5__004.nd2 - 474830_C_Ly6a-cy3 Ki67 FitC_Clucy5__004.nd2 (series 1)	528	3	72	106	0	22	0	1	FLFL_96	96	p53_FLFL	C	FLFL_96_C	179	128	4
756	474830_C_Ly6a-cy3 Ki67 FitC_Clucy5__005.nd2 - 474830_C_Ly6a-cy3 Ki67 FitC_Clucy5__005.nd2 (series 1)	500	6	36	98	3	27	14	0	FLFL_96	96	p53_FLFL	C	FLFL_96_C	137	142	23
757	474830_C_Ly6a-cy3 Ki67 FitC_Clucy5__006.nd2 - 474830_C_Ly6a-cy3 Ki67 FitC_Clucy5__006.nd2 (series 1)	682	2	83	133	4	29	5	0	FLFL_96	96	p53_FLFL	C	FLFL_96_C	220	171	11
758	474830_C_Ly6a-cy3 Ki67 FitC_Clucy5__007.nd2 - 474830_C_Ly6a-cy3 Ki67 FitC_Clucy5__007.nd2 (series 1)	620	2	64	60	6	26	14	0	FLFL_96	96	p53_FLFL	C	FLFL_96_C	130	106	22
759	474830_C_Ly6a-cy3 Ki67 FitC_Clucy5__008.nd2 - 474830_C_Ly6a-cy3 Ki67 FitC_Clucy5__008.nd2 (series 1)	503	1	49	90	0	32	7	0	FLFL_96	96	p53_FLFL	C	FLFL_96_C	139	129	8
760	474830_C_Ly6a-cy3 Ki67 FitC_Clucy5__009.nd2 - 474830_C_Ly6a-cy3 Ki67 FitC_Clucy5__009.nd2 (series 1)	550	5	57	98	4	24	15	0	FLFL_96	96	p53_FLFL	C	FLFL_96_C	159	141	24
761	474830_D_Ly6a-cy3 Ki67 FitC_Clucy5__.nd2 - 474830_D_Ly6a-cy3 Ki67 FitC_Clucy5__.nd2 (series 1)	515	1	67	156	1	66	15	0	FLFL_96	96	p53_FLFL	D	FLFL_96_D	224	238	17
762	474830_D_Ly6a-cy3 Ki67 FitC_Clucy5__001.nd2 - 474830_D_Ly6a-cy3 Ki67 FitC_Clucy5__001.nd2 (series 1)	508	1	53	185	6	66	14	0	FLFL_96	96	p53_FLFL	D	FLFL_96_D	244	271	21
763	474830_D_Ly6a-cy3 Ki67 FitC_Clucy5__002.nd2 - 474830_D_Ly6a-cy3 Ki67 FitC_Clucy5__002.nd2 (series 1)	524	0	78	176	0	47	5	0	FLFL_96	96	p53_FLFL	D	FLFL_96_D	254	228	5
764	474830_D_Ly6a-cy3 Ki67 FitC_Clucy5__003.nd2 - 474830_D_Ly6a-cy3 Ki67 FitC_Clucy5__003.nd2 (series 1)	568	0	63	218	3	93	5	0	FLFL_96	96	p53_FLFL	D	FLFL_96_D	284	319	8
765	474830_D_Ly6a-cy3 Ki67 FitC_Clucy5__004.nd2 - 474830_D_Ly6a-cy3 Ki67 FitC_Clucy5__004.nd2 (series 1)	567	0	48	217	4	126	8	0	FLFL_96	96	p53_FLFL	D	FLFL_96_D	269	355	12
766	474830_D_Ly6a-cy3 Ki67 FitC_Clucy5__005.nd2 - 474830_D_Ly6a-cy3 Ki67 FitC_Clucy5__005.nd2 (series 1)	431	0	79	37	0	25	0	0	FLFL_96	96	p53_FLFL	D	FLFL_96_D	116	62	0
767	474830_D_Ly6a-cy3 Ki67 FitC_Clucy5__006.nd2 - 474830_D_Ly6a-cy3 Ki67 FitC_Clucy5__006.nd2 (series 1)	475	0	129	83	1	30	0	1	FLFL_96	96	p53_FLFL	D	FLFL_96_D	214	114	2
768	474830_D_Ly6a-cy3 Ki67 FitC_Clucy5__007.nd2 - 474830_D_Ly6a-cy3 Ki67 FitC_Clucy5__007.nd2 (series 1)	486	0	104	89	0	30	0	0	FLFL_96	96	p53_FLFL	D	FLFL_96_D	193	119	0
769	474830_D_Ly6a-cy3 Ki67 FitC_Clucy5__008.nd2 - 474830_D_Ly6a-cy3 Ki67 FitC_Clucy5__008.nd2 (series 1)	457	1	168	29	0	8	0	0	FLFL_96	96	p53_FLFL	D	FLFL_96_D	197	37	1
770	474830_D_Ly6a-cy3 Ki67 FitC_Clucy5__009.nd2 - 474830_D_Ly6a-cy3 Ki67 FitC_Clucy5__009.nd2 (series 1)	392	0	123	0	0	1	0	0	FLFL_96	96	p53_FLFL	D	FLFL_96_D	123	1	0
