# Supplementary material for: p53 promotes revival stem cells in the regenerating intestine after severe radiation injury
Source: Nat Commun. 2024 Apr 8;15:3018. doi: 10.1038/s41467-024-47124-8 (PMC11001929; doi:10.1038/s41467-024-47124-8)
Supplement: Supplementary file 7 — Source data [file 41467_2024_47124_MOESM7_ESM.zip › Source_Data_Files/Source_data_Fig_3G.csv]

	Condition	Percentage	Experiment	IR	Treatment	Mean	SE
1	0 Gy DMSO	37.5	E1	0 Gy	DMSO	34.6603881333333	3.2770275103078
2	0 Gy Pifithrin-a	32.0754717	E1	0 Gy	PF-a	21.64570231	7.0036732955466
3	3 Gy DMSO	64.8148148	E1	3 Gy	DMSO	66.0626735	1.86831679894095
4	3 Gy Pifithrin-a	25	E1	3 Gy	PF-a	17.6160337666667	8.84630628200306
5	5 Gy DMSO	48.3870968	E1	5 Gy	DMSO	63.3018549	7.45803252483385
6	5 Gy Pifithrin-a	17.6470588	E1	5 Gy	PF-a	20.8823529333333	2.70264352667814
7	0 Gy DMSO	38.3561644	E2	0 Gy	DMSO	34.6603881333333	3.2770275103078
8	0 Gy Pifithrin-a	24.5283019	E2	0 Gy	PF-a	21.64570231	7.0036732955466
9	3 Gy DMSO	69.7368421	E2	3 Gy	DMSO	66.0626735	1.86831679894095
10	3 Gy Pifithrin-a	27.8481013	E2	3 Gy	PF-a	17.6160337666667	8.84630628200306
11	5 Gy DMSO	70.9302326	E2	5 Gy	DMSO	63.3018549	7.45803252483385
12	5 Gy Pifithrin-a	26.25	E2	5 Gy	PF-a	20.8823529333333	2.70264352667814
13	0 Gy DMSO	28.125	E3	0 Gy	DMSO	34.6603881333333	3.2770275103078
14	0 Gy Pifithrin-a	8.33333333	E3	0 Gy	PF-a	21.64570231	7.0036732955466
15	3 Gy DMSO	63.6363636	E3	3 Gy	DMSO	66.0626735	1.86831679894095
16	3 Gy Pifithrin-a	0	E3	3 Gy	PF-a	17.6160337666667	8.84630628200306
17	5 Gy DMSO	70.5882353	E3	5 Gy	DMSO	63.3018549	7.45803252483385
18	5 Gy Pifithrin-a	18.75	E3	5 Gy	PF-a	20.8823529333333	2.70264352667814
