# Supplementary material for: p53 promotes revival stem cells in the regenerating intestine after severe radiation injury
Source: Nat Commun. 2024 Apr 8;15:3018. doi: 10.1038/s41467-024-47124-8 (PMC11001929; doi:10.1038/s41467-024-47124-8)
Supplement: Supplementary file 7 — Source data [file 41467_2024_47124_MOESM7_ESM.zip › Source_Data_Files/Source_data_Fig_5E.xlsx]

## Sheet: p53 FL + NR
Mice:	130/116/65
Mouse 85
	Below 4	4	5	6	7	8	9	10	Sum	Average
Crypt 1	4	0	0	1	0	1	1	0	3	4.5
2	5	0	0	1	1	1	0	1	4
3	1	1	0	1	0	0	1	1	4
4	5	0	0	1	1	1	1	0	4
5	3	0	0	0	0	1	2	0	3
6	6	0	1	1	0	2	1	2	7
7	0	0	1	1	0	1	2	1	6
8	4	0	1	1	1	1	1	0	5
Mouse 116
	Below 4	4	5	6	7	8	9	10	Sum	Average
Crypt 1	3	0	0	1	0	2	1	1	5	6.09091
2	4	0	0	1	0	2	1	2	6
3	6	1	0	0	1	1	2	1	6
4	2	0	1	0	2	2	1	2	8
5	4	0	1	0	2	2	2	2	9
6	3	1	0	0	0	2	1	1	5
7	3	0	0	1	0	1	0	1	3
8	1	0	0	0	1	1	2	1	5
9	0	0	0	0	1	1	2	2	6
10	0	0	0	1	1	1	2	1	6
11	2	0	1	0	1	2	2	2	8
Mouse 116
	Below 4	4	5	6	7	8	9	10	Sum	Average
Crypt 1	0	0	0	0	0	0	0	1	1	3.75
2	0	0	0	0	0	0	0	0	0
3	0	0	0	0	0	0	0	0	0
4	2	0	0	0	1	1	1	1	4
5	0	0	0	1	1	1	1	1	5
6	0	0	0	0	1	2	1	2	6
7	3	0	0	0	1	2	0	0	3
8	2	0	0	1	1	1	2	1	6
9	0	0	0	0	1	1	1	0	3
10	3	1	0	0	1	0	1	2	5
11	2	0	1	1	0	1	1	1	5
12	0	0	1	0	1	0	1	1	4
13	2	1	0	1	1	0	2	1	6
14	4	1	0	1	1	1	1	0	5
15	5	0	0	0	0	0	1	2	3
16	2	0	0	0	0	2	1	1	4

## Sheet: p53 FL + IR
Mice:	49/61/80/86/88/89/96/103/118
Mouse 49
	Below 4	4	5	6	7	8	9	10	Sum	Average
Crypt 1	0	2	2	2	2	2	2	2	14	13.6667
2	0	1	2	2	2	2	2	2	13
3	7	2	2	2	2	2	2	2	14
4	1	2	2	2	2	2	2	2	14
5	8	2	2	2	2	2	2	2	14
6	5	2	2	2	2	2	2	1	13
Mouse 61
	Below 4	4	5	6	7	8	9	10	Sum	Average
Crypt 1	4	2	2	2	2	2	2	2	14	13.8
2	7	2	2	2	2	2	2	2	14
3	5	2	2	1	2	2	2	2	13
4	8	2	2	2	2	2	2	2	14
5	6	2	2	2	2	2	2	2	14
Mouse 80
	Below 4	4	5	6	7	8	9	10	Sum	Average
Crypt 1	8	2	2	2	2	1	1	2	12	13.3
2	8	2	2	2	2	2	2	1	13
3	8	2	2	2	2	2	2	2	14
4	6	2	2	2	2	2	2	2	14
5	6	2	2	2	2	2	2	2	14
6	6	2	2	1	2	2	2	2	13
7	5	2	1	2	2	2	2	1	12
8	6	2	2	2	2	2	2	1	13
9	8	2	2	2	2	2	2	2	14
10	6	2	2	2	2	2	2	2	14
Mouse 86
	Below 4	4	5	6	7	8	9	10	Sum	Average
Crypt 1	6	2	2	2	2	2	2	2	14	14
2	5	2	2	2	2	2	2	2	14
3	7	2	2	2	2	2	2	2	14
4	5	2	2	2	2	2	2	2	14
5	9	2	2	2	2	2	2	2	14
6	4	2	2	2	2	2	2	2	14
7	5	2	2	2	2	2	2	2	14
8	5	2	2	2	2	2	2	2	14
9	8	2	2	2	2	2	2	2	14
Mouse 88
	Below 4	4	5	6	7	8	9	10	Sum	Average
Crypt 1	5	2	2	2	2	2	2	2	14	13.5455
2	8	2	2	2	2	2	2	2	14
3	6	2	2	2	2	1	2	1	12
4	6	2	2	2	2	2	2	2	14
5	6	2	2	2	2	2	2	2	14
6	6	2	2	2	2	2	2	2	14
7	8	2	2	2	2	2	1	2	13
8	7	2	2	2	2	2	2	2	14
9	5	2	2	2	2	2	2	2	14
10	7	2	2	2	2	2	1	1	12
11	5	2	2	2	2	2	2	2	14
Mouse 89
	Below 4	4	5	6	7	8	9	10	Sum	Average
Crypt 1	6	2	1	2	1	2	2	2	12	12
2	4	2	2	1	1	2	1	2	11
3	2	2	2	2	1	1	1	2	11
4	3	2	1	1	1	2	2	1	10
5	2	2	2	1	2	2	0	2	11
6	5	2	1	2	2	2	2	2	13
7	6	2	2	2	1	1	2	2	12
8	5	2	1	2	2	2	2	2	13
9	5	2	2	1	2	2	2	2	13
10	3	2	2	2	2	2	2	2	14
11	6	2	1	1	2	2	2	2	12
Mouse 96
	Below 4	4	5	6	7	8	9	10	Sum	Average
Crypt 1	4	2	2	2	2	2	2	2	14	13.4545
2	4	2	2	2	2	2	2	2	14
3	5	2	2	2	2	2	2	2	14
4	4	2	2	2	2	2	2	2	14
5	5	2	2	2	2	2	2	2	14
6	5	2	1	2	1	2	1	2	11
7	5	2	2	2	2	1	2	2	13
8	3	2	2	2	2	2	2	2	14
9	5	2	2	2	2	2	2	2	14
10	2	2	2	1	2	2	2	1	12
11	5	2	2	2	2	2	2	2	14
Mouse 103
	Below 4	4	5	6	7	8	9	10	Sum	Average
Crypt 1	2	2	2	2	1	2	2	2	13	12.7143
2	4	2	1	2	2	2	2	1	12
3	3,1	2	2	2	1	2	2	2	13
4	4	2	2	1	2	1	2	1	11
5	2	2	2	2	2	1	2	2	13
6	4	2	2	2	2	2	2	2	14
Mouse 118
	Below 4	4	5	6	7	8	9	10	Sum	Average
Crypt 1	2	2	1	2	2	2	2	2	13	11.4
2	2	2	2	2	1	2	2	2	13
3	2	1	1	1	2	1	2	2	10
4	2	2	2	2	2	2	1	1	12
5	2	1	2	2	2	1	1	1	10
6	1	1	1	1	2	2	1	1	9
7	1	0	1	2	2	2	1	0	8
8	3	2	2	1	1	1	2	2	11
9	4	2	1	1	1	1	2	0	8
10	2	2	2	2	2	2	2	2	14
11	3	2	2	1	2	2	1	2	12
12	2	1	2	2	2	0	2	1	10
13	4	0	2	1	0	1	2	2	8
14	4	2	2	2	1	2	2	1	12
15	2	1	2	2	2	2	2	2	13
16	0	2	2	2	2	2	2	1	13
17	3	2	2	2	2	2	1	2	13
18	2	2	2	2	2	2	1	0	11
19	2	2	0	2	2	2	2	0	10
20	3	2	2	2	1	0	2	0	9
21	6	1	2	2	2	2	1	0	10
22	4	2	2	2	0	2	2	1	11
23	2	2	1	1	2	2	2	1	11
24	4	2	2	2	2	2	0	2	12
25	2	2	1	2	2	2	2	2	13
26	3	2	2	2	2	2	1	2	13
27	3	2	1	2	2	2	2	2	13
28	5	2	2	2	2	2	2	2	14
29	2	2	2	2	2	2	2	1	13
30	2	1	2	2	2	2	2	2	13

## Sheet: p53 FL FL NR
Mice:	95/102/134
Mouse 95
	Below 4	4	5	6	7	8	9	10	Sum	Average
Crypt 1	6	1	1	0	2	1	0	1	6	7
2	6	1	1	1	0	1	2	2	8
Mouse 102
	Below 4	4	5	6	7	8	9	10	Sum	Average
Crypt 1	1	0	0	1	2	2	1	2	8	6.1
2	3	0	0	2	1	1	1	1	6
3	1	0	0	0	1	2	2	2	7
4	4	0	0	1	0	2	2	1	6
5	0	0	0	1	1	2	1	1	6
6	0	0	0	0	0	1	0	2	3
7	1	1	0	0	0	0	2	1	4
8	1	1	0	0	1	0	1	0	3
9	2	0	1	0	2	2	2	2	9
10	2	1	1	0	1	2	2	2	9
Mouse 134
	Below 4	4	5	6	7	8	9	10	Sum	Average
Crypt 1	0	0	0	0	2	2	1	0	5	5.61538
2	1	0	0	0	1	1	1	2	5
3	1	1	1	1	0	1	1	1	6
4	0	0	0	1	1	2	1	1	6
5	1	1	1	0	1	1	0	1	5
6	0	0	0	0	0	0	1	2	3
7	0	0	1	0	1	0	1	2	5
8	0	0	0	2	2	2	1	1	8
9	0	0	1	1	1	0	2	2	7
10	1	1	1	2	2	2	2	2	12
11	0	0	1	1	1	1	1	1	6
12	0	1	1	0	1	1	2	1	7
13	1	0	0	1	1	2	1	1	6
14	0	0	0	0	2	0	0	2	4
15	0	0	0	1	1	1	2	1	6
16	0	0	1	0	1	1	0	0	3
17	1	0	0	2	2	1	0	2	7
18	2	0	0	0	1	1	1	1	4
19	0	0	0	1	2	1	2	2	8
20	0	0	1	0	2	1	1	1	6
21	2	0	0	0	1	1	1	0	3
22	1	0	0	1	1	2	1	1	6
23	0	1	0	0	0	2	2	1	6
24	1	0	0	0	1	1	1	1	4
25	2	0	0	0	2	2	0	1	5
26	0	0	0	0	1	2	0	0	3

## Sheet: p53 FL FL IR
Mice:	64/82/91/94/97/105/108/117/120/121/125/128
Mouse 64
	Below 4	4	5	6	7	8	9	10	Sum	Average
Crypt 1	6	1	1	1	2	1	1	0	7	9
2	7	1	0	1	1	2	0	1	6
3	6	2	1	1	1	1	2	2	10
4	8	2	2	1	1	2	2	2	12
5	6	1	1	2	2	2	1	1	10
Mouse 82
	Below 4	4	5	6	7	8	9	10	Sum	Average
Crypt 1	2	1	0	1	0	2	1	2	7	7.71429
2	4	1	1	1	1	2	2	2	10
3	7	1	1	0	1	2	2	1	8
4	6	0	0	1	1	1	2	2	7
5	4	0	1	0	1	2	2	2	8
6	5	0	0	1	1	1	2	2	7
7	4	1	1	0	1	1	1	2	7
Mouse 91
	Below 4	4	5	6	7	8	9	10	Sum	Average
Crypt 1	5	0	0	1	1	1	1	2	6	6.2
2	5	0	0	1	1	0	1	0	3
3	5	0	0	1	0	2	1	1	5
4	3	0	1	1	1	0	2	1	6
5	5	0	0	0	1	1	2	2	6
6	4	0	1	1	0	2	2	2	8
7	6	0	0	2	0	1	1	2	6
8	6	1	1	2	1	1	2	1	9
9	3	2	1	0	1	0	1	0	5
10	3	0	0	0	2	2	2	2	8
Mouse 94
	Below 4	4	5	6	7	8	9	10	Sum	Average
Crypt 1	1	0	0	0	1	1	1	1	4	5.78571
2	7	0	0	1	1	1	1	2	6
3	1	0	0	0	2	2	2	2	8
4	0	0	0	1	1	2	1	1	6
5	4	0	1	2	1	1	1	1	7
6	1	0	0	1	0	1	2	2	6
7	4	0	1	0	0	1	1	1	4
8	3	0	0	1	0	1	0	2	4
9	2	0	1	0	0	1	1	2	5
10	3	0	0	0	0	1	2	2	5
11	4	0	1	0	0	0	1	2	4
12	3	0	0	0	1	2	1	2	6
13	1	0	1	1	0	2	2	2	8
14	6	1	0	1	1	1	2	2	8
Mouse 95
	Below 4	4	5	6	7	8	9	10	Sum	Average
Crypt 1	6	1	1	0	2	1	0	1	6	7
2	6	1	1	1	0	1	2	2	8
Mouse 105
	Below 4	4	5	6	7	8	9	10	Sum	Average
Crypt 1	3	0	0	1	2	1	2	2	8	7.25
2	4	1	2	1	1	2	1	1	9
3	6	0	0	0	0	2	2	1	5
4	4	0	0	1	1	2	2	1	7
Mouse 108
	Below 4	4	5	6	7	8	9	10	Sum	Average
Crypt 1	5	1	0	0	1	2	2	2	8	7
2	6	0	1	1	0	1	1	2	6
3	5	0	2	1	1	1	2	1	8
4	3	1	1	0	0	1	2	1	6
Mouse 117
	Below 4	4	5	6	7	8	9	10	Sum	Average
Crypt 1	5	0	1	0	1	1	2	1	6	5.8
2	8	0	1	0	1	0	2	2	6
3	6	0	1	1	1	0	1	0	4
4	4	1	0	1	2	0	1	0	5
5	4	1	0	0	2	0	2	2	7
6	2	0	2	1	1	0	2	1	7
7	7	0	0	1	2	1	1	2	7
8	8	0	0	2	2	2	0	0	6
9	7	0	0	1	0	1	0	1	3
10	1	0	0	2	2	0	2	1	7
Mouse 120
	Below 4	4	5	6	7	8	9	10	Sum	Average
Crypt 1	4	1	0	0	1	0	0	2	4	5.77273
2	4	1	0	1	0	2	2	2	8
3	3	1	0	1	0	1	2	2	7
4	3	0	0	1	1	0	1	1	4
5	7	1	0	0	1	2	2	2	8
6	3	1	0	0	1	1	2	2	7
7	3	0	0	2	1	0	2	2	7
8	0	0	1	0	1	2	1	0	5
9	4	0	0	0	0	2	2	1	5
10	3	0	0	0	0	1	1	1	3
11	3	0	1	1	1	1	2	2	8
12	4	1	0	2	2	1	1	1	8
13	3	0	0	1	0	2	2	2	7
14	4	1	0	0	0	0	1	1	3
15	0	0	0	0	1	1	0	2	4
16	2	1	0	1	0	2	1	2	7
17	2	1	0	0	1	1	1	1	5
18	5	0	0	1	1	2	0	2	6
19	5	1	0	0	1	0	2	2	6
20	3	2	1	0	1	0	1	1	6
21	2	0	1	0	0	1	1	2	5
22	5	0	0	0	1	1	1	1	4
Mouse 121
	Below 4	4	5	6	7	8	9	10	Sum	Average
Crypt 1	3	0	1	0	1	1	0	0	3	4.6
2	6	0	0	0	1	0	1	1	3
3	3	0	1	1	1	0	1	2	6
4	5	1	0	1	1	1	1	1	6
5	5	0	2	1	1	1	1	0	6
6	5	0	0	0	0	1	1	1	3
7	1	1	0	1	0	1	1	1	5
8	3	0	0	0	1	0	1	0	2
9	4	1	0	0	1	1	2	2	7
10	0	0	0	0	1	1	1	2	5
Mouse 125
	Below 4	4	5	6	7	8	9	10	Sum	Average
Crypt 1	2	0	1	0	0	1	1	1	4	6.1
2	2	0	0	0	1	0	2	1	4
3	0	1	0	1	1	1	1	2	7
4	2	0	0	0	0	2	0	1	3
5	4	0	0	0	2	1	1	1	5
6	2	1	0	1	2	1	2	1	8
7	3	0	0	0	2	1	2	2	7
8	0	0	0	1	2	2	1	0	6
9	0	1	0	1	2	1	2	2	9
10	0	1	0	0	2	1	2	2	8
Mouse 128
	Below 4	4	5	6	7	8	9	10	Sum	Average
Crypt 1	1	1	0	1	0	1	0	0	3	3.55556
2	1	0	0	0	0	0	0	2	2
3	1	0	0	1	0	0	0	0	1
4	1	0	0	0	0	0	2	2	4
5	0	0	0	1	0	0	0	0	1
6	1	0	0	1	1	1	0	1	4
7	3	0	0	0	1	1	2	2	6
8	3	0	0	1	0	1	0	0	2
9	4	0	0	0	0	1	1	0	2
10	2	0	1	0	0	2	2	2	7
11	1	0	0	0	2	1	1	2	6
12	2	0	0	0	0	1	1	0	2
13	4	0	0	0	1	2	1	1	5
14	6	0	0	0	0	0	2	1	3
15	1	0	1	1	2	0	1	1	6
16	3	0	1	0	0	0	2	0	3
17	1	0	0	0	0	0	2	0	2
18	2	1	0	1	1	0	0	2	5

## Sheet: p53 25,26 FL NR
Mice	50/53/58/66/98/110/112/129/133/87
Mouse 50
	Below 4	4	5	6	7	8	9	10	Sum	Average
Crypt 1	5	1	1	2	1	2	1	2	10	11.6
2	8	1	1	2	2	2	2	2	12
3	10	2	2	1	2	2	2	2	13
4	2	1	2	1	2	2	2	2	12
5	5	2	2	0	1	2	2	2	11
Mouse 53
	Below 4	4	5	6	7	8	9	10	Sum	Average
Crypt 1	3	1	1	0	2	2	2	2	10	11.5
2	4	2	1	2	1	0	2	2	10
3	10	0	2	2	2	2	2	2	12
4	2	2	2	1	2	2	1	2	12
5	7	1	2	2	1	1	2	2	11
6	6	2	2	2	2	2	2	2	14
Mouse 58
	Below 4	4	5	6	7	8	9	10	Sum	Average
Crypt 1	6	2	2	2	1	1	2	2	12	10.6
2	5	2	1	2	1	2	2	2	12
3	8	2	1	1	2	2	2	1	11
4	5	2	2	2	1	0	1	1	9
5	6	0	1	2	1	2	2	1	9
Mouse 66
	Below 4	4	5	6	7	8	9	10	Sum	Average
Crypt 1	8	1	1	1	1	2	1	2	9	10.2
2	3	1	1	2	2	2	1	2	11
3	9	1	2	2	1	1	1	1	9
4	7	1	2	1	2	2	2	2	12
5	5	2	2	1	1	1	2	1	10
Mouse 98
	Below 4	4	5	6	7	8	9	10	Sum	Average
Crypt 1	3	0	1	0	2	1	2	2	8	10.8182
2	2	2	2	2	2	2	1	2	13
3	3	1	1	1	2	2	2	2	11
4	4	2	1	2	2	2	2	2	13
5	1	2	2	2	2	2	2	2	14
6	1	1	0	1	1	2	1	2	8
7	3	1	2	1	1	2	2	1	10
8	3	2	1	2	1	2	2	1	11
9	2	2	1	1	1	2	1	2	10
10	2	0	0	1	2	2	2	2	9
11	5	1	2	2	2	2	1	2	12
Mouse 110
	Below 4	4	5	6	7	8	9	10	Sum	Average
Crypt 1	7	0	0	2	2	0	2	1	7	9.21429
2	7	2	0	1	2	2	2	1	10
3	7	1	0	2	2	2	2	2	11
4	7	1	1	0	1	1	2	2	8
5	5	1	0	1	2	0	2	2	8
6	4	0	1	1	1	0	2	2	7
7	5	0	0	0	0	1	2	2	5
8	4	1	1	1	2	1	1	2	9
9	4	0	1	1	1	1	2	2	8
10	4	1	1	2	2	2	2	1	11
11	3	2	1	1	1	2	2	1	10
12	6	0	1	2	2	2	2	2	11
13	2	2	2	2	1	2	1	2	12
14	6	2	2	2	1	1	2	2	12
Mouse 112
	Below 4	4	5	6	7	8	9	10	Sum	Average
Crypt 1	2	1	0	1	2	1	2	1	8	9.05556
2	0	1	2	2	2	1	2	2	12
3	2	0	0	1	0	1	0	1	3
4	3	1	0	1	2	1	1	2	8
5	5	1	1	1	2	0	1	1	7
6	4	2	2	1	2	2	2	1	12
7	5	0	1	1	1	1	0	1	5
8	0	1	2	2	1	2	2	2	12
9	6	2	2	1	2	2	1	1	11
10	2	1	2	0	2	0	1	2	8
11	2	0	0	0	0	1	1	2	4
12	3	0	1	2	2	2	2	1	10
13	4	2	2	1	2	1	0	1	9
14	6	1	2	1	0	2	2	2	10
15	8	2	2	2	2	1	2	1	12
16	8	1	2	2	1	2	2	2	12
17	6	1	0	2	2	1	1	2	9
18	5	2	2	1	2	1	2	1	11
Mouse 129
	Below 4	4	5	6	7	8	9	10	Sum	Average
Crypt 1	2	1	2	2	1	0	2	1	9	8.1
2	1	1	1	2	2	2	2	2	12
3	3	0	1	0	1	1	2	2	7
4	1	2	0	1	1	1	1	1	7
5	4	1	0	0	1	2	2	2	8
6	1	1	0	0	1	1	1	2	6
7	2	0	1	1	2	2	1	1	8
8	0	2	0	1	0	0	2	2	7
9	1	1	0	0	1	1	0	2	5
10	1	1	2	2	1	2	2	2	12
Mouse 133
	Below 4	4	5	6	7	8	9	10	Sum	Average
Crypt 1	1	2	2	1	2	1	1	2	11	10.5185
2	6	1	1	1	1	1	1	2	8
3	2	0	1	1	2	2	1	2	9
4	6	2	2	2	1	2	2	1	12
5	8	1	2	2	2	2	2	2	13
6	1	1	2	1	1	1	1	1	8
7	4	2	2	1	0	0	1	2	8
8	4	2	2	2	2	2	2	2	14
9	6	1	2	1	2	2	1	2	11
10	3	0	2	1	2	2	2	2	11
11	2	2	1	2	1	1	2	1	10
12	5	1	1	2	2	1	2	2	11
13	1	2	1	1	0	1	2	2	9
14	0	1	1	0	2	2	2	2	10
15	4	2	1	1	1	2	2	2	11
16	2	1	1	2	0	1	2	2	9
17	0	2	0	1	1	2	2	2	10
18	2	2	2	0	1	1	2	2	10
19	3	1	1	0	1	2	2	2	9
20	5	2	2	2	1	2	2	2	13
21	6	0	2	2	2	1	1	1	9
22	7	0	2	2	2	2	2	2	12
23	7	1	1	2	2	2	1	2	11
24	4	1	2	2	1	2	2	2	12
25	5	1	2	2	2	1	2	2	12
26	4	1	1	2	2	1	2	2	11
27	3	1	1	2	2	0	2	2	10
Mouse 87
	Below 4	4	5	6	7	8	9	10	Sum	Average
Crypt 1	1	0	0	2	2	1	2	2	9	9.125
2	3	1	1	2	1	1	1	2	9
3	6	1	1	0	1	2	2	1	8
4	4	1	1	1	0	0	1	2	6
5	8	1	0	2	2	2	1	2	10
6	6	2	1	1	1	1	2	2	10
7	6	1	2	1	2	1	2	2	11
8	5	2	1	1	2	1	1	2	10

## Sheet: p53 25,26 FL IR
Mice	52/71/109/126/135/77/107
Mouse 52
	Below 4	4	5	6	7	8	9	10	Sum	Average
Crypt 1	1	1	1	1	0,1	0	1	2	6	7.33333
2	3	2	0	0	2	1	1	2	8
3	6	1	1	1	2	2	1	0	8
Mouse 71
	Below 4	4	5	6	7	8	9	10	Sum	Average
Crypt 1	4	0	0	1	1	1	1	0	4	9.66667
2	7	0	1	1	0	2	1	1	6
3	4	1	1	2	2	1	2	2	11
4	7	2	0	2	2	0	2	1	9
5	3	1	1	2	2	2	2	2	12
6	9	2	1	0	1	2	2	2	10
7	7	2	2	2	2	0	2	2	12
8	11	1	2	1	1	0	2	1	8
9	7	2	2	1	1	2	2	1	11
10	7	2	0	1	2	1	1	1	8
11	7	2	1	2	2	2	2	2	13
12	6	1	2	1	2	2	2	2	12
Mouse 109
	Below 4	4	5	6	7	8	9	10	Sum	Average
Crypt 1	1	0	0	1	1	0	1	2	5	7.9
2	2	1	2	1	2	2	2	2	12
3	1	0	0	0	1	1	2	2	6
4	4	1	2	1	1	2	2	1	10
5	4	1	1	1	2	1	2	2	10
6	3	1	1	1	1	2	2	1	9
7	5	0	0	0	2	1	2	2	7
8	2	0	0	0	1	1	1	1	4
9	1	0	0	1	1	2	1	2	7
10	1	1	1	2	1	1	1	2	9
Mouse 126
	Below 4	4	5	6	7	8	9	10	Sum	Average
Crypt 1	0	2	2	1	2	2	2	1	12	10.75
2	3	2	1	1	2	2	2	2	12
3	5	2	1	1	1	1	2	2	10
4	3	2	1	2	2	2	2	2	13
5	3	2	0	2	2	2	2	2	12
6	0	0	0	0	2	1	1	2	6
7	1	1	0	2	2	2	2	2	11
8	6	1	0	1	2	2	1	2	9
9	3	2	2	2	2	2	2	2	14
10	0	1	1	0	2	2	0	2	8
11	3	1	2	1	2	2	2	2	12
12	0	2	2	0	1	1	2	2	10
Mouse 135
	Below 4	4	5	6	7	8	9	10	Sum	Average
Crypt 1	1	1	1	0	1	2	2	2	9	8.23529
2	2	1	2	2	0	1	1	2	9
3	2	1	0	2	2	2	2	2	11
4	3	0	2	2	1	1	1	2	9
5	4	1	2	2	0	0	2	2	9
6	2	2	0	2	0	1	1	2	8
7	2	2	1	2	1	2	2	2	12
8	5	1	1	2	1	1	2	2	10
9	0	2	1	2	1	1	1	2	10
10	2	1	0	1	2	2	0	2	8
11	0	0	0	0	1	1	2	0	4
12	4	1	1	1	1	1	1	0	6
13	3	1	1	2	1	1	0	2	8
14	0	1	0	1	0	2	1	1	6
15	4	1	1	1	0	0	1	0	4
16	5	2	2	2	1	1	1	1	10
17	2	1	1	0	1	2	1	1	7
Mouse 77
	Below 4	4	5	6	7	8	9	10	Sum	Average
Crypt 1	6	1	1	1	2	2	1	2	10	9.85714
2	4	2	1	1	2	2	1	1	10
3	8	2	2	1	1	2	1	2	11
4	8	2	2	2	1	2	2	2	13
5	9	2	1	0	1	1	1	1	7
6	4	1	2	1	2	1	1	1	9
7	1	1	1	1	0	2	2	2	9
Mouse 107
	Below 4	4	5	6	7	8	9	10	Sum	Average
Crypt 1	4	2	0	2	1	2	2	2	11	10.5
2	7	1	1	2	2	2	2	1	11
3	5	2	0	1	1	1	1	2	8
4	4	2	1	2	1	2	2	2	12

## Sheet: p53 25,26,53,53 FL NR
Mice	56/113/132
Mouse 56
	Below 4	4	5	6	7	8	9	10	Sum	Average
Crypt 1	1	0	0	1	0	1	2	2	6	6
2	5	1	1	0	0	1	2	2	7
3	4	0	0	1	0	1	2	1	5
Mouse 113
	Below 4	4	5	6	7	8	9	10	Sum	Average
Crypt 1	0	0	1	2	0	2	2	2	9	8.66667
2	0	0	1	1	2	2	2	2	10
3	3	1	1	1	1	2	0	1	7

## Sheet: p53 25,26,53,53 FL IR
Mice	63/74/83/114/127
Mouse 63
	Below 4	4	5	6	7	8	9	10	Sum	Average
Crypt 1	8	1	1	1	1	1	1	2	8	7.25
2	3	1	1	1	2	2	1	2	10
3	0	0	2	1	1	1	1	1	7
4	5	0	0	0	0	2	1	1	4
5	6	0	0	2	1	2	2	1	8
6	6	1	1	1	0	0	1	2	6
7	4	1	1	1	1	2	1	1	8
8	5	0	2	1	2	1	0	1	7
Mouse 74
	Below 4	4	5	6	7	8	9	10	Sum	Average
Crypt 1	1	0	1	1	1	0	2	0	5	6.25
2	2	1	2	0	0	1	0	2	6
3	4	1	1	0	1	1	1	1	6
4	7	0	1	0	1	1	2	2	7
5	2	0	0	0	0	1	2	2	5
6	7	0	0	0	2	1	2	1	6
7	5	0	0	0	2	1	2	2	7
8	3	0	1	1	1	1	2	2	8
Mouse 83
	Below 4	4	5	6	7	8	9	10	Sum	Average
Crypt 1	6	0	0	0	1	1	2	2	6	7.9
2	2	2	1	0	0	0	2	2	7
3	6	1	1	0	1	1	2	2	8
4	0	0	0	1	2	1	2	1	7
5	7	0	1	1	2	2	1	2	9
6	5	1	2	1	0	0	2	2	8
7	4	1	0	1	1	2	2	2	9
8	5	0	2	2	2	1	2	1	10
9	4	0	1	0	1	1	1	2	6
10	2	0	2	1	1	2	1	2	9
Mouse 114
	Below 4	4	5	6	7	8	9	10	Sum	Average
Crypt 1	5	2	1	1	1	1	2	2	10	6.45455
2	3	0	1	0	2	2	1	1	7
3	4	1	1	0	0	2	0	2	6
4	4	0	0	0	1	1	1	1	4
5	3	0	0	1	0	2	1	1	5
6	5	0	0	0	0	1	1	2	4
7	3	2	0	0	0	2	1	2	7
8	3	1	1	1	2	1	1	1	8
9	4	0	0	1	1	1	1	2	6
10	3	0	0	1	2	1	2	2	8
11	2	0	1	1	0	2	1	1	6
Mouse 127
	Below 4	4	5	6	7	8	9	10	Sum	Average
Crypt 1	0	1	0	0	0	1	1	0	3	3.9375
2	0	1	0	0	0	1	2	1	5
3	0	0	0	0	0	0	1	2	3
4	0	1	0	0	1	1	1	2	6
5	0	0	0	0	0	0	1	1	2
6	2	0	0	1	1	1	2	0	5
7	1	1	1	1	1	1	1	1	7
8	1	0	0	0	1	1	1	0	3
9	2	0	0	0	0	0	1	1	2
10	0	0	0	1	0	1	1	0	3
11	2	0	0	0	0	0	0	1	1
12	0	0	0	1	1	1	1	0	4
13	2	0	0	1	1	0	1	1	4
14	3	0	0	2	0	1	1	2	6
15	3	0	0	1	1	1	1	2	6
16	0	1	1	0	0	1	0	0	3
