# Supplementary material for: p53 promotes revival stem cells in the regenerating intestine after severe radiation injury
Source: Nat Commun. 2024 Apr 8;15:3018. doi: 10.1038/s41467-024-47124-8 (PMC11001929; doi:10.1038/s41467-024-47124-8)
Supplement: Supplementary file 7 — Source data [file 41467_2024_47124_MOESM7_ESM.zip › Source_Data_Files/Source_data_Fig_4E.csv]

	Image	Object.ID	Name	Class	Parent	ROI	Centroid.X.px	Centroid.Y.px	Num.Detections	Num.Negative	Num.Positive	Positive..	Num.Positive.per.px.2	Area.px.2	Perimeter.px	Sample_name	Condition	Replicate	Mean_Replicate
1	Mdm2 RNAScope 9.20.23.lif_328591_Mdm2_1.jpg	3cf0968d-1deb-48e3-8ade-03001e7408e6	PathAnnotationObject	NA	Image	Rectangle	1024	1024	1398	1370	28	2.003	0	4194304	8192	328591	IR	1	5.0156
2	Mdm2 RNAScope 9.20.23.lif_328591_Mdm2_2.jpg	7059a6ce-7c57-4bcf-92c8-ea71c844a52e	PathAnnotationObject	NA	Image	Rectangle	1024	1024	1986	1953	33	1.662	0	4194304	8192	328591	IR	2	5.0156
3	Mdm2 RNAScope 9.20.23.lif_328591_Mdm2_3.jpg	72c89074-57df-48c8-aa22-ca595768ea0c	PathAnnotationObject	NA	Image	Rectangle	1024	1024	1953	1824	129	6.605	0	4194304	8192	328591	IR	3	5.0156
4	Mdm2 RNAScope 9.20.23.lif_328591_Mdm2_4.jpg	f096c5c9-f86c-47ce-be8a-531078a2d16a	PathAnnotationObject	NA	Image	Rectangle	1024	1024	2008	1948	60	2.988	0	4194304	8192	328591	IR	4	5.0156
5	Mdm2 RNAScope 9.20.23.lif_328591_Mdm2_5.jpg	5a243f79-30ce-438a-a28e-93de3d53e5bf	PathAnnotationObject	NA	Image	Rectangle	1024	1024	2563	2260	303	11.82	1e-04	4194304	8192	328591	IR	5	5.0156
6	Mdm2 RNAScope 9.20.23.lif_328598_Mdm2_1.jpg	5ded3d5c-2042-430e-aa73-1c25f5150217	PathAnnotationObject	NA	Image	Rectangle	1024	1024	1766	1716	50	2.831	0	4194304	8192	328598	IR	1	2.18525
7	Mdm2 RNAScope 9.20.23.lif_328598_Mdm2_2_z0.jpg	0d630981-8e99-4634-ae81-b264a4a4b785	PathAnnotationObject	NA	Image	Rectangle	1024	1024	1562	1536	26	1.665	0	4194304	8192	328598	IR	2	2.18525
8	Mdm2 RNAScope 9.20.23.lif_328598_Mdm2_4.jpg	90ce31ef-3f3c-433f-9059-9fed8f02e387	PathAnnotationObject	NA	Image	Rectangle	1024	1024	1876	1829	47	2.505	0	4194304	8192	328598	IR	4	2.18525
9	Mdm2 RNAScope 9.20.23.lif_328598_Mdm2_5.jpg	834e7e2e-0e2e-440a-aa05-5cabad14b807	PathAnnotationObject	NA	Image	Rectangle	1024	1024	2011	1976	35	1.74	0	4194304	8192	328598	IR	5	2.18525
10	Mdm2 RNAScope 9.20.23.lif_328697_Mdm2_1.jpg	09e65be1-8c0e-4eb2-90f7-b00b217b5614	PathAnnotationObject	NA	Image	Rectangle	1024	1024	870	860	10	1.149	0	4194304	8192	328697	IR	1	2.58126
11	Mdm2 RNAScope 9.20.23.lif_328697_Mdm2_2.jpg	374e539d-df1d-4485-a428-c1d6bdbc15df	PathAnnotationObject	NA	Image	Rectangle	1024	1024	1942	1876	66	3.399	0	4194304	8192	328697	IR	2	2.58126
12	Mdm2 RNAScope 9.20.23.lif_328697_Mdm2_3.jpg	ce6cf85e-d9ff-4d23-827f-a1cb8d1826ac	PathAnnotationObject	NA	Image	Rectangle	1024	1024	2282	2183	99	4.338	0	4194304	8192	328697	IR	3	2.58126
13	Mdm2 RNAScope 9.20.23.lif_328697_Mdm2_4.jpg	8db560f6-e4e8-4222-817d-2ba08313ac38	PathAnnotationObject	NA	Image	Rectangle	1024	1024	2005	1991	14	0.6983	0	4194304	8192	328697	IR	4	2.58126
14	Mdm2 RNAScope 9.20.23.lif_328697_Mdm2_5.jpg	18222fc1-e9ba-478b-a45b-658892e6c439	PathAnnotationObject	NA	Image	Rectangle	1024	1024	1987	1921	66	3.322	0	4194304	8192	328697	IR	5	2.58126
15	Mdm2 RNAScope 9.20.23.lif_328824_Mdm2_1.jpg	5ff4e95f-c64c-4eaf-94e1-dfad2bccd079	PathAnnotationObject	NA	Image	Rectangle	1024	1024	3750	3733	17	0.4533	0	4194304	8192	328824	No_IR	1	0.34486
16	Mdm2 RNAScope 9.20.23.lif_328824_Mdm2_2.jpg	f7cb04fd-3023-49cc-b807-cd9ffbf92e08	PathAnnotationObject	NA	Image	Rectangle	1024	1024	2285	2281	4	0.1751	0	4194304	8192	328824	No_IR	2	0.34486
17	Mdm2 RNAScope 9.20.23.lif_328824_Mdm2_3.jpg	bb7a5b64-cca5-4166-8945-b501d30417b3	PathAnnotationObject	NA	Image	Rectangle	1024	1024	2630	2617	13	0.4943	0	4194304	8192	328824	No_IR	3	0.34486
18	Mdm2 RNAScope 9.20.23.lif_328824_Mdm2_4.jpg	8d8a53c2-3754-490a-a106-27bd6b2fa948	PathAnnotationObject	NA	Image	Rectangle	1024	1024	2554	2544	10	0.3915	0	4194304	8192	328824	No_IR	4	0.34486
19	Mdm2 RNAScope 9.20.23.lif_328824_Mdm2_5.jpg	e8e67014-09a6-4eed-a2ec-e8a00aa43ff2	PathAnnotationObject	NA	Image	Rectangle	1024	1024	1428	1425	3	0.2101	0	4194304	8192	328824	No_IR	5	0.34486
20	Mdm2 RNAScope 9.20.23.lif_328825_Mdm2_1.jpg	12cd7332-ee48-4e83-9825-3a2c91a31429	PathAnnotationObject	NA	Image	Rectangle	1024	1024	3029	3018	11	0.3632	0	4194304	8192	328825	No_IR	1	0.15332
21	Mdm2 RNAScope 9.20.23.lif_328825_Mdm2_2.jpg	2378e428-d9ee-41d4-8865-4db184e5b1e1	PathAnnotationObject	NA	Image	Rectangle	1024	1024	2778	2775	3	0.108	0	4194304	8192	328825	No_IR	2	0.15332
22	Mdm2 RNAScope 9.20.23.lif_328825_Mdm2_3.jpg	05e483fb-619a-4089-9d38-55c4d2b2451b	PathAnnotationObject	NA	Image	Rectangle	1024	1024	2922	2919	3	0.1027	0	4194304	8192	328825	No_IR	3	0.15332
23	Mdm2 RNAScope 9.20.23.lif_328825_Mdm2_4.jpg	af1ae10a-77ab-4164-a5fd-cbd8f490e2dd	PathAnnotationObject	NA	Image	Rectangle	1024	1024	3290	3287	3	0.0912	0	4194304	8192	328825	No_IR	4	0.15332
24	Mdm2 RNAScope 9.20.23.lif_328825_Mdm2_5.jpg	cf0bef08-e9a9-403b-88c9-a4b6a7b800a0	PathAnnotationObject	NA	Image	Rectangle	1024	1024	2955	2952	3	0.1015	0	4194304	8192	328825	No_IR	5	0.15332
