# Supplementary material for: p53 promotes revival stem cells in the regenerating intestine after severe radiation injury
Source: Nat Commun. 2024 Apr 8;15:3018. doi: 10.1038/s41467-024-47124-8 (PMC11001929; doi:10.1038/s41467-024-47124-8)
Supplement: Supplementary file 7 — Source data [file 41467_2024_47124_MOESM7_ESM.zip › Source_Data_Files/Source_data_SupFig_5D.xlsx]

## Sheet: P53 FL+ NR
		No. of Positive Cells Per Crypt
Genotype/CONDITION	Slide ID	Crypt_1	Crypt_2	Crypt_3	Crypt_4	Crypt_5	Crypt_6	Crypt_7	Crypt_8	Crypt_9	Crypt_10	AVERAGE
P53 FL/+ NR	27 A1	0	0
	27 A2	0
	27 B1	0	0	0
	27 B2	0
	27 C1	1	0
	27 C2	0	0
	27 C3	0	0	0
	27 D1	0	0
	27 D2	1	0	0
	27 E1	1	0
	27 F1	0	0
	27 F2	0	1									0.16
	36 A1	1	0
	36 A2	0	0
	36 B1	0	0
	36 B2	0	0	0
	36 B3	0	0
	36 C1	0
	36 D1	0	0									0.0714286
	38 A1	0	0	0	0	0
	38 A2	0	0	1	0	0
	38 B1	0	0	0	0
	38 B2	0	0	0
	38 C1	0	0	0
	38 D1	0	0	0
	38 D2	0	0	0	0	0
	38 E1	0	0	0	0
	38 E2	0	0
	38 F1	0	0	0								0.027027
	60 A1	0
	60 A2	0	0	0	0
	60 A3	0	0	0	0
	60 B1	0	0	0	0
	60 B2	0	2	0	0
	60 B3	0	0
	60 C	0										0.1
	79 A1	0	0	0	0	0
	79 A2	0	0	0	0
	79 B1	0	0	0	0	0
	79 C1	0	0									0
P53 FL/+ IR	26 A1	0	1
	26 A2	4	2	4	2	1
	26 B1	2	2	1
	26 C1	1	1
	26 C2	2	1
	26 C3	2	2	2
	26 D1	1	7	1
	26 D2	0	3	0	1
	26 D3	3
	26 E1	3	3	1	5
	26 E2	0	1	1
	26 E3	3	1	1								1.85714
	29 A1	2	3	1	3	2
	29 A2	1	1	5	2
	29 A3	0	3	1	2	1
	29 B1	1	2	2	0
	29 B2	0	0	0
	29 C1	2	1	2	1	1
	29 C2	0	1	1	0	1
	29 D1	1	3	1	0
	29 D2	2	0	1	1	0	1	5
	29 E1	0	1	2	2
	29 E2	3	1	1
	29 E3	3	3
	29 F1	2	1	2
	29 F2	1	1	0	0	0						1.35593
	44 A1	1	1	0
	44 A2	0	0	3
	44 A3	1	2
	44 B1	2	2	0
	44 B2	1	1	1	0
	44 B3	0	1
	44 C1	2	0	1	1	0	0	2	0
	44 C2	2	1	2	5	1
	44 D1	0	1	1	0	1
	44 D2	0	0	0	1
	44 D3	0	0	0	0
	44 E1	2	1	2	1	2	0	3
	44 E2	0	2	0	0	1
	44 E3	1	0	1								0.913793
	50 A3	0	0	1	3
	50 B1	2	0	1
	50 B2	1	1	1
	50 C1	2	3	1	1	1	0
	50 C2	3	2	2	1	0
	50 C3	0	1	4	2	2
	50 D1	1	0	3	0
	50 E1	3	1	2	3	1						1.4
	52 A1	2	1	0	1	3
	52 A2	3
	52 B1	4	1	0	0	2
	52 B2	3	0	4
	52 C1	1	2	1	3
	52 C2	2	2	0	3	2	2	2				1.76
	63 A1	2	2	2	0	1
	63 A2	0	1	3	1
	63 A3	1	1
	63 B1	1	0	1	2
	63 B2	1	2	0
	63 B3	2	2	1	0
	63 C1	1	2	2	1	0
	63 C2	1	0	0
	63 C3	1	2	2								1.15152
	64 A1	2	1	0	2	1
	64 A2	0	0	0	2	1
	64 A3	2	1	1
	64 B1	1	2	2	0	1	0
	64 B2	1	1
	64 B3	1	1	1	2	1
	64 C1	1	0	2	1	3
	64 C2	2	1	2	3	2
	64 C3	1	0	0								1.15385
	70 A1	2	3	0	3
	70 A2	1	3	0	0
	70 A3	2	0
	70 B1	0	0	3	1	2
	70 B2	2	1	1
	70 B3	1	1	1	1
	70 C1	1	1	1	2	0
	70 C2	1	0
	70 C3	3	0	1								1.1875
	75 A1	0	3	0
	75 A2	1	1
	75 A3	1	4	1
	75 B1	0	0	1	1
	75 B2	1	2	0	2	2	1
	75 B3	2	2	3	0	3
	75 C1	0	0	1	0	0
	75 C2	3	1	1	0
	75 C3	2	1	1	0	1						1.13514
P53 FL/FL NR	16 A1	0	0	1	1	0
	16 A2	0	0
	16 B1	0	0
	16 B2
	16 C1	0
	16 D1	0	1	0
	16 E1	0	0	0	0
	16 E2	0	0	0
	16 F1	0	1	0								0.173913
	18 A1	0	0
	18 A2	0	0
	18 B1	0
	18 B2	0
	18 C1	2	0	0	0	0	0
	18 C2	0	0	0	0	0
	18 C3	1										0.166667
	19 A1	0	0	0	0
	19 A2	0	0	0	0	0
	19 B1	0	0	0
	19 B2	0	0	0	0	0	0
	19 B3	0
	19 C1	0
	19 C2	0	1	1
	19 D1	0
	19 D2	0
	19 D3											0.08
	22 A1	0
	22 B1	0
	22 B2	0	0	0	0
	22 C1	0	0	0	0	0
	22 C2	0	0	0
	22 D1	0	0	0
	22 D2	0	0
	22 E1	0	0									0
	39 A1	0
	39 B1	0	0	0
	39 B2	0	0
	39 C1	0	0	0	0
	39 D1	1
	39 D2	0
	39 E1	0	0
	39 E2	0										0.0666667
	51 A1	0	2	0
	51 A2	0	0
	51 B1	0	0	0
	51 B2	0	0	0	0
	51 C1	0	1	0
	51 C2	0	0	0
	51 C3	0	0
	51 D1	0	0	0	0
	51 E1	0	0	0	1	0
	51 E2	0	0	0	0	0
	51 F1	0	0	0	0	0						0.102564
	53 A2	0	0	0	0	0
	53 B1	0	0	0	0
	53 B2	0	0	0
	53 C1	0	0	0
	53 C2	0	0	0	0	0
	53 C3	0	0	0								0
	59 A1	0	0	0	0	0
	59 A2	1	0	0	0
	59 A3	0	0	0	0
	59 B1	0	0	0
	59 B2	0	0	0	0	0	0
	59 B3	0	0	0	0	0	0					0.0357143
	84 A1	0	0	0	0
	84 A2	0	1	0	0
	84 B1	0	0	0
	84 B2	0	0	0	0
	84 B3	0	0	0
	84 C1	0	0	0	0
	84 C2	0	0	0	0
	84 C3	0	1									0.0714286
P53 FL/FL IR	3 A1	1	1	1
	3 A2	0	0	0	0
	3 B1	1	0	0	0	1
	3 C1	2	1	0
	3 C2	0	3	0	1	3
	3 D1	4	0	1	3
	3 E1	1	0	0	2	1
	3 E2	1	0									0.903226
	7 A1	0	0	0	0	0	0
	7 A2	0	0	0	0
	7 B1	0	0	1
	7 B2	0
	7 B3	0	0	0	1
	7 C1	0	0	0	0
	7 C2	0	0	0								0.08
	8 A1	0	0	0	0	0
	8 A2	0	0	0	1
	8 A3	0	0	0	0	0
	8 A4	0	0	0
	8 B1	0	0	0	0
	8 B2	2	0	0
	8 B3	1	1	1	1
	8 B4	0	0	0	0
	8 C1	0	1	0	2	0
	8 C2	2	2
	8 D1	0	0
	8 E1	0	0	0
	8 F1	0	0									0.304348
	25 A1	0	0	0	0	0
	25 A2	0	0
	25 B1	0	0	0	0	0
	25 B2	0	0	0	0
	25 C1	0	0	0
	25 C2	0	0
	25 C3	0	0	0	0
	25 D1	0	0	1	0	0
	25 D2	0	0	0
	25 D3	0	0	0								0.0277778
	31 A2	0	0	0
	31 B1	0	0	0	0
	31 B2	0	0	0	0	0
	31 C1	0	0	0
	31 D1	0
	31 D2	0	0
	31 D3	0	1	0
	31 E1	0	0	0
	31 E2	0	0	0	0
	31 F1	0	0
	31 F2	0	0
	31 F3	0	0									0.0294118
	41 A1	0
	41 A2	0	0	0	0
	41 A3	0
	41 B1	0	0	0
	41 B2	1	0	0
	41 B3	0
	41 C1	1	0	0								0.125
	49 A1	0	0	0	0	0
	49 A2	1	0
	49 B1	0	0	0	0
	49 B2	0	0	0	0
	49 B3	0	0	0
	49 C1	0	0	0
	49 C2	0	0	0	0	0
	49 C3	0	0	0	0
	49 D1	0	0
	49 D2	0	0	0	0
	49 D3	0	0	1
	49 E1	0	0	0
	49 E2	0	0
	49 E3	0	0
	49 F1	0	1	0	0
	49 F2	0	0	0	0	0	0					0.0535714
	56 A1	0	0	0
	56 A2	1	0	0
	56 A3	0	0	0	0	0
	56 B1	0	1	1	0	1
	56 B2	2	1
	56 B3	0	1	0	1	0
	56 C1	1	0	1
	56 C2	0	0	0	0
	56 C3	0	0	0								0.333333
	67 A1	0	0	0	0
	67 A2	0	0	0	0
	67 B1	0	0	0	0	0
	67 B2	1	0	0	0	0
	67 B3	0	0	0	0	0	0	0
	67 C1	0	0
	67 C2	1	0	0	0
	67 C3	0	1	1								0.117647
	80 A1	0	1
	80 A2	1	0	0	0
	80 A3	2	1	0	0	0
	80 B1	0	0	1
	80 B2	0	0
	80 B3	0	0	0
	80 C1	1	1	1
	80 C2	0	0
	80 C3	0	0	0								0.333333
	82 A1	0	0	1	1	0	0
	82 A2	0	0	0	0
	82 A3	0	0	0	0	0
	82 B1	0	0	0	0	0	0
	82 B2	0	0	0	0	0	0	0
	82 B3	0	0	0	0	0	0	0	0	0
	82 C1	0	0	0	0
	82 C2	0	0	0
	82 C3	0	0	0	0	0						0.0408163
	11 A1	0	0	0
	11 A2	0	0
	11 B1	0	0	0	0
	11 B2	0	0	0	0	0
	11 C1	0	0
	11 C2	0	1
	11 D1	0	0	0
	11 E1	0	0
	11 F1	0	0
	11 F2	0	0	0	0							0.0344828
P53 25,26/FL NR	13 A1	0
	13 A2	0	0	0
	13 B1	0	0
	13 B2	1	0	0
	13 C1	1	1	2
	13 C2	0	0	0
	13 D1	1	0
	13 E1	0										0.333333
	14 A1	0	0
	14 A2
	14 A3	2	0
	14 B1	1	0	0
	14 B2	0	0
	14 B3
	14 C1	0	0	0	0	0
	14 C2	0	0	0
	14 C3	1	0									0.210526
	15 A1	0	0
	15 A2	0	0	0
	15 B1	2	0	0	1
	15 C1	0	0
	15 D1	0
	15 D2	0	0
	15 E1	0	1	0	0							0.222222
	47 A1	0	0	0
	47 A2	0	0
	47 A3	0	0	0	0
	47 B1	0	0	0	0
	47 B2	0	1	0	1
	47 B3	0	1	0
	47 C1	0	0	0
	47 C2	0
	47 D1	0
	47 E1	1	1	0
	47 E2	0	0	0
	47 F1	0	0	0
	47 F2	0	0	0	0	0						0.128205
	57 A1	0	0	0
	57 A2	0	0	0	0
	57 A3	2	0	0
	57 B1	0	0	0	1
	57 B2	0	1	0	0	0
	57 B3	1	0
	57 C1	0	0
	57 C2	1	0									0.24
	58 A1	0	0	1	1	0
	58 A2	2	2
	58 B1	0	0	0	0
	58 B2	1	3
	58 B3	0	0	1	0	0
	58 C1	0	0									0.55
	65 A1	0	0
	65 A2	0	0
	65 B1	0	0	0
	65 B2	0	0
	65 B3	0	0
	65 C1	0	1
	65 C2	0	1	1
	65 C3	0	0	0								0.157895
	32 A1	0	2
	32 A2	0	0
	32 A3	0	0
	32 B1	0	0	0	2
	32 B2	0	1
	32 C1	0
	32 C2	0	0	0
	32 D1	0
	32 E1	0	0	0								0.25
P53 25,26/FL IR	23 A1	3	0	0
	23 A2	1
	23 B1	0
	23 C1	1	0	0	0
	23 C2	0										0.5
	40 A1	2	1
	40 A2	0	1
	40 B1	0	0	1	0
	40 B2	0	0	1	0
	40 B3	0	1	2
	40 C1	1	0	0
	40 D1	0	0
	40 E1	1	1
	40 F1	1	1	0
	40 F2	1
	40 F3	1	0	0								0.576923
	43 A1	2	0
	43 A2	0	0	0	0
	43 A3	0	0	1
	43 B1	0	1
	43 B2	1	0
	43 B3	0	0	0
	43 C1	0	0	0
	43 C2	1	0	0
	43 D1	1	0	0								0.28
	73 A1	1	0	1	0
	73 A2	0	0	0	2	2
	73 A3	0	0	0	0	0
	73 B1	0	0	0	0
	73 B2	0	0	0	0
	73 B3	1	0	0	0
	73 C1	1	0	0
	73 C2	0	1	0	0							0.272727
p53 25,26,57,58/FL NR	10 A1	0
	10 A2	0	1	1	0	0
	10 B1	0	0	0	0
	10 B2	0	0
	10 C1	0	0	1	0
	10 C2	0	1	1
	10 C3	2	0
	10 C4	1	0
	10 D1	0	0	1	1
	10 E1	0	2	0	1	0	0					0.393939
	30 A1	0	0
	30 B1	0	0	0
	30 B2	0
	30 C1	0
	30 D1	0	0
	30 D2	1	0
	30 E1	0
	30 E2	0	0	0								0.0666667
	68 A1	0	0	0	0
	68 A2	0	0	0
	68 A3	1	0
	68 B1	0	0	0	0
	68 B2	0	0	0	0
	68 B3	0	0	0	0
	68 C1	0	0	0
	68 C2	0	0
	68 C3	0	0	1								0.0689655
p53 25,26,57,58/FL IR	2 A1	0	0	0
	2 A2	0	0	0	0	1
	2 B1	0	0
	2 B2	0	0	0
	2 C1	0	0	0	0
	2 C2	0	0
	2 C3	0	0	0
	2 D1	0	0	0	0	0	0
	2 E1	0	0
	2 E2	0	0	0	0
	2 F1	0	0	0	0	0						0.025641
	69 A1	1	0	0	0
	69 A2	0	0	0	0	0	0
	69 A3	0	0	0	0
	69 B1	0	0	0	0	0
	69 B2	1	0	0
	69 B3	0	0	0
	69 C1	0	0	0	0	0	0	0
	69 C2	0	0									0.0588235
	72 A1	0	0	0	0	0
	72 A2	0	0	0	0
	72 A3	0	0	0
	72 B1	1	0	0	0	1
	72 B2	0	0	0
	72 B3	1	0	0	0	0	0
	72 C1	0	0	0	0	0
	72 C2	1	0	0	1	0
	72 C3	0	0	0	0							0.125
