# Supplementary material for: p53 promotes revival stem cells in the regenerating intestine after severe radiation injury
Source: Nat Commun. 2024 Apr 8;15:3018. doi: 10.1038/s41467-024-47124-8 (PMC11001929; doi:10.1038/s41467-024-47124-8)
Supplement: Supplementary file 7 — Source data [file 41467_2024_47124_MOESM7_ESM.zip › Source_Data_Files/Source_data_Fig_5G.csv]

	Replicate	IR	Dextran	Genotype	Condition
1	Exp1	IR-FL/+_1	0.49192262	P53 FL/+	IR
2	Exp1	IR-FL/+_2	0.461678556	P53 FL/+	IR
3	Exp1	IR-FL/+_3	0.269250704	P53 FL/+	IR
4	Exp1	IR-FL/+_4	0.589081673	P53 FL/+	IR
5	Exp1	IR-FL/+_5	0.846534262	P53 FL/+	IR
6	Exp1	IR-FL/-_1	0.71686284	P53 FL/FL	IR
7	Exp1	IR-FL/-_2	1.899405715	P53 FL/FL	IR
8	Exp1	IR-FL/-_3	0.692289539	P53 FL/FL	IR
9	Exp1	IR-FL/-_4	0.823095113	P53 FL/FL	IR
10	Exp2	IR-FL/+_1	0.625011382	P53 FL/+	IR
11	Exp2	IR-FL/+_2	0.650960163	P53 FL/+	IR
12	Exp2	IR-FL/+_3	0.618040068	P53 FL/+	IR
13	Exp2	IR-FL/-_1	1.122685772	P53 FL/FL	IR
14	Exp2	IR-FL/-_2	1.399214577	P53 FL/FL	IR
15	Exp2	IR-FL/-_3	1.379849815	P53 FL/FL	IR
