# Supplementary material for: p53 promotes revival stem cells in the regenerating intestine after severe radiation injury
Source: Nat Commun. 2024 Apr 8;15:3018. doi: 10.1038/s41467-024-47124-8 (PMC11001929; doi:10.1038/s41467-024-47124-8)
Supplement: Supplementary file 7 — Source data [file 41467_2024_47124_MOESM7_ESM.zip › Source_Data_Files/Source_data_SupFig_3D.csv]

	IR	Percentage
1	0 Gy	2.69058296
2	10 Gy	24.21652422
3	14 Gy	59.63302752
4	0 Gy	1.10701107
5	10 Gy	32.9218107
6	14 Gy	53.69458128
7	0 Gy	0
8	10 Gy	18.77256318
9	14 Gy	30.79365079
10	10 Gy	23.61623616
11	14 Gy	47.2361809
