# Supplementary material for: p53 promotes revival stem cells in the regenerating intestine after severe radiation injury
Source: Nat Commun. 2024 Apr 8;15:3018. doi: 10.1038/s41467-024-47124-8 (PMC11001929; doi:10.1038/s41467-024-47124-8)
Supplement: Supplementary file 7 — Source data [file 41467_2024_47124_MOESM7_ESM.zip › Source_Data_Files/Source_data_Figure_4B.csv]

	X	Condition	P53Group	Frequentcy
1	1	1dpi	p53High	0
2	2	1dpi	p53High	0
3	3	1dpi	p53High	0
4	4	1dpi	p53High	0
5	5	1dpi	p53High	0
6	6	1dpi	p53High	0
7	7	1dpi	p53High	0
8	8	1dpi	p53High	0
9	9	1dpi	p53High	0
10	10	1dpi	p53High	0
11	11	1dpi	p53High	0
12	12	1dpi	p53High	0
13	13	1dpi	p53High	0
14	14	1dpi	p53High	0
15	15	1dpi	p53High	0
16	16	1dpi	p53High	0
17	17	1dpi	p53High	0
18	18	1dpi	p53High	0
19	19	1dpi	p53High	0
20	20	1dpi	p53High	0
21	21	1dpi	p53High	0
22	22	1dpi	p53High	0
23	23	1dpi	p53High	0
24	24	1dpi	p53High	0
25	25	1dpi	p53High	0
26	26	1dpi	p53High	0
27	27	1dpi	p53High	0
28	28	1dpi	p53High	0
29	29	1dpi	p53High	0
30	30	1dpi	p53High	0
31	31	1dpi	p53High	0
32	32	1dpi	p53High	0
33	33	1dpi	p53High	0
34	34	1dpi	p53High	0
35	35	1dpi	p53High	0
36	36	1dpi	p53High	0
37	37	2dpi	p53High	0
38	38	2dpi	p53High	0
39	39	2dpi	p53High	0
40	40	2dpi	p53High	0
41	41	2dpi	p53High	0
42	42	2dpi	p53High	0
43	43	2dpi	p53High	0.98522
44	44	2dpi	p53High	0.40816
45	45	2dpi	p53High	2.43902
46	46	2dpi	p53High	0.92593
47	47	2dpi	p53High	1.03093
48	48	2dpi	p53High	0.54348
49	49	2dpi	p53High	0.40161
50	50	2dpi	p53High	0.40816
51	51	2dpi	p53High	0.83682
52	52	2dpi	p53High	0.84746
53	53	2dpi	p53High	0.40486
54	54	2dpi	p53High	0.89686
55	55	2dpi	p53High	1.54639
56	56	2dpi	p53High	0.58824
57	57	2dpi	p53High	0.57143
58	58	2dpi	p53High	0
59	59	2dpi	p53High	0.4329
60	60	2dpi	p53High	1.08696
61	61	2dpi	p53High	0.74627
62	62	2dpi	p53High	0.3861
63	63	2dpi	p53High	2.90456
64	64	2dpi	p53High	0.3876
65	65	2dpi	p53High	0
66	66	2dpi	p53High	0.77821
67	67	2dpi	p53High	0.76336
68	68	2dpi	p53High	0.72727
69	69	2dpi	p53High	0
70	70	2dpi	p53High	0.43668
71	71	2dpi	p53High	0.62893
72	72	3dpi	p53High	0
73	73	3dpi	p53High	0
74	74	3dpi	p53High	0
75	75	3dpi	p53High	0
76	76	3dpi	p53High	0
77	77	3dpi	p53High	0
78	78	3dpi	p53High	0.86207
79	79	3dpi	p53High	0
80	80	3dpi	p53High	0
81	81	3dpi	p53High	0
82	82	3dpi	p53High	0
83	83	3dpi	p53High	0
84	84	3dpi	p53High	0
85	85	3dpi	p53High	0
86	86	3dpi	p53High	0
87	87	3dpi	p53High	0
88	88	3dpi	p53High	0
89	89	3dpi	p53High	0
90	90	3dpi	p53High	0
91	91	3dpi	p53High	0
92	92	3dpi	p53High	0
93	93	3dpi	p53High	0
94	94	3dpi	p53High	0
95	95	3dpi	p53High	0
96	96	3dpi	p53High	0
97	97	3dpi	p53High	0
98	98	3dpi	p53High	0
99	99	3dpi	p53High	0
100	100	3dpi	p53High	0
101	101	3dpi	p53High	0
102	102	3dpi	p53High	0
103	103	3dpi	p53High	0
104	104	3dpi	p53High	0
105	105	3dpi	p53High	0
106	106	3dpi	p53High	0
107	107	3dpi	p53High	0
108	108	3dpi	p53High	0
109	109	3dpi	p53High	0
110	110	3dpi	p53High	0
111	111	3dpi	p53High	0
112	112	0dpi	p53High	0
113	113	0dpi	p53High	0
114	114	0dpi	p53High	0
115	115	0dpi	p53High	0
116	116	0dpi	p53High	0
117	117	0dpi	p53High	0
118	118	0dpi	p53High	0
119	119	0dpi	p53High	0
120	120	0dpi	p53High	0
121	121	0dpi	p53High	0
122	122	0dpi	p53High	0
123	123	0dpi	p53High	0
124	124	0dpi	p53High	0
125	125	0dpi	p53High	0
126	126	0dpi	p53High	0
127	127	0dpi	p53High	0
128	128	0dpi	p53High	0
129	129	0dpi	p53High	0
130	130	0dpi	p53High	0
131	131	0dpi	p53High	0
132	132	0dpi	p53High	0
133	133	0dpi	p53High	0
134	134	0dpi	p53High	0
135	135	0dpi	p53High	0
136	136	0dpi	p53High	0
137	137	0dpi	p53High	0
138	138	0dpi	p53High	0
139	139	0dpi	p53High	0
140	140	0dpi	p53High	0
141	141	0dpi	p53High	0
142	142	0dpi	p53High	0
143	143	0dpi	p53High	0
144	144	0dpi	p53High	0
145	145	0dpi	p53High	0
146	146	0dpi	p53High	0
147	147	0dpi	p53High	0
148	148	0dpi	p53High	0
149	149	0dpi	p53High	0
150	150	0dpi	p53High	0
151	151	0dpi	p53High	0
152	152	0dpi	p53High	0
153	153	3dpi	p53High	0
154	154	3dpi	p53High	0
155	155	3dpi	p53High	0
156	156	3dpi	p53High	0
157	157	3dpi	p53High	0
158	158	3dpi	p53High	0.54645
159	159	3dpi	p53High	0
160	160	3dpi	p53High	0
161	161	3dpi	p53High	0
162	162	3dpi	p53High	0
163	163	3dpi	p53High	0
164	164	3dpi	p53High	0
165	165	3dpi	p53High	0
166	166	3dpi	p53High	0
167	167	3dpi	p53High	0
168	168	3dpi	p53High	0
169	169	3dpi	p53High	0
170	170	3dpi	p53High	0
171	171	3dpi	p53High	0
172	172	3dpi	p53High	0
173	173	3dpi	p53High	0
174	174	3dpi	p53High	0.43668
175	175	3dpi	p53High	0.60241
176	176	3dpi	p53High	0
177	177	3dpi	p53High	0
178	178	3dpi	p53High	0
179	179	3dpi	p53High	0
180	180	3dpi	p53High	0
181	181	3dpi	p53High	0
182	182	3dpi	p53High	0
183	183	3dpi	p53High	0
184	184	3dpi	p53High	0
185	185	3dpi	p53High	0
186	186	3dpi	p53High	0
187	187	3dpi	p53High	0.37037
188	188	3dpi	p53High	0
189	189	3dpi	p53High	0
190	190	3dpi	p53High	0
191	191	3dpi	p53High	0
192	192	3dpi	p53High	0
193	193	3dpi	p53High	0
194	194	3dpi	p53High	0
195	195	3dpi	p53High	0
196	196	3dpi	p53High	0.32573
197	197	3dpi	p53High	0
198	198	3dpi	p53High	0
199	199	3dpi	p53High	0
200	200	3dpi	p53High	0
201	201	3dpi	p53High	0.66225
202	202	3dpi	p53High	0.55866
203	203	3dpi	p53High	0
204	204	1dpi	p53High	0
205	205	1dpi	p53High	0
206	206	1dpi	p53High	0
207	207	1dpi	p53High	0
208	208	1dpi	p53High	0
209	209	1dpi	p53High	0
210	210	1dpi	p53High	0
211	211	1dpi	p53High	0
212	212	1dpi	p53High	0
213	213	1dpi	p53High	0
214	214	1dpi	p53High	0
215	215	1dpi	p53High	0
216	216	1dpi	p53High	0
217	217	1dpi	p53High	0
218	218	1dpi	p53High	0.37453
219	219	1dpi	p53High	0
220	220	1dpi	p53High	0
221	221	1dpi	p53High	0
222	222	1dpi	p53High	0
223	223	1dpi	p53High	0
224	224	1dpi	p53High	0
225	225	1dpi	p53High	0
226	226	1dpi	p53High	0
227	227	1dpi	p53High	0
228	228	1dpi	p53High	0
229	229	1dpi	p53High	0
230	230	1dpi	p53High	0
231	231	1dpi	p53High	0
232	232	1dpi	p53High	0
233	233	1dpi	p53High	0
234	234	1dpi	p53High	0
235	235	1dpi	p53High	0
236	236	1dpi	p53High	0
237	237	1dpi	p53High	0
238	238	1dpi	p53High	0
239	239	1dpi	p53High	0
240	240	1dpi	p53High	0
241	241	1dpi	p53High	0
242	242	1dpi	p53High	0
243	243	1dpi	p53High	0
244	244	1dpi	p53High	0
245	245	1dpi	p53High	0
246	246	1dpi	p53High	0
247	247	1dpi	p53High	0
248	248	1dpi	p53High	0
249	249	1dpi	p53High	0
250	250	1dpi	p53High	0
251	251	1dpi	p53High	0.38168
252	252	1dpi	p53High	0
253	253	1dpi	p53High	0
254	254	1dpi	p53High	0
255	255	1dpi	p53High	0
256	256	1dpi	p53High	0
257	257	1dpi	p53High	0
258	258	1dpi	p53High	0
259	259	1dpi	p53High	0
260	260	1dpi	p53High	0
