# Supplementary material for: p53 promotes revival stem cells in the regenerating intestine after severe radiation injury
Source: Nat Commun. 2024 Apr 8;15:3018. doi: 10.1038/s41467-024-47124-8 (PMC11001929; doi:10.1038/s41467-024-47124-8)
Supplement: Supplementary file 7 — Source data [file 41467_2024_47124_MOESM7_ESM.zip › Source_Data_Files/Source_data_SupFig_4D.csv]

	Treatment	P53_Cells	IR	Condition	Mean	SE
1	DMSO	0.4048583	0Gy	Control_0Gy	1.01012342714286	0.152850406225439
2	DMSO	0.67567568	0Gy	Control_0Gy	1.01012342714286	0.152850406225439
3	DMSO	0.88235294	0Gy	Control_0Gy	1.01012342714286	0.152850406225439
4	DMSO	1.69902913	0Gy	Control_0Gy	1.01012342714286	0.152850406225439
5	DMSO	1.94552529	0Gy	Control_0Gy	1.01012342714286	0.152850406225439
6	DMSO	1.35746606	0Gy	Control_0Gy	1.01012342714286	0.152850406225439
7	DMSO	0.45045045	0Gy	Control_0Gy	1.01012342714286	0.152850406225439
8	DMSO	0.68807339	0Gy	Control_0Gy	1.01012342714286	0.152850406225439
9	DMSO	0.65359477	0Gy	Control_0Gy	1.01012342714286	0.152850406225439
10	DMSO	0.53333333	0Gy	Control_0Gy	1.01012342714286	0.152850406225439
11	DMSO	0.50125313	0Gy	Control_0Gy	1.01012342714286	0.152850406225439
12	DMSO	0.41841004	0Gy	Control_0Gy	1.01012342714286	0.152850406225439
13	DMSO	2	0Gy	Control_0Gy	1.01012342714286	0.152850406225439
14	DMSO	0.45454545	0Gy	Control_0Gy	1.01012342714286	0.152850406225439
15	DMSO	1.76470588	0Gy	Control_0Gy	1.01012342714286	0.152850406225439
16	DMSO	2.27272727	0Gy	Control_0Gy	1.01012342714286	0.152850406225439
17	DMSO	0.83333333	0Gy	Control_0Gy	1.01012342714286	0.152850406225439
18	DMSO	0.86956522	0Gy	Control_0Gy	1.01012342714286	0.152850406225439
19	DMSO	2.30769231	0Gy	Control_0Gy	1.01012342714286	0.152850406225439
20	DMSO	0.5	0Gy	Control_0Gy	1.01012342714286	0.152850406225439
21	DMSO	0	0Gy	Control_0Gy	1.01012342714286	0.152850406225439
22	DMSO	3.29218107	3Gy	Control_3Gy	9.54054971857143	1.42777468000648
23	DMSO	11.0091743	3Gy	Control_3Gy	9.54054971857143	1.42777468000648
24	DMSO	7.18232044	3Gy	Control_3Gy	9.54054971857143	1.42777468000648
25	DMSO	5.02283105	3Gy	Control_3Gy	9.54054971857143	1.42777468000648
26	DMSO	20.7317073	3Gy	Control_3Gy	9.54054971857143	1.42777468000648
27	DMSO	6.25	3Gy	Control_3Gy	9.54054971857143	1.42777468000648
28	DMSO	5.93824228	3Gy	Control_3Gy	9.54054971857143	1.42777468000648
29	DMSO	11.4285714	3Gy	Control_3Gy	9.54054971857143	1.42777468000648
30	DMSO	8.25688073	3Gy	Control_3Gy	9.54054971857143	1.42777468000648
31	DMSO	8.33333333	3Gy	Control_3Gy	9.54054971857143	1.42777468000648
32	DMSO	7.04845815	3Gy	Control_3Gy	9.54054971857143	1.42777468000648
33	DMSO	25	3Gy	Control_3Gy	9.54054971857143	1.42777468000648
34	DMSO	22.2222222	3Gy	Control_3Gy	9.54054971857143	1.42777468000648
35	DMSO	13.3333333	3Gy	Control_3Gy	9.54054971857143	1.42777468000648
36	DMSO	15.8536585	3Gy	Control_3Gy	9.54054971857143	1.42777468000648
37	DMSO	7.04225352	3Gy	Control_3Gy	9.54054971857143	1.42777468000648
38	DMSO	2.5	3Gy	Control_3Gy	9.54054971857143	1.42777468000648
39	DMSO	2.30769231	3Gy	Control_3Gy	9.54054971857143	1.42777468000648
40	DMSO	9.47368421	3Gy	Control_3Gy	9.54054971857143	1.42777468000648
41	DMSO	2.5	3Gy	Control_3Gy	9.54054971857143	1.42777468000648
42	DMSO	5.625	3Gy	Control_3Gy	9.54054971857143	1.42777468000648
43	DMSO	52.9411765	5Gy	Control_5Gy	7.71944656714286	3.67937392993095
44	DMSO	4.56852792	5Gy	Control_5Gy	7.71944656714286	3.67937392993095
45	DMSO	3.43137255	5Gy	Control_5Gy	7.71944656714286	3.67937392993095
46	DMSO	1.57894737	5Gy	Control_5Gy	7.71944656714286	3.67937392993095
47	DMSO	3.33333333	5Gy	Control_5Gy	7.71944656714286	3.67937392993095
48	DMSO	1.66666667	5Gy	Control_5Gy	7.71944656714286	3.67937392993095
49	DMSO	2.15827338	5Gy	Control_5Gy	7.71944656714286	3.67937392993095
50	DMSO	18.75	5Gy	Control_5Gy	7.71944656714286	3.67937392993095
51	DMSO	0.95238095	5Gy	Control_5Gy	7.71944656714286	3.67937392993095
52	DMSO	2	5Gy	Control_5Gy	7.71944656714286	3.67937392993095
53	DMSO	2.72727273	5Gy	Control_5Gy	7.71944656714286	3.67937392993095
54	DMSO	5.47945205	5Gy	Control_5Gy	7.71944656714286	3.67937392993095
55	DMSO	6.66666667	5Gy	Control_5Gy	7.71944656714286	3.67937392993095
56	DMSO	1.81818182	5Gy	Control_5Gy	7.71944656714286	3.67937392993095
57	Nutlin-3	16.3265306	0Gy	Nutlin-3_0Gy	17.3285727475	2.94766104488467
58	Nutlin-3	14.2857143	0Gy	Nutlin-3_0Gy	17.3285727475	2.94766104488467
59	Nutlin-3	15.3333333	0Gy	Nutlin-3_0Gy	17.3285727475	2.94766104488467
60	Nutlin-3	100	0Gy	Nutlin-3_0Gy	17.3285727475	2.94766104488467
61	Nutlin-3	4.41176471	0Gy	Nutlin-3_0Gy	17.3285727475	2.94766104488467
62	Nutlin-3	29.4117647	0Gy	Nutlin-3_0Gy	17.3285727475	2.94766104488467
63	Nutlin-3	18.75	0Gy	Nutlin-3_0Gy	17.3285727475	2.94766104488467
64	Nutlin-3	12.5	0Gy	Nutlin-3_0Gy	17.3285727475	2.94766104488467
65	Nutlin-3	27.5449102	0Gy	Nutlin-3_0Gy	17.3285727475	2.94766104488467
66	Nutlin-3	29.5454545	0Gy	Nutlin-3_0Gy	17.3285727475	2.94766104488467
67	Nutlin-3	15.6976744	0Gy	Nutlin-3_0Gy	17.3285727475	2.94766104488467
68	Nutlin-3	9.61538462	0Gy	Nutlin-3_0Gy	17.3285727475	2.94766104488467
69	Nutlin-3	28	0Gy	Nutlin-3_0Gy	17.3285727475	2.94766104488467
70	Nutlin-3	33.3333333	0Gy	Nutlin-3_0Gy	17.3285727475	2.94766104488467
71	Nutlin-3	17.6470588	0Gy	Nutlin-3_0Gy	17.3285727475	2.94766104488467
72	Nutlin-3	21.875	0Gy	Nutlin-3_0Gy	17.3285727475	2.94766104488467
73	Nutlin-3	8.69565217	0Gy	Nutlin-3_0Gy	17.3285727475	2.94766104488467
74	Nutlin-3	20.8333333	0Gy	Nutlin-3_0Gy	17.3285727475	2.94766104488467
75	Nutlin-3	18.4210526	0Gy	Nutlin-3_0Gy	17.3285727475	2.94766104488467
76	Nutlin-3	23.4375	0Gy	Nutlin-3_0Gy	17.3285727475	2.94766104488467
77	Nutlin-3	9.00900901	0Gy	Nutlin-3_0Gy	17.3285727475	2.94766104488467
78	Nutlin-3	13.1147541	0Gy	Nutlin-3_0Gy	17.3285727475	2.94766104488467
79	Nutlin-3	17.5	0Gy	Nutlin-3_0Gy	17.3285727475	2.94766104488467
80	Nutlin-3	15.4121864	0Gy	Nutlin-3_0Gy	17.3285727475	2.94766104488467
81	Nutlin-3	75	0Gy	Nutlin-3_0Gy	17.3285727475	2.94766104488467
82	Nutlin-3	13.3333333	0Gy	Nutlin-3_0Gy	17.3285727475	2.94766104488467
83	Nutlin-3	19.4029851	0Gy	Nutlin-3_0Gy	17.3285727475	2.94766104488467
84	Nutlin-3	2.85714286	0Gy	Nutlin-3_0Gy	17.3285727475	2.94766104488467
85	Nutlin-3	4.49438202	0Gy	Nutlin-3_0Gy	17.3285727475	2.94766104488467
86	Nutlin-3	4.54545455	0Gy	Nutlin-3_0Gy	17.3285727475	2.94766104488467
87	Nutlin-3	0	0Gy	Nutlin-3_0Gy	17.3285727475	2.94766104488467
88	Nutlin-3	2.22222222	0Gy	Nutlin-3_0Gy	17.3285727475	2.94766104488467
89	Nutlin-3	4.66666667	0Gy	Nutlin-3_0Gy	17.3285727475	2.94766104488467
90	Nutlin-3	3.33333333	0Gy	Nutlin-3_0Gy	17.3285727475	2.94766104488467
91	Nutlin-3	2.85714286	0Gy	Nutlin-3_0Gy	17.3285727475	2.94766104488467
92	Nutlin-3	10	0Gy	Nutlin-3_0Gy	17.3285727475	2.94766104488467
93	Nutlin-3	10	0Gy	Nutlin-3_0Gy	17.3285727475	2.94766104488467
94	Nutlin-3	7.40740741	0Gy	Nutlin-3_0Gy	17.3285727475	2.94766104488467
95	Nutlin-3	8.57142857	0Gy	Nutlin-3_0Gy	17.3285727475	2.94766104488467
96	Nutlin-3	3.75	0Gy	Nutlin-3_0Gy	17.3285727475	2.94766104488467
97	Nutlin-3	60	3Gy	Nutlin-3_3Gy	52.503306875	8.68739452080705
98	Nutlin-3	55.5555556	3Gy	Nutlin-3_3Gy	52.503306875	8.68739452080705
99	Nutlin-3	125	3Gy	Nutlin-3_3Gy	52.503306875	8.68739452080705
100	Nutlin-3	71.4285714	3Gy	Nutlin-3_3Gy	52.503306875	8.68739452080705
101	Nutlin-3	50	3Gy	Nutlin-3_3Gy	52.503306875	8.68739452080705
102	Nutlin-3	50	3Gy	Nutlin-3_3Gy	52.503306875	8.68739452080705
103	Nutlin-3	22.2222222	3Gy	Nutlin-3_3Gy	52.503306875	8.68739452080705
104	Nutlin-3	62.5	3Gy	Nutlin-3_3Gy	52.503306875	8.68739452080705
105	Nutlin-3	35	3Gy	Nutlin-3_3Gy	52.503306875	8.68739452080705
106	Nutlin-3	58.3333333	3Gy	Nutlin-3_3Gy	52.503306875	8.68739452080705
107	Nutlin-3	40	3Gy	Nutlin-3_3Gy	52.503306875	8.68739452080705
108	Nutlin-3	0	3Gy	Nutlin-3_3Gy	52.503306875	8.68739452080705
109	Nutlin-3	88.8888889	5Gy	Nutlin-3_5Gy	71.5523657583333	9.77837783001717
110	Nutlin-3	80	5Gy	Nutlin-3_5Gy	71.5523657583333	9.77837783001717
111	Nutlin-3	100	5Gy	Nutlin-3_5Gy	71.5523657583333	9.77837783001717
112	Nutlin-3	83.3333333	5Gy	Nutlin-3_5Gy	71.5523657583333	9.77837783001717
113	Nutlin-3	90.9090909	5Gy	Nutlin-3_5Gy	71.5523657583333	9.77837783001717
114	Nutlin-3	77.7777778	5Gy	Nutlin-3_5Gy	71.5523657583333	9.77837783001717
115	Nutlin-3	100	5Gy	Nutlin-3_5Gy	71.5523657583333	9.77837783001717
116	Nutlin-3	100	5Gy	Nutlin-3_5Gy	71.5523657583333	9.77837783001717
117	Nutlin-3	83.3333333	5Gy	Nutlin-3_5Gy	71.5523657583333	9.77837783001717
118	Nutlin-3	0	5Gy	Nutlin-3_5Gy	71.5523657583333	9.77837783001717
119	Nutlin-3	21.0526316	5Gy	Nutlin-3_5Gy	71.5523657583333	9.77837783001717
120	Nutlin-3	33.3333333	5Gy	Nutlin-3_5Gy	71.5523657583333	9.77837783001717
