# Supplementary material for: p53 promotes revival stem cells in the regenerating intestine after severe radiation injury
Source: Nat Commun. 2024 Apr 8;15:3018. doi: 10.1038/s41467-024-47124-8 (PMC11001929; doi:10.1038/s41467-024-47124-8)
Supplement: Supplementary file 7 — Source data [file 41467_2024_47124_MOESM7_ESM.zip › Source_Data_Files/Source_data_SupFig_4B.csv]

	Time	Number_p53	Mean	SE
1	0	0	0.0357142857142857	0.0250231803480489
2	4	0	0.658536585365853	0.124189043223735
3	24	0	0.371428571428571	0.101134026106423
4	36	0	0.2	0.1
5	48	2	1.72340425531915	0.236967676300117
6	60	2	0.974358974358974	0.206137866052686
7	72	0	0.615384615384616	0.158499137344594
8	96	0	0.203703703703704	0.0667694680641479
9	0	0	0.0357142857142857	0.0250231803480489
10	4	2	0.658536585365853	0.124189043223735
11	24	0	0.371428571428571	0.101134026106423
12	36	0	0.2	0.1
13	48	2	1.72340425531915	0.236967676300117
14	60	0	0.974358974358974	0.206137866052686
15	72	0	0.615384615384616	0.158499137344594
16	96	0	0.203703703703704	0.0667694680641479
17	0	0	0.0357142857142857	0.0250231803480489
18	4	0	0.658536585365853	0.124189043223735
19	24	0	0.371428571428571	0.101134026106423
20	36	2	0.2	0.1
21	48	2	1.72340425531915	0.236967676300117
22	60	2	0.974358974358974	0.206137866052686
23	72	1	0.615384615384616	0.158499137344594
24	96	0	0.203703703703704	0.0667694680641479
25	0	0	0.0357142857142857	0.0250231803480489
26	4	0	0.658536585365853	0.124189043223735
27	24	1	0.371428571428571	0.101134026106423
28	36	1	0.2	0.1
29	48	3	1.72340425531915	0.236967676300117
30	60	2	0.974358974358974	0.206137866052686
31	72	0	0.615384615384616	0.158499137344594
32	96	0	0.203703703703704	0.0667694680641479
33	0	0	0.0357142857142857	0.0250231803480489
34	4	0	0.658536585365853	0.124189043223735
35	24	1	0.371428571428571	0.101134026106423
36	36	0	0.2	0.1
37	48	5	1.72340425531915	0.236967676300117
38	60	1	0.974358974358974	0.206137866052686
39	72	0	0.615384615384616	0.158499137344594
40	96	0	0.203703703703704	0.0667694680641479
41	0	0	0.0357142857142857	0.0250231803480489
42	4	0	0.658536585365853	0.124189043223735
43	24	0	0.371428571428571	0.101134026106423
44	36	0	0.2	0.1
45	48	4	1.72340425531915	0.236967676300117
46	60	0	0.974358974358974	0.206137866052686
47	72	0	0.615384615384616	0.158499137344594
48	96	0	0.203703703703704	0.0667694680641479
49	0	0	0.0357142857142857	0.0250231803480489
50	4	0	0.658536585365853	0.124189043223735
51	24	1	0.371428571428571	0.101134026106423
52	36	1	0.2	0.1
53	48	2	1.72340425531915	0.236967676300117
54	60	0	0.974358974358974	0.206137866052686
55	72	0	0.615384615384616	0.158499137344594
56	96	0	0.203703703703704	0.0667694680641479
57	0	0	0.0357142857142857	0.0250231803480489
58	4	0	0.658536585365853	0.124189043223735
59	24	0	0.371428571428571	0.101134026106423
60	36	1	0.2	0.1
61	48	4	1.72340425531915	0.236967676300117
62	60	3	0.974358974358974	0.206137866052686
63	72	0	0.615384615384616	0.158499137344594
64	96	0	0.203703703703704	0.0667694680641479
65	0	0	0.0357142857142857	0.0250231803480489
66	4	0	0.658536585365853	0.124189043223735
67	24	1	0.371428571428571	0.101134026106423
68	36	0	0.2	0.1
69	48	3	1.72340425531915	0.236967676300117
70	60	2	0.974358974358974	0.206137866052686
71	72	0	0.615384615384616	0.158499137344594
72	96	0	0.203703703703704	0.0667694680641479
73	0	1	0.0357142857142857	0.0250231803480489
74	4	0	0.658536585365853	0.124189043223735
75	24	1	0.371428571428571	0.101134026106423
76	36	0	0.2	0.1
77	48	1	1.72340425531915	0.236967676300117
78	60	3	0.974358974358974	0.206137866052686
79	72	0	0.615384615384616	0.158499137344594
80	96	0	0.203703703703704	0.0667694680641479
81	0	0	0.0357142857142857	0.0250231803480489
82	4	0	0.658536585365853	0.124189043223735
83	24	0	0.371428571428571	0.101134026106423
84	36	0	0.2	0.1
85	48	0	1.72340425531915	0.236967676300117
86	60	5	0.974358974358974	0.206137866052686
87	72	0	0.615384615384616	0.158499137344594
88	96	0	0.203703703703704	0.0667694680641479
89	0	0	0.0357142857142857	0.0250231803480489
90	4	0	0.658536585365853	0.124189043223735
91	24	1	0.371428571428571	0.101134026106423
92	36	0	0.2	0.1
93	48	4	1.72340425531915	0.236967676300117
94	60	0	0.974358974358974	0.206137866052686
95	72	0	0.615384615384616	0.158499137344594
96	96	0	0.203703703703704	0.0667694680641479
97	0	0	0.0357142857142857	0.0250231803480489
98	4	0	0.658536585365853	0.124189043223735
99	24	0	0.371428571428571	0.101134026106423
100	36	0	0.2	0.1
101	48	2	1.72340425531915	0.236967676300117
102	60	0	0.974358974358974	0.206137866052686
103	72	0	0.615384615384616	0.158499137344594
104	96	0	0.203703703703704	0.0667694680641479
105	0	0	0.0357142857142857	0.0250231803480489
106	4	0	0.658536585365853	0.124189043223735
107	24	0	0.371428571428571	0.101134026106423
108	36	0	0.2	0.1
109	48	0	1.72340425531915	0.236967676300117
110	60	0	0.974358974358974	0.206137866052686
111	72	0	0.615384615384616	0.158499137344594
112	96	0	0.203703703703704	0.0667694680641479
113	0	0	0.0357142857142857	0.0250231803480489
114	4	0	0.658536585365853	0.124189043223735
115	24	0	0.371428571428571	0.101134026106423
116	36	0	0.2	0.1
117	48	4	1.72340425531915	0.236967676300117
118	60	2	0.974358974358974	0.206137866052686
119	72	0	0.615384615384616	0.158499137344594
120	96	0	0.203703703703704	0.0667694680641479
121	0	0	0.0357142857142857	0.0250231803480489
122	4	0	0.658536585365853	0.124189043223735
123	24	0	0.371428571428571	0.101134026106423
124	36	0	0.2	0.1
125	48	3	1.72340425531915	0.236967676300117
126	60	0	0.974358974358974	0.206137866052686
127	72	0	0.615384615384616	0.158499137344594
128	96	0	0.203703703703704	0.0667694680641479
129	0	0	0.0357142857142857	0.0250231803480489
130	4	0	0.658536585365853	0.124189043223735
131	24	0	0.371428571428571	0.101134026106423
132	36	0	0.2	0.1
133	48	3	1.72340425531915	0.236967676300117
134	60	0	0.974358974358974	0.206137866052686
135	72	0	0.615384615384616	0.158499137344594
136	96	0	0.203703703703704	0.0667694680641479
137	0	0	0.0357142857142857	0.0250231803480489
138	4	0	0.658536585365853	0.124189043223735
139	24	2	0.371428571428571	0.101134026106423
140	36	0	0.2	0.1
141	48	4	1.72340425531915	0.236967676300117
142	60	0	0.974358974358974	0.206137866052686
143	72	2	0.615384615384616	0.158499137344594
144	96	0	0.203703703703704	0.0667694680641479
145	0	0	0.0357142857142857	0.0250231803480489
146	4	0	0.658536585365853	0.124189043223735
147	24	1	0.371428571428571	0.101134026106423
148	36	0	0.2	0.1
149	48	3	1.72340425531915	0.236967676300117
150	60	0	0.974358974358974	0.206137866052686
151	72	1	0.615384615384616	0.158499137344594
152	96	0	0.203703703703704	0.0667694680641479
153	0	0	0.0357142857142857	0.0250231803480489
154	4	0	0.658536585365853	0.124189043223735
155	24	0	0.371428571428571	0.101134026106423
156	36	0	0.2	0.1
157	48	4	1.72340425531915	0.236967676300117
158	60	2	0.974358974358974	0.206137866052686
159	72	1	0.615384615384616	0.158499137344594
160	96	0	0.203703703703704	0.0667694680641479
161	0	1	0.0357142857142857	0.0250231803480489
162	4	0	0.658536585365853	0.124189043223735
163	24	0	0.371428571428571	0.101134026106423
164	36	0	0.2	0.1
165	48	2	1.72340425531915	0.236967676300117
166	60	0	0.974358974358974	0.206137866052686
167	72	1	0.615384615384616	0.158499137344594
168	96	0	0.203703703703704	0.0667694680641479
169	0	0	0.0357142857142857	0.0250231803480489
170	4	0	0.658536585365853	0.124189043223735
171	24	2	0.371428571428571	0.101134026106423
172	36	0	0.2	0.1
173	48	0	1.72340425531915	0.236967676300117
174	60	3	0.974358974358974	0.206137866052686
175	72	2	0.615384615384616	0.158499137344594
176	96	1	0.203703703703704	0.0667694680641479
177	0	0	0.0357142857142857	0.0250231803480489
178	4	0	0.658536585365853	0.124189043223735
179	24	1	0.371428571428571	0.101134026106423
180	36	0	0.2	0.1
181	48	3	1.72340425531915	0.236967676300117
182	60	3	0.974358974358974	0.206137866052686
183	72	1	0.615384615384616	0.158499137344594
184	96	2	0.203703703703704	0.0667694680641479
185	0	0	0.0357142857142857	0.0250231803480489
186	4	0	0.658536585365853	0.124189043223735
187	24	1	0.371428571428571	0.101134026106423
188	36	0	0.2	0.1
189	48	1	1.72340425531915	0.236967676300117
190	60	2	0.974358974358974	0.206137866052686
191	72	1	0.615384615384616	0.158499137344594
192	96	2	0.203703703703704	0.0667694680641479
193	0	0	0.0357142857142857	0.0250231803480489
194	4	0	0.658536585365853	0.124189043223735
195	24	0	0.371428571428571	0.101134026106423
196	36	0	0.2	0.1
197	48	0	1.72340425531915	0.236967676300117
198	60	1	0.974358974358974	0.206137866052686
199	72	0	0.615384615384616	0.158499137344594
200	96	0	0.203703703703704	0.0667694680641479
201	0	0	0.0357142857142857	0.0250231803480489
202	4	0	0.658536585365853	0.124189043223735
203	24	0	0.371428571428571	0.101134026106423
204	48	3	1.72340425531915	0.236967676300117
205	60	0	0.974358974358974	0.206137866052686
206	72	0	0.615384615384616	0.158499137344594
207	96	1	0.203703703703704	0.0667694680641479
208	0	0	0.0357142857142857	0.0250231803480489
209	4	0	0.658536585365853	0.124189043223735
210	24	0	0.371428571428571	0.101134026106423
211	48	0	1.72340425531915	0.236967676300117
212	60	0	0.974358974358974	0.206137866052686
213	72	0	0.615384615384616	0.158499137344594
214	96	1	0.203703703703704	0.0667694680641479
215	0	0	0.0357142857142857	0.0250231803480489
216	4	0	0.658536585365853	0.124189043223735
217	24	0	0.371428571428571	0.101134026106423
218	48	3	1.72340425531915	0.236967676300117
219	60	0	0.974358974358974	0.206137866052686
220	72	3	0.615384615384616	0.158499137344594
221	96	0	0.203703703703704	0.0667694680641479
222	0	0	0.0357142857142857	0.0250231803480489
223	4	0	0.658536585365853	0.124189043223735
224	24	0	0.371428571428571	0.101134026106423
225	48	3	1.72340425531915	0.236967676300117
226	60	0	0.974358974358974	0.206137866052686
227	72	4	0.615384615384616	0.158499137344594
228	96	0	0.203703703703704	0.0667694680641479
229	0	0	0.0357142857142857	0.0250231803480489
230	4	0	0.658536585365853	0.124189043223735
231	24	0	0.371428571428571	0.101134026106423
232	48	3	1.72340425531915	0.236967676300117
233	60	0	0.974358974358974	0.206137866052686
234	72	2	0.615384615384616	0.158499137344594
235	96	0	0.203703703703704	0.0667694680641479
236	0	0	0.0357142857142857	0.0250231803480489
237	4	0	0.658536585365853	0.124189043223735
238	24	0	0.371428571428571	0.101134026106423
239	48	2	1.72340425531915	0.236967676300117
240	60	2	0.974358974358974	0.206137866052686
241	72	2	0.615384615384616	0.158499137344594
242	96	0	0.203703703703704	0.0667694680641479
243	0	0	0.0357142857142857	0.0250231803480489
244	4	0	0.658536585365853	0.124189043223735
245	24	0	0.371428571428571	0.101134026106423
246	48	0	1.72340425531915	0.236967676300117
247	60	0	0.974358974358974	0.206137866052686
248	72	0	0.615384615384616	0.158499137344594
249	96	0	0.203703703703704	0.0667694680641479
250	0	0	0.0357142857142857	0.0250231803480489
251	4	0	0.658536585365853	0.124189043223735
252	24	0	0.371428571428571	0.101134026106423
253	48	4	1.72340425531915	0.236967676300117
254	60	0	0.974358974358974	0.206137866052686
255	72	0	0.615384615384616	0.158499137344594
256	96	0	0.203703703703704	0.0667694680641479
257	0	0	0.0357142857142857	0.0250231803480489
258	4	0	0.658536585365853	0.124189043223735
259	24	0	0.371428571428571	0.101134026106423
260	48	0	1.72340425531915	0.236967676300117
261	60	0	0.974358974358974	0.206137866052686
262	72	0	0.615384615384616	0.158499137344594
263	96	0	0.203703703703704	0.0667694680641479
264	0	0	0.0357142857142857	0.0250231803480489
265	4	1	0.658536585365853	0.124189043223735
266	24	0	0.371428571428571	0.101134026106423
267	48	2	1.72340425531915	0.236967676300117
268	60	1	0.974358974358974	0.206137866052686
269	72	1	0.615384615384616	0.158499137344594
270	96	0	0.203703703703704	0.0667694680641479
271	0	0	0.0357142857142857	0.0250231803480489
272	4	0	0.658536585365853	0.124189043223735
273	48	0	1.72340425531915	0.236967676300117
274	60	0	0.974358974358974	0.206137866052686
275	72	0	0.615384615384616	0.158499137344594
276	96	0	0.203703703703704	0.0667694680641479
277	0	0	0.0357142857142857	0.0250231803480489
278	4	1	0.658536585365853	0.124189043223735
279	48	0	1.72340425531915	0.236967676300117
280	60	2	0.974358974358974	0.206137866052686
281	72	2	0.615384615384616	0.158499137344594
282	96	0	0.203703703703704	0.0667694680641479
283	0	0	0.0357142857142857	0.0250231803480489
284	4	0	0.658536585365853	0.124189043223735
285	48	0	1.72340425531915	0.236967676300117
286	60	0	0.974358974358974	0.206137866052686
287	72	0	0.615384615384616	0.158499137344594
288	96	1	0.203703703703704	0.0667694680641479
289	0	0	0.0357142857142857	0.0250231803480489
290	4	0	0.658536585365853	0.124189043223735
291	48	0	1.72340425531915	0.236967676300117
292	60	0	0.974358974358974	0.206137866052686
293	72	0	0.615384615384616	0.158499137344594
294	96	0	0.203703703703704	0.0667694680641479
295	0	0	0.0357142857142857	0.0250231803480489
296	4	1	0.658536585365853	0.124189043223735
297	48	0	1.72340425531915	0.236967676300117
298	96	1	0.203703703703704	0.0667694680641479
299	0	0	0.0357142857142857	0.0250231803480489
300	4	1	0.658536585365853	0.124189043223735
301	48	0	1.72340425531915	0.236967676300117
302	96	0	0.203703703703704	0.0667694680641479
303	0	0	0.0357142857142857	0.0250231803480489
304	4	1	0.658536585365853	0.124189043223735
305	48	0	1.72340425531915	0.236967676300117
306	96	0	0.203703703703704	0.0667694680641479
307	0	0	0.0357142857142857	0.0250231803480489
308	4	2	0.658536585365853	0.124189043223735
309	48	0	1.72340425531915	0.236967676300117
310	96	0	0.203703703703704	0.0667694680641479
311	0	0	0.0357142857142857	0.0250231803480489
312	4	0	0.658536585365853	0.124189043223735
313	48	0	1.72340425531915	0.236967676300117
314	96	0	0.203703703703704	0.0667694680641479
315	0	0	0.0357142857142857	0.0250231803480489
316	4	0	0.658536585365853	0.124189043223735
317	48	0	1.72340425531915	0.236967676300117
318	96	1	0.203703703703704	0.0667694680641479
319	0	0	0.0357142857142857	0.0250231803480489
320	4	2	0.658536585365853	0.124189043223735
321	48	0	1.72340425531915	0.236967676300117
322	96	1	0.203703703703704	0.0667694680641479
323	0	0	0.0357142857142857	0.0250231803480489
324	4	2	0.658536585365853	0.124189043223735
325	48	0	1.72340425531915	0.236967676300117
326	96	0	0.203703703703704	0.0667694680641479
327	0	0	0.0357142857142857	0.0250231803480489
328	4	2	0.658536585365853	0.124189043223735
329	96	0	0.203703703703704	0.0667694680641479
330	0	0	0.0357142857142857	0.0250231803480489
331	4	1	0.658536585365853	0.124189043223735
332	96	0	0.203703703703704	0.0667694680641479
333	0	0	0.0357142857142857	0.0250231803480489
334	4	0	0.658536585365853	0.124189043223735
335	96	0	0.203703703703704	0.0667694680641479
336	0	0	0.0357142857142857	0.0250231803480489
337	4	2	0.658536585365853	0.124189043223735
338	96	0	0.203703703703704	0.0667694680641479
339	0	0	0.0357142857142857	0.0250231803480489
340	4	0	0.658536585365853	0.124189043223735
341	96	0	0.203703703703704	0.0667694680641479
342	0	0	0.0357142857142857	0.0250231803480489
343	4	0	0.658536585365853	0.124189043223735
344	96	0	0.203703703703704	0.0667694680641479
345	0	0	0.0357142857142857	0.0250231803480489
346	4	0	0.658536585365853	0.124189043223735
347	96	0	0.203703703703704	0.0667694680641479
348	0	0	0.0357142857142857	0.0250231803480489
349	4	0	0.658536585365853	0.124189043223735
350	0	0	0.0357142857142857	0.0250231803480489
351	4	2	0.658536585365853	0.124189043223735
352	4	5	0.658536585365853	0.124189043223735
353	4	4	0.658536585365853	0.124189043223735
354	4	2	0.658536585365853	0.124189043223735
355	4	3	0.658536585365853	0.124189043223735
356	4	5	0.658536585365853	0.124189043223735
357	4	1	0.658536585365853	0.124189043223735
358	4	2	0.658536585365853	0.124189043223735
359	4	0	0.658536585365853	0.124189043223735
360	4	1	0.658536585365853	0.124189043223735
361	4	0	0.658536585365853	0.124189043223735
362	4	1	0.658536585365853	0.124189043223735
363	4	2	0.658536585365853	0.124189043223735
364	4	0	0.658536585365853	0.124189043223735
365	4	0	0.658536585365853	0.124189043223735
366	4	1	0.658536585365853	0.124189043223735
367	4	0	0.658536585365853	0.124189043223735
368	4	0	0.658536585365853	0.124189043223735
369	4	0	0.658536585365853	0.124189043223735
370	4	1	0.658536585365853	0.124189043223735
371	4	1	0.658536585365853	0.124189043223735
372	4	0	0.658536585365853	0.124189043223735
373	4	1	0.658536585365853	0.124189043223735
374	4	1	0.658536585365853	0.124189043223735
375	4	3	0.658536585365853	0.124189043223735
376	4	0	0.658536585365853	0.124189043223735
377	4	0	0.658536585365853	0.124189043223735
